# Supplementary material for: MoaB2, a newly identified transcription factor, binds to σA in Mycobacterium smegmatis
Source: J Bacteriol. 2024 Nov 5;206(12):e00066-24. doi: 10.1128/jb.00066-24 (PMC11656743; doi:10.1128/jb.00066-24)
Supplement: Table S1 — Contains a list of proteins pulled down with σA-FLAG (LK3207). [file jb.00066-24-s0002.xlsx]

## Sheet: σA-FLAG EXP
Table S1.
This part of Table S1 contains a list of proteins pulled down with sA-FLAG (LK3207) from exponential phase M. smegmatis compared to a strain without a tag (LK3016) as determined by mass spectrometry (for details, see Mat & Met). Enrichment (Log2 Fold change) and significance [-Log10 (P-value)] are listed for individual proteins. The proteins are ordered according to fold-enrichment, the most enri…
Uniprot No.	Organism	Gene	Description	-Log10 (P-value)	Log2 Fold change	Significant
A0QW02	Mycolicibacterium smegmatis (strain ATCC 700084 / mc(2)155)	sigA	RNA polymerase sigma factor SigA	3.16624	17.3262	+
P60281	Mycolicibacterium smegmatis (strain ATCC 700084 / mc(2)155)	rpoB	DNA-directed RNA polymerase subunit beta	4.12948	14.1517	+
A0QZ11	Mycolicibacterium smegmatis (strain ATCC 700084 / mc(2)155)	rbpA	RNA polymerase-binding protein RbpA	3.7972	14.0225	+
A0QS66	Mycolicibacterium smegmatis (strain ATCC 700084 / mc(2)155)	rpoC	DNA-directed RNA polymerase subunit beta	3.6418	11.3597	+
A0R3I5	Mycolicibacterium smegmatis (strain ATCC 700084 / mc(2)155)	MSMEG_5485	Molybdopterin biosynthesis protein	2.4268	9.14387	+
A0QSL8	Mycolicibacterium smegmatis (strain ATCC 700084 / mc(2)155)	rpoA	DNA-directed RNA polymerase subunit alpha	3.40272	8.14168	+
A0QQJ4	Mycolicibacterium smegmatis (strain ATCC 700084 / mc(2)155)	fgd	F420-dependent glucose-6-phosphate dehydrogenase	4.40872	7.66437	+
Q3L885	Mycolicibacterium smegmatis (strain ATCC 700084 / mc(2)155)	pks	Polyketide synthase	3.35405	7.62736	+
A0QWT1	Mycolicibacterium smegmatis (strain ATCC 700084 / mc(2)155)	rpoZ	DNA-directed RNA polymerase subunit omega	0	7.43591
A0R042	Mycolicibacterium smegmatis (strain ATCC 700084 / mc(2)155)	MSMEG_4254	AMP-binding enzyme	3.27122	6.87609	+
A0QNJ7	Mycolicibacterium smegmatis (strain ATCC 700084 / mc(2)155)	MSMEG_0067	CbiA domain-containing protein	5.09029	6.4385	+
A0QV32	Mycolicibacterium smegmatis (strain ATCC 700084 / mc(2)155)	ffh	Signal recognition particle protein	0	6.22977
A0QU53	Mycolicibacterium smegmatis (strain ATCC 700084 / mc(2)155)	MSMEG_2080	Putative acyl-CoA dehydrogenase	2.98229	5.98303	+
A0QPE7	Mycolicibacterium smegmatis (strain ATCC 700084 / mc(2)155)	MSMEG_0372	Oxidoreductase, short chain dehydrogenase/reductase family protein	2.96025	5.51998	+
A0R5N8	Mycolicibacterium smegmatis (strain ATCC 700084 / mc(2)155)	MSMEG_6257	Aspartokinase	4.42776	5.487	+
A0QSH0	Mycolicibacterium smegmatis (strain ATCC 700084 / mc(2)155)	sppA	Signal peptide peptidase SppA, 67K type	2.36988	5.26822	+
Q59560	Mycolicibacterium smegmatis (strain ATCC 700084 / mc(2)155)	recA	Protein RecA	2.89687	5.21145	+
A0R5M3	Mycolicibacterium smegmatis (strain ATCC 700084 / mc(2)155)	MSMEG_6242	Alcohol dehydrogenase, iron-containing	2.44211	5.13377	+
A0QXA3	Mycolicibacterium smegmatis (strain ATCC 700084 / mc(2)155)	pyk	Pyruvate kinase	2.09133	5.0291	+
A0QRA8	Mycolicibacterium smegmatis (strain ATCC 700084 / mc(2)155)	MSMEG_1049	Methyltransferase, UbiE/COQ5 family protein	1.73913	4.98776	+
A0QZ54	Mycolicibacterium smegmatis (strain ATCC 700084 / mc(2)155)	mpa	Proteasome-associated ATPase	3.69893	4.78307	+
A0R196	Mycolicibacterium smegmatis (strain ATCC 700084 / mc(2)155)	clpX	ATP-dependent Clp protease ATP-binding subunit ClpX	2.3685	4.77923	+
A0R617	Mycolicibacterium smegmatis (strain ATCC 700084 / mc(2)155)	MSMEG_6392	Polyketide synthase	2.26513	4.76149	+
Q3I5Q7	Mycolicibacterium smegmatis (strain ATCC 700084 / mc(2)155)	MSMEG_0919	HBHA-like protein	2.93834	4.6947	+
A0QWV9	Mycolicibacterium smegmatis (strain ATCC 700084 / mc(2)155)	whiA	Probable cell division protein WhiA	2.56713	4.57931	+
A0QWT3	Mycolicibacterium smegmatis (strain ATCC 700084 / mc(2)155)	metK	S-adenosylmethionine synthase	2.94778	4.35437	+
O68956	Mycolicibacterium smegmatis (strain ATCC 700084 / mc(2)155)	glmS	Glutamine--fructose-6-phosphate aminotransferase [isomerizing]	2.49392	4.13195	+
A0R221	Mycolicibacterium smegmatis (strain ATCC 700084 / mc(2)155)	MSMEG_4957	Homoserine dehydrogenase	0	4.12906
A0R2E8	Mycolicibacterium smegmatis (strain ATCC 700084 / mc(2)155)	MSMEG_5086	Very-long-chain acyl-CoA synthetase	0	4.11361
A0QPG6	Mycolicibacterium smegmatis (strain ATCC 700084 / mc(2)155)	MSMEG_0391	Rmt3 protein	2.63647	4.09113	+
A0R4L1	Mycolicibacterium smegmatis (strain ATCC 700084 / mc(2)155)	phoP	DNA-binding response regulator PhoP	2.25298	4.00943	+
P71533	Mycolicibacterium smegmatis (strain ATCC 700084 / mc(2)155)	secA1	Protein translocase subunit SecA 1	1.22208	3.97359	+
A0QYS3	Mycolicibacterium smegmatis (strain ATCC 700084 / mc(2)155)	MSMEG_3767	Acyl-CoA synthase	2.29196	3.93036	+
A0QQK8	Mycolicibacterium smegmatis (strain ATCC 700084 / mc(2)155)	thiO	Glycine oxidase ThiO	0	3.8811
A0R5H5	Mycolicibacterium smegmatis (strain ATCC 700084 / mc(2)155)	MSMEG_6193	Anion-transporting ATPase	0	3.84744
A0QSG6	Mycolicibacterium smegmatis (strain ATCC 700084 / mc(2)155)	rpsE	30S ribosomal protein S5	2.94549	3.82825	+
A0QPH5	Mycolicibacterium smegmatis (strain ATCC 700084 / mc(2)155)	MSMEG_0400	Peptide synthetase	0	3.7833
A0R4D8	Mycolicibacterium smegmatis (strain ATCC 700084 / mc(2)155)	purM	Phosphoribosylformylglycinamidine cyclo-ligase	1.5215	3.76477	+
A0QQ22	Mycolicibacterium smegmatis (strain ATCC 700084 / mc(2)155)	MSMEG_0599	Acyl-CoA synthase	0	3.64238
A0R574	Mycolicibacterium smegmatis (strain ATCC 700084 / mc(2)155)	clpC1	ATP-dependent Clp protease ATP-binding subunit ClpC1	2.43594	3.48993	+
A0QVB8	Mycolicibacterium smegmatis (strain ATCC 700084 / mc(2)155)	rpsB	30S ribosomal protein S2	1.73224	3.29525	+
Q3L891	Mycolicibacterium smegmatis (strain ATCC 700084 / mc(2)155)	mps2	Linear gramicidin synthetase subunit D	2.53684	3.13502	+
A0QNE0	Mycolicibacterium smegmatis (strain ATCC 700084 / mc(2)155)	gyrB	DNA gyrase subunit B	0	2.97548
A0QPE8	Mycolicibacterium smegmatis (strain ATCC 700084 / mc(2)155)	MSMEG_0373	3-ketoacyl-CoA thiolase	0	2.94378
A0QZ12	Mycolicibacterium smegmatis (strain ATCC 700084 / mc(2)155)	ppm1	Polyprenol monophosphomannose synthase	2.39182	2.93085	+
A0QQ65	Mycolicibacterium smegmatis (strain ATCC 700084 / mc(2)155)	MSMEG_0643	Extracellular solute-binding protein, family protein 5, putative	2.35944	2.92955	+
A0R0B4	Mycolicibacterium smegmatis (strain ATCC 700084 / mc(2)155)	MSMEG_4327	3-oxoacyl-[acyl-carrier-protein] synthase 1	2.95405	2.92393	+
A0QNM4	Mycolicibacterium smegmatis (strain ATCC 700084 / mc(2)155)	MSMEG_0096	Peroxisomal hydratase-dehydrogenase-epimerase	0	2.89572
A0QPG1	Mycolicibacterium smegmatis (strain ATCC 700084 / mc(2)155)	MSMEG_0386	NAD dependent epimerase/dehydratase family protein	0	2.85704
A0QPX3	Mycolicibacterium smegmatis (strain ATCC 700084 / mc(2)155)	MSMEG_0550	Sulfonate binding protein	2.27131	2.84981	+
A0QU54	Mycolicibacterium smegmatis (strain ATCC 700084 / mc(2)155)	MSMEG_2081	Putative acyl-CoA dehydrogenase	3.36034	2.78304	+
A0QX24	Mycolicibacterium smegmatis (strain ATCC 700084 / mc(2)155)	moxR	ATPase, MoxR family protein	2.84384	2.72449	+
A0QQV4	Mycolicibacterium smegmatis (strain ATCC 700084 / mc(2)155)	MSMEG_0889	Aldehyde dehydrogenase	1.78943	2.72367	+
A0R593	Mycolicibacterium smegmatis (strain ATCC 700084 / mc(2)155)	hpt	Hypoxanthine phosphoribosyltransferase	0	2.70878
A0R218	Mycolicibacterium smegmatis (strain ATCC 700084 / mc(2)155)	rho	Transcription termination factor Rho	0.720389	2.69247
A0QWU8	Mycolicibacterium smegmatis (strain ATCC 700084 / mc(2)155)	lprG	Lipoarabinomannan carrier protein LprG	1.53069	2.6524	+
A0R5H1	Mycolicibacterium smegmatis (strain ATCC 700084 / mc(2)155)	MSMEG_6189	Transcriptional regulator, Crp/Fnr family protein	2.15551	2.5421	+
A0QPG9	Mycolicibacterium smegmatis (strain ATCC 700084 / mc(2)155)	MSMEG_0394	Uncharacterized protein	0	2.5304
A0QS97	Mycolicibacterium smegmatis (strain ATCC 700084 / mc(2)155)	rpsG	30S ribosomal protein S7	2.94669	2.48526	+
A0QUX7	Mycolicibacterium smegmatis (strain ATCC 700084 / mc(2)155)	ilvH	Acetolactate synthase small subunit	1.65096	2.39907	+
A0QVQ5	Mycolicibacterium smegmatis (strain ATCC 700084 / mc(2)155)	pnp	Polyribonucleotide nucleotidyltransferase	1.13879	2.30515
A0QSS4	Mycolicibacterium smegmatis (strain ATCC 700084 / mc(2)155)	groL2	60 kDa chaperonin 2	1.54512	2.25922	+
A0QPW2	Mycolicibacterium smegmatis (strain ATCC 700084 / mc(2)155)	MSMEG_0539	Transcriptional regulator, Crp/Fnr family protein	2.21682	2.25679	+
A0R618	Mycolicibacterium smegmatis (strain ATCC 700084 / mc(2)155)	MSMEG_6393	Acyl-CoA synthase	0	2.25299
A0QSD0	Mycolicibacterium smegmatis (strain ATCC 700084 / mc(2)155)	rpsJ	30S ribosomal protein S10	2.62691	2.25292	+
A0QSD7	Mycolicibacterium smegmatis (strain ATCC 700084 / mc(2)155)	rpsC	30S ribosomal protein S3	1.53564	2.23049	+
A0QWS8	Mycolicibacterium smegmatis (strain ATCC 700084 / mc(2)155)	MSMEG_3050	Integration host factor	0	2.21399
A0QXB0	Mycolicibacterium smegmatis (strain ATCC 700084 / mc(2)155)	MSMEG_3235	ABC-type amino acid transport system, secreted component	1.38357	2.2076	+
A0R5R3	Mycolicibacterium smegmatis (strain ATCC 700084 / mc(2)155)	MSMEG_6282	KanY protein	0.930014	2.20495
A0QUY2	Mycolicibacterium smegmatis (strain ATCC 700084 / mc(2)155)	serA	D-3-phosphoglycerate dehydrogenase	0.938562	1.91743
A0QQB0	Mycolicibacterium smegmatis (strain ATCC 700084 / mc(2)155)	MSMEG_0690	Iron-sulfur cluster-binding protein	0.983447	1.90918
A0R3D1	Mycolicibacterium smegmatis (strain ATCC 700084 / mc(2)155)	MSMEG_5430	Retinol dehydrogenase 13	0	1.90884
A0QZ49	Mycolicibacterium smegmatis (strain ATCC 700084 / mc(2)155)	dop	Pup deamidase/depupylase	0	1.90779
A0QYW4	Mycolicibacterium smegmatis (strain ATCC 700084 / mc(2)155)	uvrA	UvrABC system protein A	0	1.89823
A0QVX3	Mycolicibacterium smegmatis (strain ATCC 700084 / mc(2)155)	MSMEG_2727	Glutamate binding protein	1.43658	1.89808	+
A0R1E4	Mycolicibacterium smegmatis (strain ATCC 700084 / mc(2)155)	MSMEG_4722	Short-chain dehydrogenase	0	1.88951
A0R2B5	Mycolicibacterium smegmatis (strain ATCC 700084 / mc(2)155)	MSMEG_5053	Short chain alcohol dehydrogenase	0	1.88057
A0R200	Mycolicibacterium smegmatis (strain ATCC 700084 / mc(2)155)	atpD	ATP synthase subunit beta	1.95537	1.87536	+
A0R0Z3	Mycolicibacterium smegmatis (strain ATCC 700084 / mc(2)155)	MSMEG_4560	Periplasmic binding protein	0.998117	1.84221
A0R5H6	Mycolicibacterium smegmatis (strain ATCC 700084 / mc(2)155)	MSMEG_6195	Ion-transporting ATPase	0	1.82369
A0R1H7	Mycolicibacterium smegmatis (strain ATCC 700084 / mc(2)155)	MSMEG_4757	Fatty acid synthase	0.781807	1.79738
A0QT08	Mycolicibacterium smegmatis (strain ATCC 700084 / mc(2)155)	sdhA	Succinate dehydrogenase flavoprotein subunit	1.1909	1.78122
A0QZ42	Mycolicibacterium smegmatis (strain ATCC 700084 / mc(2)155)	pafA	Pup--protein ligase	1.06833	1.71562
Q9AFI5	Mycolicibacterium smegmatis (strain ATCC 700084 / mc(2)155)	ssb	Single-stranded DNA-binding protein	1.38684	1.71379	+
A0R7K1	Mycolicibacterium smegmatis (strain ATCC 700084 / mc(2)155)	dnaA	Chromosomal replication initiator protein DnaA	0	1.71279
A0QXC0	Mycolicibacterium smegmatis (strain ATCC 700084 / mc(2)155)	MSMEG_3247	Branched-chain amino acid ABC transporter substrate-binding protein	1.3987	1.68964	+
A0QQQ1	Mycolicibacterium smegmatis (strain ATCC 700084 / mc(2)155)	sodC	Superoxide dismutase [Cu-Zn]	1.38772	1.67249	+
A0R610	Mycolicibacterium smegmatis (strain ATCC 700084 / mc(2)155)	dprE2	Decaprenylphosphoryl-2-keto-beta-D-erythro-pentose reductase	1.68768	1.66053	+
A0QS62	Mycolicibacterium smegmatis (strain ATCC 700084 / mc(2)155)	rplJ	50S ribosomal protein L10	1.56893	1.64881	+
A0QU61	Mycolicibacterium smegmatis (strain ATCC 700084 / mc(2)155)	ftsE	Cell division ATP-binding protein FtsE	1.41528	1.64425	+
A0QW19	Mycolicibacterium smegmatis (strain ATCC 700084 / mc(2)155)	dxs	1-deoxy-D-xylulose-5-phosphate synthase	1.16924	1.61103
A0R057	Mycolicibacterium smegmatis (strain ATCC 700084 / mc(2)155)	MSMEG_4268	Cytochrome c oxidase subunit 2	0	1.59734
A0R202	Mycolicibacterium smegmatis (strain ATCC 700084 / mc(2)155)	atpA	ATP synthase subunit alpha	1.47282	1.59269	+
A0QW43	Mycolicibacterium smegmatis (strain ATCC 700084 / mc(2)155)	MSMEG_2800	NADPH-dependent fmn reductase	0	1.58879
A0QQU5	Mycolicibacterium smegmatis (strain ATCC 700084 / mc(2)155)	groL1	60 kDa chaperonin 1	0.645785	1.51178
A0R198	Mycolicibacterium smegmatis (strain ATCC 700084 / mc(2)155)	clpP	ATP-dependent Clp protease proteolytic subunit	0	1.48943
A0QX46	Mycolicibacterium smegmatis (strain ATCC 700084 / mc(2)155)	ileS	Isoleucine--tRNA ligase	1.16641	1.48525
A0QS46	Mycolicibacterium smegmatis (strain ATCC 700084 / mc(2)155)	rplA	50S ribosomal protein L1	0	1.45865
A0QZZ9	Mycolicibacterium smegmatis (strain ATCC 700084 / mc(2)155)	MSMEG_4210	Secreted protein	0.965904	1.39485
A0R2T3	Mycolicibacterium smegmatis (strain ATCC 700084 / mc(2)155)	MSMEG_5225	Uncharacterized protein	0	1.39383
A0QQC8	Mycolicibacterium smegmatis (strain ATCC 700084 / mc(2)155)	dnaK	Chaperone protein DnaK	1.10939	1.28412
A0R0W7	Mycolicibacterium smegmatis (strain ATCC 700084 / mc(2)155)	MSMEG_4533	Sulfate-binding protein	1.2409	1.25593
Q9ZHC5	Mycolicibacterium smegmatis (strain ATCC 700084 / mc(2)155)	hup	DNA-binding protein HU homolog	0.214754	1.18321
A0QYY6	Mycolicibacterium smegmatis (strain ATCC 700084 / mc(2)155)	rpsA	30S ribosomal protein S1	0.539462	1.16959
A0R201	Mycolicibacterium smegmatis (strain ATCC 700084 / mc(2)155)	atpG	ATP synthase gamma chain	0.970149	1.14395
A0R0B3	Mycolicibacterium smegmatis (strain ATCC 700084 / mc(2)155)	acpM	Meromycolate extension acyl carrier protein	0.814614	1.12871
A0QVQ3	Mycolicibacterium smegmatis (strain ATCC 700084 / mc(2)155)	rpsO	30S ribosomal protein S15	0.732964	1.08799
A0QVD9	Mycolicibacterium smegmatis (strain ATCC 700084 / mc(2)155)	pyrH	Uridylate kinase	1.02678	1.04656
A0QUM3	Mycolicibacterium smegmatis (strain ATCC 700084 / mc(2)155)	MSMEG_2259	Carbon starvation protein A	0	1.04369
A0QV12	Mycolicibacterium smegmatis (strain ATCC 700084 / mc(2)155)	MSMEG_2410	Putative serine-threonine protein kinase	0	1.00477
A0R152	Mycolicibacterium smegmatis (strain ATCC 700084 / mc(2)155)	rne	Ribonuclease E	0.223543	0.995715
A0QSU4	Mycolicibacterium smegmatis (strain ATCC 700084 / mc(2)155)	MSMEG_1603	Uncharacterized oxidoreductase	0	0.989548
A0QWK5	Mycolicibacterium smegmatis (strain ATCC 700084 / mc(2)155)	MSMEG_2974	Peptidyl-prolyl cis-trans isomerase	0.458376	0.957826
A0R4C3	Mycolicibacterium smegmatis (strain ATCC 700084 / mc(2)155)	pstS	Phosphate-binding protein PstS	0.992054	0.957647
A0QYD6	Mycolicibacterium smegmatis (strain ATCC 700084 / mc(2)155)	ndh	NADH dehydrogenase	0.891287	0.933811
A0R729	Mycolicibacterium smegmatis (strain ATCC 700084 / mc(2)155)	glpK	Glycerol kinase	0.973775	0.933381
A0R1Z6	Mycolicibacterium smegmatis (strain ATCC 700084 / mc(2)155)	murA	UDP-N-acetylglucosamine 1-carboxyvinyltransferase	0.482981	0.902636
A0QNN8	Mycolicibacterium smegmatis (strain ATCC 700084 / mc(2)155)	pntA	NAD(P) transhydrogenase, alpha subunit	0.694703	0.887607
A0R1B5	Mycolicibacterium smegmatis (strain ATCC 700084 / mc(2)155)	MSMEG_4692	Uncharacterized protein	0.967217	0.86608
A0QPG3	Mycolicibacterium smegmatis (strain ATCC 700084 / mc(2)155)	tylF	Macrocin-O-methyltransferase	0.631233	0.845525
A0QYF1	Mycolicibacterium smegmatis (strain ATCC 700084 / mc(2)155)	MSMEG_3636	Ferric iron-binding periplasmic protein of ABC transporter	0	0.840295
A0R051	Mycolicibacterium smegmatis (strain ATCC 700084 / mc(2)155)	MSMEG_4262	Ubiquinol-cytochrome c reductase iron-sulfur subunit	0.557268	0.832445
A0QYB3	Mycolicibacterium smegmatis (strain ATCC 700084 / mc(2)155)	xypA	Xylitol-binding protein	0	0.799566
A0R052	Mycolicibacterium smegmatis (strain ATCC 700084 / mc(2)155)	MSMEG_4263	Ubiquinol-cytochrome c reductase cytochrome b subunit	0.602175	0.772237
A0R203	Mycolicibacterium smegmatis (strain ATCC 700084 / mc(2)155)	atpFH	ATP synthase subunit b-delta	0.552238	0.753368
A0R2S9	Mycolicibacterium smegmatis (strain ATCC 700084 / mc(2)155)	MSMEG_5221	GCN5-related N-acetyltransferase	0	0.728504
P42829	Mycolicibacterium smegmatis (strain ATCC 700084 / mc(2)155)	inhA	Enoyl-[acyl-carrier-protein] reductase [NADH]	0	0.719548
A0QR89	Mycolicibacterium smegmatis (strain ATCC 700084 / mc(2)155)	MSMEG_1028	Geranylgeranyl reductase	1.75104	0.665625	+
A0QSD4	Mycolicibacterium smegmatis (strain ATCC 700084 / mc(2)155)	rplB	50S ribosomal protein L2	0.35233	0.663001
A0QSL6	Mycolicibacterium smegmatis (strain ATCC 700084 / mc(2)155)	rpsK	30S ribosomal protein S11	0	0.643379
A0QSG1	Mycolicibacterium smegmatis (strain ATCC 700084 / mc(2)155)	rplE	50S ribosomal protein L5	0	0.62601
A0QTT7	Mycolicibacterium smegmatis (strain ATCC 700084 / mc(2)155)	MSMEG_1959	UPF0182 protein	0.303922	0.609375
A0R7G6	Mycolicibacterium smegmatis (strain ATCC 700084 / mc(2)155)	ino1	Inositol-3-phosphate synthase	0.584619	0.600383
A0R627	Mycolicibacterium smegmatis (strain ATCC 700084 / mc(2)155)	MSMEG_6402	Putative decaprenylphosphoryl-5-phosphoribose phosphatase	0	0.554639
A0R665	Mycolicibacterium smegmatis (strain ATCC 700084 / mc(2)155)	ethA	FAD-containing monooxygenase EthA	1.17274	0.543943
A0QS98	Mycolicibacterium smegmatis (strain ATCC 700084 / mc(2)155)	tuf	Elongation factor Tu	0.410989	0.530508
A0QWJ1	Mycolicibacterium smegmatis (strain ATCC 700084 / mc(2)155)	yajC	Preprotein translocase, YajC subunit	0.870371	0.493584
A0QT07	Mycolicibacterium smegmatis (strain ATCC 700084 / mc(2)155)	sdhB	Succinate dehydrogenase, iron-sulfur protein	0	0.466521
A0QYB5	Mycolicibacterium smegmatis (strain ATCC 700084 / mc(2)155)	thpA	D-threitol-binding protein	0	0.44985
A0R2C3	Mycolicibacterium smegmatis (strain ATCC 700084 / mc(2)155)	MSMEG_5061	Bacterial extracellular solute-binding protein	0.476867	0.367962
A0R3D9	Mycolicibacterium smegmatis (strain ATCC 700084 / mc(2)155)	ksgA	Ribosomal RNA small subunit methyltransferase A	0	0.354715
A0QUX8	Mycolicibacterium smegmatis (strain ATCC 700084 / mc(2)155)	ilvC	Ketol-acid reductoisomerase (NADP(+))	0	0.30313
A0QR74	Mycolicibacterium smegmatis (strain ATCC 700084 / mc(2)155)	MSMEG_1011	Short chain dehydrogenase	0	0.30116
A0QSD8	Mycolicibacterium smegmatis (strain ATCC 700084 / mc(2)155)	rplP	50S ribosomal protein L16	0	0.295942
A0R6E9	Mycolicibacterium smegmatis (strain ATCC 700084 / mc(2)155)	MSMEG_6524	ABC Polyamine/Opine/Phosphonate transporter, periplasmic ligand binding protein	0.301191	0.286213
A0R3L1	Mycolicibacterium smegmatis (strain ATCC 700084 / mc(2)155)	MSMEG_5512	Magnesium chelatase	0	0.273212
A0QRB4	Mycolicibacterium smegmatis (strain ATCC 700084 / mc(2)155)	MSMEG_1055	Hexapeptide transferase family protein	0.284268	0.267813
A0R696	Mycolicibacterium smegmatis (strain ATCC 700084 / mc(2)155)	MSMEG_6471	Glycine/D-amino acid oxidase	0	0.221745
A0QRU7	Mycolicibacterium smegmatis (strain ATCC 700084 / mc(2)155)	MSMEG_1244	Uncharacterized protein	0	0.215507
A0QYH7	Mycolicibacterium smegmatis (strain ATCC 700084 / mc(2)155)	MSMEG_3662	Mannose-binding lectin	0	0.181701
A0QZ01	Mycolicibacterium smegmatis (strain ATCC 700084 / mc(2)155)	MSMEG_3848	Carboxylic ester hydrolase	0	0.149162
A0QTT5	Mycolicibacterium smegmatis (strain ATCC 700084 / mc(2)155)	MSMEG_1957	Uncharacterized protein	0	0.143543
A0QV38	Mycolicibacterium smegmatis (strain ATCC 700084 / mc(2)155)	MSMEG_2436	UPF0109 protein	0.33766	0.11304
A4ZHR8	Mycolicibacterium smegmatis (strain ATCC 700084 / mc(2)155)	ahcY	Adenosylhomocysteinase	0.0742214	0.111312
A0QWV0	Mycolicibacterium smegmatis (strain ATCC 700084 / mc(2)155)	ribBA	Riboflavin biosynthesis protein RibBA	0.0385931	0.107619
A0QWW2	Mycolicibacterium smegmatis (strain ATCC 700084 / mc(2)155)	gapA	Glyceraldehyde-3-phosphate dehydrogenase	0.106339	0.107028
A0QP93	Mycolicibacterium smegmatis (strain ATCC 700084 / mc(2)155)	MSMEG_0317	Uncharacterized protein	0.0446295	0.0816053
A0R261	Mycolicibacterium smegmatis (strain ATCC 700084 / mc(2)155)	MSMEG_4999	Bacterial extracellular solute-binding protein, family protein 5	0	0.0773875
A0R0B6	Mycolicibacterium smegmatis (strain ATCC 700084 / mc(2)155)	MSMEG_4329	Propionyl-CoA carboxylase beta chain	0	0.0642986
A0QWJ2	Mycolicibacterium smegmatis (strain ATCC 700084 / mc(2)155)	secD	Protein translocase subunit SecD	0	0.0276667
A0QR03	Mycolicibacterium smegmatis (strain ATCC 700084 / mc(2)155)	MSMEG_0938	Uncharacterized protein	0	0.0187829
A0QZ37	Mycolicibacterium smegmatis (strain ATCC 700084 / mc(2)155)	MSMEG_3884	DUF4333 domain-containing protein	0.0072562	0.0165997
A0R730	Mycolicibacterium smegmatis (strain ATCC 700084 / mc(2)155)	MSMEG_6761	Glycerol-3-phosphate dehydrogenase	0.00571438	0.0123304
A0R0D8	Mycolicibacterium smegmatis (strain ATCC 700084 / mc(2)155)	MSMEG_4351	Putative oxidoreductase YjgI	0	0.00330671
A0QSG0	Mycolicibacterium smegmatis (strain ATCC 700084 / mc(2)155)	rplX	50S ribosomal protein L24	0.00769116	-0.0077343
A0QT42	Mycolicibacterium smegmatis (strain ATCC 700084 / mc(2)155)	MSMEG_1704	ABC transporter	0	-0.0123558
A0QQQ0	Mycolicibacterium smegmatis (strain ATCC 700084 / mc(2)155)	MSMEG_0834	Tuberculin related peptide	0	-0.0162525
A0R572	Mycolicibacterium smegmatis (strain ATCC 700084 / mc(2)155)	MSMEG_6089	Uncharacterized protein	0	-0.0315355
A0QSB9	Mycolicibacterium smegmatis (strain ATCC 700084 / mc(2)155)	MSMEG_1424	FMN-dependent dehydrogenase	0.0269961	-0.0394859
A0QQX8	Mycolicibacterium smegmatis (strain ATCC 700084 / mc(2)155)	MSMEG_0913	Methoxy mycolic acid synthase 1	0	-0.0483373
A0R1A4	Mycolicibacterium smegmatis (strain ATCC 700084 / mc(2)155)	MSMEG_4681	Uncharacterized protein	0.0447045	-0.0585505
A0R085	Mycolicibacterium smegmatis (strain ATCC 700084 / mc(2)155)	MSMEG_4296	Protease	0.0318021	-0.0591583
A0R7J6	Mycolicibacterium smegmatis (strain ATCC 700084 / mc(2)155)	MSMEG_6941	R3H domain-containing protein	0	-0.0598888
A0QQX6	Mycolicibacterium smegmatis (strain ATCC 700084 / mc(2)155)	aceA	Isocitrate lyase	0	-0.0965176
A0QTE1	Mycolicibacterium smegmatis (strain ATCC 700084 / mc(2)155)	MSMEG_1807	Acetyl-/propionyl-coenzyme A carboxylase alpha chain	0.0484636	-0.0968453
A0QWT6	Mycolicibacterium smegmatis (strain ATCC 700084 / mc(2)155)	MSMEG_3058	Lipoprotein	0.0763882	-0.120736
A0QVU2	Mycolicibacterium smegmatis (strain ATCC 700084 / mc(2)155)	MSMEG_2695	35 kDa protein	0.0556874	-0.126792
A0QNN7	Mycolicibacterium smegmatis (strain ATCC 700084 / mc(2)155)	pntB	NAD(P) transhydrogenase subunit beta	0	-0.145378
A0QS63	Mycolicibacterium smegmatis (strain ATCC 700084 / mc(2)155)	rplL	50S ribosomal protein L7/L12	0.0880725	-0.148841
A0R373	Mycolicibacterium smegmatis (strain ATCC 700084 / mc(2)155)	ehuB	Ectoine/hydroxyectoine ABC transporter solute-binding protein	0	-0.15169
A0QUV7	Mycolicibacterium smegmatis (strain ATCC 700084 / mc(2)155)	etfA	Electron transfer flavoprotein, alpha subunit	0.0633833	-0.166548
A0R659	Mycolicibacterium smegmatis (strain ATCC 700084 / mc(2)155)	MSMEG_6434	Uncharacterized protein	0.25573	-0.185942
A0R076	Mycolicibacterium smegmatis (strain ATCC 700084 / mc(2)155)	MSMEG_4287	Integral membrane protein	0.0984876	-0.201059
A0QSD9	Mycolicibacterium smegmatis (strain ATCC 700084 / mc(2)155)	rpmC	50S ribosomal protein L29	0.204197	-0.214947
A0R1V9	Mycolicibacterium smegmatis (strain ATCC 700084 / mc(2)155)	MSMEG_4891	Alkyl hydroperoxide reductase C	0.415737	-0.219578
A0QNF5	Mycolicibacterium smegmatis (strain ATCC 700084 / mc(2)155)	cwsA	Cell wall synthesis protein CwsA	0.217179	-0.289981
A0QR19	Mycolicibacterium smegmatis (strain ATCC 700084 / mc(2)155)	hemD	Uroporphyrinogen-III synthase	0	-0.303717
A0QW29	Mycolicibacterium smegmatis (strain ATCC 700084 / mc(2)155)	MSMEG_2786	Hydrolase, alpha/beta fold family protein	0.38612	-0.319139
A0QSZ3	Mycolicibacterium smegmatis (strain ATCC 700084 / mc(2)155)	MSMEG_1654	Isocitrate dehydrogenase [NADP]	0.173897	-0.355284
A0QXX3	Mycolicibacterium smegmatis (strain ATCC 700084 / mc(2)155)	MSMEG_3457	DoxD family protein/pyridine nucleotide-disulfide oxidoreductase	0.396101	-0.408562
A0R038	Mycolicibacterium smegmatis (strain ATCC 700084 / mc(2)155)	MSMEG_4249	Uncharacterized protein	0	-0.408834
A0R269	Mycolicibacterium smegmatis (strain ATCC 700084 / mc(2)155)	MSMEG_5005	LprC protein	0.659475	-0.425819
A0QVR8	Mycolicibacterium smegmatis (strain ATCC 700084 / mc(2)155)	MSMEG_2669	Hydrolase	0.234675	-0.435474
A0QVX4	Mycolicibacterium smegmatis (strain ATCC 700084 / mc(2)155)	MSMEG_2728	Glutamate transport ATP-binding protein GluA	0	-0.443535
A0R0Q9	Mycolicibacterium smegmatis (strain ATCC 700084 / mc(2)155)	MSMEG_4474	Acyl-CoA oxidase	0	-0.483922
A0R5R4	Mycolicibacterium smegmatis (strain ATCC 700084 / mc(2)155)	MSMEG_6283	FAD binding domain protein	0.44796	-0.489668
A0QQS6	Mycolicibacterium smegmatis (strain ATCC 700084 / mc(2)155)	psd	Phosphatidylserine decarboxylase proenzyme	0.516185	-0.496657
A0QVY4	Mycolicibacterium smegmatis (strain ATCC 700084 / mc(2)155)	MSMEG_2739	Uncharacterized protein	0.501111	-0.542565
A0QWY4	Mycolicibacterium smegmatis (strain ATCC 700084 / mc(2)155)	MSMEG_3107	Uncharacterized protein	0	-0.547043
A0QUV6	Mycolicibacterium smegmatis (strain ATCC 700084 / mc(2)155)	etfB	Electron transfer flavoprotein, beta subunit	0.264071	-0.585667
A0QSL7	Mycolicibacterium smegmatis (strain ATCC 700084 / mc(2)155)	rpsD	30S ribosomal protein S4	0.47945	-0.609573
A0R079	Mycolicibacterium smegmatis (strain ATCC 700084 / mc(2)155)	glnA	Glutamine synthetase	0.707816	-0.618333
A0QVU5	Mycolicibacterium smegmatis (strain ATCC 700084 / mc(2)155)	MSMEG_2698	LEH domain-containing protein	0.495497	-0.620628
A0R3D2	Mycolicibacterium smegmatis (strain ATCC 700084 / mc(2)155)	rplY	50S ribosomal protein L25	0.37111	-0.662706
A0QZY9	Mycolicibacterium smegmatis (strain ATCC 700084 / mc(2)155)	pyrD	Dihydroorotate dehydrogenase (quinone)	0.433726	-0.665085
A0R628	Mycolicibacterium smegmatis (strain ATCC 700084 / mc(2)155)	glfT2	Galactofuranosyltransferase GlfT2	0.508786	-0.689955
A0QSL5	Mycolicibacterium smegmatis (strain ATCC 700084 / mc(2)155)	rpsM	30S ribosomal protein S13	0.468373	-0.719408
A0QR40	Mycolicibacterium smegmatis (strain ATCC 700084 / mc(2)155)	MSMEG_0976	Uncharacterized protein	0.911261	-0.763649
A0R588	Mycolicibacterium smegmatis (strain ATCC 700084 / mc(2)155)	ftsH	ATP-dependent zinc metalloprotease FtsH	0.664149	-0.77675
A0QVM3	Mycolicibacterium smegmatis (strain ATCC 700084 / mc(2)155)	rimP	Ribosome maturation factor RimP	0	-0.841625
A0QP27	Mycolicibacterium smegmatis (strain ATCC 700084 / mc(2)155)	MSMEG_0250	Membrane protein, MmpL family protein	0.341629	-0.85135
A0QV46	Mycolicibacterium smegmatis (strain ATCC 700084 / mc(2)155)	MSMEG_2444	Dienelactone hydrolase family protein	0	-0.891304
A0R008	Mycolicibacterium smegmatis (strain ATCC 700084 / mc(2)155)	sepF	Cell division protein SepF	0.610146	-0.8915
A0QT50	Mycolicibacterium smegmatis (strain ATCC 700084 / mc(2)155)	MSMEG_1712	ABC transporter periplasmic-binding protein YtfQ	0.98104	-0.894851
A0R3B8	Mycolicibacterium smegmatis (strain ATCC 700084 / mc(2)155)	eno	Enolase	0.794319	-0.943743
A0QRB8	Mycolicibacterium smegmatis (strain ATCC 700084 / mc(2)155)	MSMEG_1060	Putative Lsr2 protein	0	-0.944311
A0R2D2	Mycolicibacterium smegmatis (strain ATCC 700084 / mc(2)155)	MSMEG_5070	Trypsin	0.879324	-0.947312
A0QR91	Mycolicibacterium smegmatis (strain ATCC 700084 / mc(2)155)	MSMEG_1030	Monooxygenase	0.608494	-0.981745
A0QSG5	Mycolicibacterium smegmatis (strain ATCC 700084 / mc(2)155)	rplR	50S ribosomal protein L18	0.413132	-1.01677
A0R1H2	Mycolicibacterium smegmatis (strain ATCC 700084 / mc(2)155)	MSMEG_4752	Uncharacterized protein	0.864808	-1.09791
A0R3M4	Mycolicibacterium smegmatis (strain ATCC 700084 / mc(2)155)	sucC	Succinate--CoA ligase [ADP-forming] subunit beta	1.97579	-1.10193	+
A0QQW8	Mycolicibacterium smegmatis (strain ATCC 700084 / mc(2)155)	lpdA	Dihydrolipoyl dehydrogenase	0	-1.19897
A0QZX9	Mycolicibacterium smegmatis (strain ATCC 700084 / mc(2)155)	MSMEG_4188	Short chain dehydrogenase	1.45988	-1.19902	+
A0QNG5	Mycolicibacterium smegmatis (strain ATCC 700084 / mc(2)155)	MSMEG_0033	Protein phosphatase 2C	0	-1.20159
A0R1Y7	Mycolicibacterium smegmatis (strain ATCC 700084 / mc(2)155)	MSMEG_4920	Probable acetyl-CoA acetyltransferase	0	-1.21566
A0QSU5	Mycolicibacterium smegmatis (strain ATCC 700084 / mc(2)155)	MSMEG_1604	FAD dependent oxidoreductase	0	-1.24022
A0R072	Mycolicibacterium smegmatis (strain ATCC 700084 / mc(2)155)	sucB	Dihydrolipoamide acetyltransferase component of pyruvate dehydrogenase complex	1.21781	-1.24412
A0QSY1	Mycolicibacterium smegmatis (strain ATCC 700084 / mc(2)155)	MSMEG_1642	ABC transporter, ATP-binding protein	1.9089	-1.31479	+
A0QSZ4	Mycolicibacterium smegmatis (strain ATCC 700084 / mc(2)155)	MSMEG_1655	Hydrolase, alpha/beta fold family protein, putative	0	-1.32266
A0QYF6	Mycolicibacterium smegmatis (strain ATCC 700084 / mc(2)155)	MSMEG_3641	VWFA domain-containing protein	0	-1.51204
A0QNZ3	Mycolicibacterium smegmatis (strain ATCC 700084 / mc(2)155)	MSMEG_0216	3-hydroxyacyl-CoA dehydrogenase	0	-1.65241
A0R5I5	Mycolicibacterium smegmatis (strain ATCC 700084 / mc(2)155)	MSMEG_6203	Cysteine synthase/cystathionine beta-synthase family protein	0.754417	-1.68362
A0QYW6	Mycolicibacterium smegmatis (strain ATCC 700084 / mc(2)155)	MSMEG_3811	Universal stress protein family protein, putative	1.4204	-1.68447	+
A0R069	Mycolicibacterium smegmatis (strain ATCC 700084 / mc(2)155)	pepA	Probable cytosol aminopeptidase	0	-1.69771
A0QXL6	Mycolicibacterium smegmatis (strain ATCC 700084 / mc(2)155)	MSMEG_3347	Nitrilase/cyanide hydratase and apolipoprotein N-acyltransferase	1.0516	-1.96331
A0R2Y1	Mycolicibacterium smegmatis (strain ATCC 700084 / mc(2)155)	MSMEG_5273	Beta-ketoadipyl CoA thiolase	1.17026	-2.08496
A0QSM0	Mycolicibacterium smegmatis (strain ATCC 700084 / mc(2)155)	truA	tRNA pseudouridine synthase A	1.19258	-2.17074
A0R0B0	Mycolicibacterium smegmatis (strain ATCC 700084 / mc(2)155)	aceE	Pyruvate dehydrogenase E1 component	1.16704	-2.56973
A0R006	Mycolicibacterium smegmatis (strain ATCC 700084 / mc(2)155)	wag31	Cell wall synthesis protein Wag31	2.00284	-2.60182	+
A0QNG1	Mycolicibacterium smegmatis (strain ATCC 700084 / mc(2)155)	pknB	Serine/threonine-protein kinase PknB	0	NaN
A0QNI9	Mycolicibacterium smegmatis (strain ATCC 700084 / mc(2)155)	eccA1	ESX-1 secretion system protein EccA1	0	NaN
A0QNZ7	Mycolicibacterium smegmatis (strain ATCC 700084 / mc(2)155)	MSMEG_0220	Monoacylglycerol lipase	0	NaN
A0QQH7	Mycolicibacterium smegmatis (strain ATCC 700084 / mc(2)155)	purA	Adenylosuccinate synthetase	0	NaN
A0QR17	Mycolicibacterium smegmatis (strain ATCC 700084 / mc(2)155)	hemA	Glutamyl-tRNA reductase	0	NaN
A0QR33	Mycolicibacterium smegmatis (strain ATCC 700084 / mc(2)155)	hemL	Glutamate-1-semialdehyde 2,1-aminomutase	0	NaN
A0QRH1	Mycolicibacterium smegmatis (strain ATCC 700084 / mc(2)155)	menG	Demethylmenaquinone methyltransferase	0	NaN
A0QRI8	Mycolicibacterium smegmatis (strain ATCC 700084 / mc(2)155)	menJ	Menaquinone reductase	0	NaN
A0QRJ0	Mycolicibacterium smegmatis (strain ATCC 700084 / mc(2)155)	htpX	Protease HtpX homolog	0	NaN
A0QS45	Mycolicibacterium smegmatis (strain ATCC 700084 / mc(2)155)	rplK	50S ribosomal protein L11	0	NaN
A0QSD6	Mycolicibacterium smegmatis (strain ATCC 700084 / mc(2)155)	rplV	50S ribosomal protein L22	0	NaN
A0QSG3	Mycolicibacterium smegmatis (strain ATCC 700084 / mc(2)155)	rpsH	30S ribosomal protein S8	0	NaN
A0QSP8	Mycolicibacterium smegmatis (strain ATCC 700084 / mc(2)155)	rplM	50S ribosomal protein L13	0	NaN
A0QSP9	Mycolicibacterium smegmatis (strain ATCC 700084 / mc(2)155)	rpsI	30S ribosomal protein S9	0	NaN
A0QSS1	Mycolicibacterium smegmatis (strain ATCC 700084 / mc(2)155)	tsaD	tRNA N6-adenosine threonylcarbamoyltransferase	0	NaN
A0QTU8	Mycolicibacterium smegmatis (strain ATCC 700084 / mc(2)155)	mimA	Propane 2-monooxygenase, hydroxylase component large subunit	0	NaN
A0QVB9	Mycolicibacterium smegmatis (strain ATCC 700084 / mc(2)155)	tsf	Elongation factor Ts	0	NaN
A0QVE4	Mycolicibacterium smegmatis (strain ATCC 700084 / mc(2)155)	rlmN	Probable dual-specificity RNA methyltransferase RlmN	0	NaN
A0QVL2	Mycolicibacterium smegmatis (strain ATCC 700084 / mc(2)155)	mqo	Probable malate:quinone oxidoreductase	0	NaN
A0QVT2	Mycolicibacterium smegmatis (strain ATCC 700084 / mc(2)155)	rnj	Ribonuclease J	0	NaN
A0QVY8	Mycolicibacterium smegmatis (strain ATCC 700084 / mc(2)155)	nrdR	Transcriptional repressor NrdR	0	NaN
A0QWG5	Mycolicibacterium smegmatis (strain ATCC 700084 / mc(2)155)	MSMEG_2934	Phosphatidylinositol mannoside acyltransferase	0	NaN
A0QWH0	Mycolicibacterium smegmatis (strain ATCC 700084 / mc(2)155)	pdxT	Pyridoxal 5-phosphate synthase subunit PdxT	0	NaN
A0QWU7	Mycolicibacterium smegmatis (strain ATCC 700084 / mc(2)155)	MSMEG_3069	Probable triacylglyceride transporter MSMEG	0	NaN
A0QX87	Mycolicibacterium smegmatis (strain ATCC 700084 / mc(2)155)	hisF	Imidazole glycerol phosphate synthase subunit HisF	0	NaN
A0QYQ7	Mycolicibacterium smegmatis (strain ATCC 700084 / mc(2)155)	pyrG	CTP synthase	0	NaN
A0QYS8	Mycolicibacterium smegmatis (strain ATCC 700084 / mc(2)155)	argF	Ornithine carbamoyltransferase	0	NaN
A0QYU6	Mycolicibacterium smegmatis (strain ATCC 700084 / mc(2)155)	rplT	50S ribosomal protein L20	0	NaN
A0QZ40	Mycolicibacterium smegmatis (strain ATCC 700084 / mc(2)155)	tatA	Sec-independent protein translocase protein TatA	0	NaN
A0QZ46	Mycolicibacterium smegmatis (strain ATCC 700084 / mc(2)155)	prcA	Proteasome subunit alpha	0	NaN
A0QZA1	Mycolicibacterium smegmatis (strain ATCC 700084 / mc(2)155)	MSMEG_3950	Universal stress protein	0	NaN
A0R016	Mycolicibacterium smegmatis (strain ATCC 700084 / mc(2)155)	murG	UDP-N-acetylglucosamine--N-acetylmuramyl-(pentapeptide) pyrophosphoryl-undecaprenol N-acetylglucosamine transferase	0	NaN
A0R033	Mycolicibacterium smegmatis (strain ATCC 700084 / mc(2)155)	aroG	Phospho-2-dehydro-3-deoxyheptonate aldolase AroG	0	NaN
A0R048	Mycolicibacterium smegmatis (strain ATCC 700084 / mc(2)155)	trpD	Anthranilate phosphoribosyltransferase	0	NaN
A0R083	Mycolicibacterium smegmatis (strain ATCC 700084 / mc(2)155)	glnA	Glutamine synthetase	0	NaN
A0R0T9	Mycolicibacterium smegmatis (strain ATCC 700084 / mc(2)155)	hrcA	Heat-inducible transcription repressor HrcA	0	NaN
A0R148	Mycolicibacterium smegmatis (strain ATCC 700084 / mc(2)155)	proB	Glutamate 5-kinase	0	NaN
A0R199	Mycolicibacterium smegmatis (strain ATCC 700084 / mc(2)155)	tig	Trigger factor	0	NaN
A0R1W8	Mycolicibacterium smegmatis (strain ATCC 700084 / mc(2)155)	rph	Ribonuclease PH	0	NaN
A0R1X0	Mycolicibacterium smegmatis (strain ATCC 700084 / mc(2)155)	murI	Glutamate racemase	0	NaN
A0R1Z0	Mycolicibacterium smegmatis (strain ATCC 700084 / mc(2)155)	nucS	Endonuclease NucS	0	NaN
A0R1Z9	Mycolicibacterium smegmatis (strain ATCC 700084 / mc(2)155)	atpC	ATP synthase epsilon chain	0	NaN
A0R204	Mycolicibacterium smegmatis (strain ATCC 700084 / mc(2)155)	atpF	ATP synthase subunit b	0	NaN
A0R2B1	Mycolicibacterium smegmatis (strain ATCC 700084 / mc(2)155)	kgd	Multifunctional 2-oxoglutarate metabolism enzyme	0	NaN
A0R2N3	Mycolicibacterium smegmatis (strain ATCC 700084 / mc(2)155)	sir2	NAD-dependent protein deacylase Sir2	0	NaN
A0R4H4	Mycolicibacterium smegmatis (strain ATCC 700084 / mc(2)155)	MSMEG_5835	KsdD-like steroid dehydrogenase	0	NaN
A0R4M9	Mycolicibacterium smegmatis (strain ATCC 700084 / mc(2)155)	otsA	Trehalose-6-phosphate synthase	0	NaN
A0R4Q0	Mycolicibacterium smegmatis (strain ATCC 700084 / mc(2)155)	gabD2	Putative succinate-semialdehyde dehydrogenase [NADP(+)]	0	NaN
A0R528	Mycolicibacterium smegmatis (strain ATCC 700084 / mc(2)155)	kstR	HTH-type transcriptional repressor KstR	0	NaN
A0R564	Mycolicibacterium smegmatis (strain ATCC 700084 / mc(2)155)	disA	DNA integrity scanning protein DisA	0	NaN
A0R5D9	Mycolicibacterium smegmatis (strain ATCC 700084 / mc(2)155)	topA	DNA topoisomerase 1	0	NaN
A0R5N1	Mycolicibacterium smegmatis (strain ATCC 700084 / mc(2)155)	egtA	Glutamate--cysteine ligase EgtA	0	NaN
A0R7F6	Mycolicibacterium smegmatis (strain ATCC 700084 / mc(2)155)	rplI	50S ribosomal protein L9	0	NaN
A0R7F9	Mycolicibacterium smegmatis (strain ATCC 700084 / mc(2)155)	rpsF	30S ribosomal protein S6	0	NaN
I7FA35	Mycolicibacterium smegmatis (strain ATCC 700084 / mc(2)155)	mimC	Propane 2-monooxygenase, hydroxylase component small subunit	0	NaN
A0QNE2	Mycolicibacterium smegmatis (strain ATCC 700084 / mc(2)155)	MSMEG_0007	DUF3566 domain-containing protein	0	NaN
A0QNF2	Mycolicibacterium smegmatis (strain ATCC 700084 / mc(2)155)	MSMEG_0020	Periplasmic binding protein	0	NaN
A0QNI4	Mycolicibacterium smegmatis (strain ATCC 700084 / mc(2)155)	MSMEG_0053	CbiA domain-containing protein	0	NaN
A0QNK4	Mycolicibacterium smegmatis (strain ATCC 700084 / mc(2)155)	MSMEG_0076	Antigen MTB48	0	NaN
A0QNP2	Mycolicibacterium smegmatis (strain ATCC 700084 / mc(2)155)	MSMEG_0114	Extracellular solute-binding protein, family protein 3	0	NaN
A0QNP8	Mycolicibacterium smegmatis (strain ATCC 700084 / mc(2)155)	MSMEG_0120	Probable transcriptional regulatory protein	0	NaN
A0QNP9	Mycolicibacterium smegmatis (strain ATCC 700084 / mc(2)155)	MSMEG_0121	Rhamnolipids biosynthesis 3-oxoacyl-[acyl-carrier-protein] reductase	0	NaN
A0QNZ6	Mycolicibacterium smegmatis (strain ATCC 700084 / mc(2)155)	MSMEG_0219	RNA polymerase sigma factor	0	NaN
A0QP15	Mycolicibacterium smegmatis (strain ATCC 700084 / mc(2)155)	MSMEG_0238	O-acetylhomoserine/O-acetylserine sulfhydrylase	0	NaN
A0QPD6	Mycolicibacterium smegmatis (strain ATCC 700084 / mc(2)155)	MSMEG_0361	Glycosyl hydrolase family protein 3	0	NaN
A0QPE5	Mycolicibacterium smegmatis (strain ATCC 700084 / mc(2)155)	MSMEG_0370	Uncharacterized protein	0	NaN
A0QPH6	Mycolicibacterium smegmatis (strain ATCC 700084 / mc(2)155)	MSMEG_0401	Putative non-ribosomal peptide synthase	0	NaN
A0QPJ0	Mycolicibacterium smegmatis (strain ATCC 700084 / mc(2)155)	MSMEG_0415	NADH-fmn oxidoreductase	0	NaN
A0QPJ7	Mycolicibacterium smegmatis (strain ATCC 700084 / mc(2)155)	MSMEG_0422	Transferase	0	NaN
A0QPV3	Mycolicibacterium smegmatis (strain ATCC 700084 / mc(2)155)	MSMEG_0530	Short chain dehydrogenase	0	NaN
A0QPV4	Mycolicibacterium smegmatis (strain ATCC 700084 / mc(2)155)	MSMEG_0531	Putative acyl-CoA dehydrogenase	0	NaN
A0QPX5	Mycolicibacterium smegmatis (strain ATCC 700084 / mc(2)155)	MSMEG_0552	Uncharacterized protein	0	NaN
A0QQ17	Mycolicibacterium smegmatis (strain ATCC 700084 / mc(2)155)	MSMEG_0594	Iron-sulfur cluster binding protein	0	NaN
A0QQ49	Mycolicibacterium smegmatis (strain ATCC 700084 / mc(2)155)	MSMEG_0625	Peptidase S9 domain-containing protein	0	NaN
A0QQ61	Mycolicibacterium smegmatis (strain ATCC 700084 / mc(2)155)	MSMEG_0639	Oligopeptide transport ATP-binding protein AppF	0	NaN
A0QQ62	Mycolicibacterium smegmatis (strain ATCC 700084 / mc(2)155)	MSMEG_0640	Oligopeptide transport ATP-binding protein OppD	0	NaN
A0QQ63	Mycolicibacterium smegmatis (strain ATCC 700084 / mc(2)155)	MSMEG_0641	Binding-protein-dependent transport systems inner membrane component	0	NaN
A0QQA8	Mycolicibacterium smegmatis (strain ATCC 700084 / mc(2)155)	MSMEG_0688	Aspartate aminotransferase	0	NaN
A0QQB4	Mycolicibacterium smegmatis (strain ATCC 700084 / mc(2)155)	MSMEG_0695	Isoniazid inductible protein IniA	0	NaN
A0QQC2	Mycolicibacterium smegmatis (strain ATCC 700084 / mc(2)155)	MSMEG_0703	MDMPI N domain-containing protein	0	NaN
A0QQD0	Mycolicibacterium smegmatis (strain ATCC 700084 / mc(2)155)	dnaJ	Chaperone protein DnaJ	0	NaN
A0QQF8	Mycolicibacterium smegmatis (strain ATCC 700084 / mc(2)155)	MSMEG_0740	Glycosyl hydrolase family protein 76	0	NaN
A0QQF9	Mycolicibacterium smegmatis (strain ATCC 700084 / mc(2)155)	MSMEG_0741	Bac luciferase domain-containing protein	0	NaN
A0QQG9	Mycolicibacterium smegmatis (strain ATCC 700084 / mc(2)155)	MSMEG_0750	Membrane protein	0	NaN
A0QQJ3	Mycolicibacterium smegmatis (strain ATCC 700084 / mc(2)155)	MSMEG_0775	Metallo-beta-lactamase superfamily protein	0	NaN
A0QQM2	Mycolicibacterium smegmatis (strain ATCC 700084 / mc(2)155)	MSMEG_0806	Hydrolase	0	NaN
A0QQP0	Mycolicibacterium smegmatis (strain ATCC 700084 / mc(2)155)	MSMEG_0824	DLH domain-containing protein	0	NaN
A0QQP1	Mycolicibacterium smegmatis (strain ATCC 700084 / mc(2)155)	thiD	Phosphomethylpyrimidine kinase	0	NaN
A0QQS8	Mycolicibacterium smegmatis (strain ATCC 700084 / mc(2)155)	MSMEG_0863	Short chain dehydrogenase	0	NaN
A0QQT2	Mycolicibacterium smegmatis (strain ATCC 700084 / mc(2)155)	MSMEG_0866	DNA or RNA helicase of superfamily protein II	0	NaN
A0QQU2	Mycolicibacterium smegmatis (strain ATCC 700084 / mc(2)155)	MSMEG_0876	Short chain dehydrogenase	0	NaN
A0QQX0	Mycolicibacterium smegmatis (strain ATCC 700084 / mc(2)155)	pcaC	4-carboxymuconolactone decarboxylase domain protein	0	NaN
A0QQY1	Mycolicibacterium smegmatis (strain ATCC 700084 / mc(2)155)	MSMEG_0916	Transcriptional regulator, TetR family protein	0	NaN
A0QQY3	Mycolicibacterium smegmatis (strain ATCC 700084 / mc(2)155)	MSMEG_0918	Transcriptional regulator, XRE family protein	0	NaN
A0QQZ4	Mycolicibacterium smegmatis (strain ATCC 700084 / mc(2)155)	MSMEG_0929	ErfK/YbiS/YcfS/YnhG family protein	0	NaN
A0QR06	Mycolicibacterium smegmatis (strain ATCC 700084 / mc(2)155)	MSMEG_0941	AP endonuclease, family protein 2	0	NaN
A0QR08	Mycolicibacterium smegmatis (strain ATCC 700084 / mc(2)155)	proC	Pyrroline-5-carboxylate reductase	0	NaN
A0QR34	Mycolicibacterium smegmatis (strain ATCC 700084 / mc(2)155)	MSMEG_0970	Phosphoglycerate mutase family protein	0	NaN
A0QR35	Mycolicibacterium smegmatis (strain ATCC 700084 / mc(2)155)	MSMEG_0971	Thioredoxin domain-containing protein	0	NaN
A0QR39	Mycolicibacterium smegmatis (strain ATCC 700084 / mc(2)155)	MSMEG_0975	CbiA domain-containing protein	0	NaN
A0QR90	Mycolicibacterium smegmatis (strain ATCC 700084 / mc(2)155)	MSMEG_1029	Probable transcriptional regulatory protein	0	NaN
A0QR94	Mycolicibacterium smegmatis (strain ATCC 700084 / mc(2)155)	MSMEG_1033	Ribonucleoside-diphosphate reductase subunit beta	0	NaN
A0QR99	Mycolicibacterium smegmatis (strain ATCC 700084 / mc(2)155)	MSMEG_1039	Periplasmic binding protein	0	NaN
A0QRA0	Mycolicibacterium smegmatis (strain ATCC 700084 / mc(2)155)	serB	Phosphoserine phosphatase	0	NaN
A0QRA5	Mycolicibacterium smegmatis (strain ATCC 700084 / mc(2)155)	MSMEG_1046	ABC-type molybdenum transport system, ATPase component	0	NaN
A0QRD4	Mycolicibacterium smegmatis (strain ATCC 700084 / mc(2)155)	MSMEG_1076	Uncharacterized protein	0	NaN
A0QRD5	Mycolicibacterium smegmatis (strain ATCC 700084 / mc(2)155)	MSMEG_1077	Uncharacterized protein	0	NaN
A0QRI9	Mycolicibacterium smegmatis (strain ATCC 700084 / mc(2)155)	MSMEG_1133	Bifunctional short chain isoprenyl diphosphate synthase	0	NaN
A0QRU9	Mycolicibacterium smegmatis (strain ATCC 700084 / mc(2)155)	MSMEG_1246	Uncharacterized protein	0	NaN
A0QRV6	Mycolicibacterium smegmatis (strain ATCC 700084 / mc(2)155)	MSMEG_1253	Uncharacterized protein	0	NaN
A0QRV8	Mycolicibacterium smegmatis (strain ATCC 700084 / mc(2)155)	MSMEG_1255	DNA helicase	0	NaN
A0QRW3	Mycolicibacterium smegmatis (strain ATCC 700084 / mc(2)155)	MSMEG_1260	Uncharacterized protein	0	NaN
A0QS51	Mycolicibacterium smegmatis (strain ATCC 700084 / mc(2)155)	MSMEG_1352	Hydrolase, alpha/beta fold family protein	0	NaN
A0QS52	Mycolicibacterium smegmatis (strain ATCC 700084 / mc(2)155)	MSMEG_1353	ABC1 family protein	0	NaN
A0QS64	Mycolicibacterium smegmatis (strain ATCC 700084 / mc(2)155)	MSMEG_1366	ABC transporter, ATP-binding protein	0	NaN
A0QS72	Mycolicibacterium smegmatis (strain ATCC 700084 / mc(2)155)	MSMEG_1374	Ribose ABC transporter, periplasmic binding protein	0	NaN
A0QSC4	Mycolicibacterium smegmatis (strain ATCC 700084 / mc(2)155)	MSMEG_1430	Transcriptional regulator, TetR family protein	0	NaN
A0QSG8	Mycolicibacterium smegmatis (strain ATCC 700084 / mc(2)155)	rplO	50S ribosomal protein L15	0	NaN
A0QSH7	Mycolicibacterium smegmatis (strain ATCC 700084 / mc(2)155)	secY	Protein translocase subunit SecY	0	NaN
A0QSL0	Mycolicibacterium smegmatis (strain ATCC 700084 / mc(2)155)	MSMEG_1516	Thioredoxin reductase	0	NaN
A0QSQ8	Mycolicibacterium smegmatis (strain ATCC 700084 / mc(2)155)	MSMEG_1567	Uncharacterized protein	0	NaN
A0QST9	Mycolicibacterium smegmatis (strain ATCC 700084 / mc(2)155)	MSMEG_1598	Uncharacterized protein	0	NaN
A0QSX9	Mycolicibacterium smegmatis (strain ATCC 700084 / mc(2)155)	MSMEG_1640	ATP/GTP-binding protein	0	NaN
A0QT69	Mycolicibacterium smegmatis (strain ATCC 700084 / mc(2)155)	MSMEG_1735	Dihydrolipoamide dehydrogenase	0	NaN
A0QTF4	Mycolicibacterium smegmatis (strain ATCC 700084 / mc(2)155)	MSMEG_1821	Acyl-CoA dehydrogenase	0	NaN
A0QTG9	Mycolicibacterium smegmatis (strain ATCC 700084 / mc(2)155)	MSMEG_1837	Secreted protein	0	NaN
A0QTI1	Mycolicibacterium smegmatis (strain ATCC 700084 / mc(2)155)	selD	Selenide, water dikinase	0	NaN
A0QTI2	Mycolicibacterium smegmatis (strain ATCC 700084 / mc(2)155)	MSMEG_1854	Valosin containing protein-1	0	NaN
A0QTK6	Mycolicibacterium smegmatis (strain ATCC 700084 / mc(2)155)	hpf	Ribosome hibernation promoting factor	0	NaN
A0QTP6	Mycolicibacterium smegmatis (strain ATCC 700084 / mc(2)155)	MSMEG_1918	Sensor histidine kinase	0	NaN
A0QTP7	Mycolicibacterium smegmatis (strain ATCC 700084 / mc(2)155)	whiB	Transcriptional regulator WhiB	0	NaN
A0QTQ5	Mycolicibacterium smegmatis (strain ATCC 700084 / mc(2)155)	MSMEG_1927	Cobyrinic Acid a,c-diamide synthase	0	NaN
A0QTQ9	Mycolicibacterium smegmatis (strain ATCC 700084 / mc(2)155)	MSMEG_1931	Uncharacterized protein	0	NaN
A0QTR3	Mycolicibacterium smegmatis (strain ATCC 700084 / mc(2)155)	MSMEG_1935	TetR-family protein transcriptional regulator	0	NaN
A0QTR5	Mycolicibacterium smegmatis (strain ATCC 700084 / mc(2)155)	MSMEG_1937	Molybdopterin biosynthesis protein MoeB	0	NaN
A0QTT2	Mycolicibacterium smegmatis (strain ATCC 700084 / mc(2)155)	MSMEG_1954	ABC1 family protein	0	NaN
A0QTV7	Mycolicibacterium smegmatis (strain ATCC 700084 / mc(2)155)	MSMEG_1981	Uncharacterized protein	0	NaN
A0QTW7	Mycolicibacterium smegmatis (strain ATCC 700084 / mc(2)155)	MSMEG_1991	Isovaleryl-CoA dehydrogenase	0	NaN
A0QTX4	Mycolicibacterium smegmatis (strain ATCC 700084 / mc(2)155)	MSMEG_1998	Hydrolase, alpha/beta fold family protein	0	NaN
A0QTZ2	Mycolicibacterium smegmatis (strain ATCC 700084 / mc(2)155)	modA	Molybdate ABC transporter, periplasmic molybdate-binding protein	0	NaN
A0QU52	Mycolicibacterium smegmatis (strain ATCC 700084 / mc(2)155)	MSMEG_2079	Alcohol dehydrogenase	0	NaN
A0QUE0	Mycolicibacterium smegmatis (strain ATCC 700084 / mc(2)155)	MSMEG_2174	DNA helicase	0	NaN
A0QUG3	Mycolicibacterium smegmatis (strain ATCC 700084 / mc(2)155)	MSMEG_2196	Sensory box/response regulator	0	NaN
A0QUG4	Mycolicibacterium smegmatis (strain ATCC 700084 / mc(2)155)	MSMEG_2198	ThiF family protein	0	NaN
A0QUH4	Mycolicibacterium smegmatis (strain ATCC 700084 / mc(2)155)	MSMEG_2208	Acyl-CoA dehydrogenase	0	NaN
A0QUN9	Mycolicibacterium smegmatis (strain ATCC 700084 / mc(2)155)	hypD	Hydrogenase expression/formation protein HypD	0	NaN
A0QUX6	Mycolicibacterium smegmatis (strain ATCC 700084 / mc(2)155)	ilvB	Acetolactate synthase	0	NaN
A0QUX9	Mycolicibacterium smegmatis (strain ATCC 700084 / mc(2)155)	wrbA	NAD(P)H:quinone oxidoreductase, type IV	0	NaN
A0QUZ6	Mycolicibacterium smegmatis (strain ATCC 700084 / mc(2)155)	MSMEG_2394	Putative cystathionine gamma-synthase	0	NaN
A0QV11	Mycolicibacterium smegmatis (strain ATCC 700084 / mc(2)155)	MSMEG_2409	Alpha/beta hydrolase fold family protein	0	NaN
A0QV14	Mycolicibacterium smegmatis (strain ATCC 700084 / mc(2)155)	pyc	Pyruvate carboxylase	0	NaN
A0QV25	Mycolicibacterium smegmatis (strain ATCC 700084 / mc(2)155)	smc	Chromosome partition protein Smc	0	NaN
A0QV26	Mycolicibacterium smegmatis (strain ATCC 700084 / mc(2)155)	ftsY	Signal recognition particle receptor FtsY	0	NaN
A0QV49	Mycolicibacterium smegmatis (strain ATCC 700084 / mc(2)155)	MSMEG_2447	Regulatory protein	0	NaN
A0QVC8	Mycolicibacterium smegmatis (strain ATCC 700084 / mc(2)155)	MSMEG_2529	Glyoxylate reductase	0	NaN
A0QVH9	Mycolicibacterium smegmatis (strain ATCC 700084 / mc(2)155)	ispG	4-hydroxy-3-methylbut-2-en-1-yl diphosphate synthase (flavodoxin)	0	NaN
A0QVL5	Mycolicibacterium smegmatis (strain ATCC 700084 / mc(2)155)	cobO	Cob(I)alamin adenosyltransferase	0	NaN
A0QVP7	Mycolicibacterium smegmatis (strain ATCC 700084 / mc(2)155)	MSMEG_2648	Sfp-type phosphopantetheinyl transferase	0	NaN
A0QVQ6	Mycolicibacterium smegmatis (strain ATCC 700084 / mc(2)155)	MSMEG_2657	Peptidase, M16 family protein	0	NaN
A0QVU0	Mycolicibacterium smegmatis (strain ATCC 700084 / mc(2)155)	MSMEG_2693	Competence-damaged protein	0	NaN
A0QVZ0	Mycolicibacterium smegmatis (strain ATCC 700084 / mc(2)155)	MSMEG_2746	Conserved hypothetical alanine and leucine rich protein	0	NaN
A0QVZ5	Mycolicibacterium smegmatis (strain ATCC 700084 / mc(2)155)	MSMEG_2752	RNA polymerase sigma factor	0	NaN
A0QW04	Mycolicibacterium smegmatis (strain ATCC 700084 / mc(2)155)	MSMEG_2762	Inositol-1-monophosphatase	0	NaN
A0QW06	Mycolicibacterium smegmatis (strain ATCC 700084 / mc(2)155)	MSMEG_2763	Uncharacterized protein	0	NaN
A0QW14	Mycolicibacterium smegmatis (strain ATCC 700084 / mc(2)155)	MSMEG_2771	TrkA protein	0	NaN
A0QW16	Mycolicibacterium smegmatis (strain ATCC 700084 / mc(2)155)	MSMEG_2773	Putative RNA methyltransferase	0	NaN
A0QW31	Mycolicibacterium smegmatis (strain ATCC 700084 / mc(2)155)	MSMEG_2788	ATP/GTP-binding integral membrane protein	0	NaN
A0QW54	Mycolicibacterium smegmatis (strain ATCC 700084 / mc(2)155)	MSMEG_2811	Hydride transferase 1	0	NaN
A0QWI7	Mycolicibacterium smegmatis (strain ATCC 700084 / mc(2)155)	MSMEG_2956	NAD dependent epimerase/dehydratase family protein	0	NaN
A0QWJ3	Mycolicibacterium smegmatis (strain ATCC 700084 / mc(2)155)	secF	Protein-export membrane protein SecF	0	NaN
A0QWJ6	Mycolicibacterium smegmatis (strain ATCC 700084 / mc(2)155)	relA	GTP pyrophosphokinase	0	NaN
A0QWK6	Mycolicibacterium smegmatis (strain ATCC 700084 / mc(2)155)	MSMEG_2975	Metallo-beta-lactamase family protein	0	NaN
A0QWR1	Mycolicibacterium smegmatis (strain ATCC 700084 / mc(2)155)	aroB	3-dehydroquinate synthase	0	NaN
A0QWS4	Mycolicibacterium smegmatis (strain ATCC 700084 / mc(2)155)	carA	Carbamoyl-phosphate synthase small chain	0	NaN
A0QWS5	Mycolicibacterium smegmatis (strain ATCC 700084 / mc(2)155)	carB	Carbamoyl-phosphate synthase large chain	0	NaN
A0QWU3	Mycolicibacterium smegmatis (strain ATCC 700084 / mc(2)155)	sun	Ribosomal RNA small subunit methyltransferase B	0	NaN
A0QWV8	Mycolicibacterium smegmatis (strain ATCC 700084 / mc(2)155)	MSMEG_3080	Putative gluconeogenesis factor	0	NaN
A0QWX3	Mycolicibacterium smegmatis (strain ATCC 700084 / mc(2)155)	MSMEG_3095	D-ribose-binding periplasmic protein	0	NaN
A0QWY8	Mycolicibacterium smegmatis (strain ATCC 700084 / mc(2)155)	MSMEG_3111	Extracellular solute-binding protein, family protein 1	0	NaN
A0QX00	Mycolicibacterium smegmatis (strain ATCC 700084 / mc(2)155)	sufD	FeS assembly protein SufD	0	NaN
A0QX01	Mycolicibacterium smegmatis (strain ATCC 700084 / mc(2)155)	sufC	FeS assembly ATPase SufC	0	NaN
A0QX25	Mycolicibacterium smegmatis (strain ATCC 700084 / mc(2)155)	MSMEG_3148	DUF58 domain-containing protein	0	NaN
A0QX91	Mycolicibacterium smegmatis (strain ATCC 700084 / mc(2)155)	MSMEG_3215	ABC-type molybdenum transport system, ATPase component/photorepair protein PhrA	0	NaN
A0QX97	Mycolicibacterium smegmatis (strain ATCC 700084 / mc(2)155)	trpA	Tryptophan synthase alpha chain	0	NaN
A0QXC6	Mycolicibacterium smegmatis (strain ATCC 700084 / mc(2)155)	MSMEG_3253	Uncharacterized protein	0	NaN
A0QXF3	Mycolicibacterium smegmatis (strain ATCC 700084 / mc(2)155)	MSMEG_3280	Polyamine-binding lipoprotein	0	NaN
A0QXP3	Mycolicibacterium smegmatis (strain ATCC 700084 / mc(2)155)	MSMEG_3375	Alcohol dehydrogenase	0	NaN
A0QXU2	Mycolicibacterium smegmatis (strain ATCC 700084 / mc(2)155)	MSMEG_3426	Short chain dehydrogenase	0	NaN
A0QXV0	Mycolicibacterium smegmatis (strain ATCC 700084 / mc(2)155)	MSMEG_3434	Peptidyl-prolyl cis-trans isomerase	0	NaN
A0QXW7	Mycolicibacterium smegmatis (strain ATCC 700084 / mc(2)155)	MSMEG_3451	Short-chain dehydrogenase/reductase	0	NaN
A0QXZ2	Mycolicibacterium smegmatis (strain ATCC 700084 / mc(2)155)	MSMEG_3476	Peptidase, M48 family protein	0	NaN
A0QXZ9	Mycolicibacterium smegmatis (strain ATCC 700084 / mc(2)155)	MSMEG_3483	Mosc domain protein	0	NaN
A0QY24	Mycolicibacterium smegmatis (strain ATCC 700084 / mc(2)155)	MSMEG_3508	Hydrolase, alpha/beta hydrolase fold family protein	0	NaN
A0QY48	Mycolicibacterium smegmatis (strain ATCC 700084 / mc(2)155)	MSMEG_3532	Serine/threonine dehydratase family protein	0	NaN
A0QYF9	Mycolicibacterium smegmatis (strain ATCC 700084 / mc(2)155)	MSMEG_3644	Transcriptional regulator, MerR family protein	0	NaN
A0QYI2	Mycolicibacterium smegmatis (strain ATCC 700084 / mc(2)155)	MSMEG_3667	Carboxylic ester hydrolase	0	NaN
A0QYJ8	Mycolicibacterium smegmatis (strain ATCC 700084 / mc(2)155)	MSMEG_3683	Uncharacterized protein	0	NaN
A0QYL7	Mycolicibacterium smegmatis (strain ATCC 700084 / mc(2)155)	MSMEG_3704	3-alpha-hydroxysteroid dehydrogenase	0	NaN
A0QYZ2	Mycolicibacterium smegmatis (strain ATCC 700084 / mc(2)155)	polA	DNA polymerase I	0	NaN
A0QZ26	Mycolicibacterium smegmatis (strain ATCC 700084 / mc(2)155)	MSMEG_3873	Cobalamin biosynthesis protein cobIJ	0	NaN
A0QZB3	Mycolicibacterium smegmatis (strain ATCC 700084 / mc(2)155)	MSMEG_3962	Lactate 2-monooxygenase	0	NaN
A0QZB5	Mycolicibacterium smegmatis (strain ATCC 700084 / mc(2)155)	MSMEG_3964	Pyruvate dehydrogenase	0	NaN
A0QZB6	Mycolicibacterium smegmatis (strain ATCC 700084 / mc(2)155)	MSMEG_3965	Uncharacterized protein	0	NaN
A0QZJ0	Mycolicibacterium smegmatis (strain ATCC 700084 / mc(2)155)	MSMEG_4042	Transcriptional regulator, GntR family protein	0	NaN
A0QZM9	Mycolicibacterium smegmatis (strain ATCC 700084 / mc(2)155)	MSMEG_4085	Nitrilotriacetate monooxygenase component A	0	NaN
A0QZN0	Mycolicibacterium smegmatis (strain ATCC 700084 / mc(2)155)	ssuD	Nitrilotriacetate monooxygenase component A	0	NaN
A0QZR2	Mycolicibacterium smegmatis (strain ATCC 700084 / mc(2)155)	MSMEG_4118	Acyl-CoA dehydrogenase	0	NaN
A0QZX8	Mycolicibacterium smegmatis (strain ATCC 700084 / mc(2)155)	MSMEG_4187	Uncharacterized protein	0	NaN
A0QZY7	Mycolicibacterium smegmatis (strain ATCC 700084 / mc(2)155)	MSMEG_4196	LppL protein	0	NaN
A0R012	Mycolicibacterium smegmatis (strain ATCC 700084 / mc(2)155)	ftsZ	Cell division protein FtsZ	0	NaN
A0R050	Mycolicibacterium smegmatis (strain ATCC 700084 / mc(2)155)	MSMEG_4261	Cytochrome bc1 complex cytochrome c subunit	0	NaN
A0R058	Mycolicibacterium smegmatis (strain ATCC 700084 / mc(2)155)	asnB	Asparagine synthase (Glutamine-hydrolyzing)	0	NaN
A0R061	Mycolicibacterium smegmatis (strain ATCC 700084 / mc(2)155)	MSMEG_4272	HesB/YadR/YfhF family protein	0	NaN
A0R070	Mycolicibacterium smegmatis (strain ATCC 700084 / mc(2)155)	MSMEG_4280	Short chain dehydrogenase	0	NaN
A0R0B5	Mycolicibacterium smegmatis (strain ATCC 700084 / mc(2)155)	MSMEG_4328	3-oxoacyl-[acyl-carrier-protein] synthase 2	0	NaN
A0R0D7	Mycolicibacterium smegmatis (strain ATCC 700084 / mc(2)155)	dapB	Dihydrodipicolinate reductase	0	NaN
A0R0E5	Mycolicibacterium smegmatis (strain ATCC 700084 / mc(2)155)	MSMEG_4358	D-beta-hydroxybutyrate dehydrogenase	0	NaN
A0R0E9	Mycolicibacterium smegmatis (strain ATCC 700084 / mc(2)155)	MSMEG_4362	Universal stress protein family protein	0	NaN
A0R0S7	Mycolicibacterium smegmatis (strain ATCC 700084 / mc(2)155)	era	GTPase Era	0	NaN
A0R0T1	Mycolicibacterium smegmatis (strain ATCC 700084 / mc(2)155)	MSMEG_4497	PhoH family protein	0	NaN
A0R0T8	Mycolicibacterium smegmatis (strain ATCC 700084 / mc(2)155)	dnaJ	Chaperone protein DnaJ	0	NaN
A0R0V9	Mycolicibacterium smegmatis (strain ATCC 700084 / mc(2)155)	MSMEG_4525	Heme chaperone HemW	0	NaN
A0R0W1	Mycolicibacterium smegmatis (strain ATCC 700084 / mc(2)155)	MSMEG_4527	Ferredoxin sulfite reductase	0	NaN
A0R0Z4	Mycolicibacterium smegmatis (strain ATCC 700084 / mc(2)155)	MSMEG_4561	ABC Fe3+-siderophores transporter, periplasmic binding protein	0	NaN
A0R0Z5	Mycolicibacterium smegmatis (strain ATCC 700084 / mc(2)155)	MSMEG_4563	Puromycin N-acetyltransferase	0	NaN
A0R103	Mycolicibacterium smegmatis (strain ATCC 700084 / mc(2)155)	MSMEG_4572	DNA polymerase III, delta subunit	0	NaN
A0R113	Mycolicibacterium smegmatis (strain ATCC 700084 / mc(2)155)	MSMEG_4582	Uncharacterized protein	0	NaN
A0R114	Mycolicibacterium smegmatis (strain ATCC 700084 / mc(2)155)	MSMEG_4583	ATPase associated with various cellular activities	0	NaN
A0R125	Mycolicibacterium smegmatis (strain ATCC 700084 / mc(2)155)	MSMEG_4595	Probable serine/threonine-protein kinase PknH, putative	0	NaN
A0R157	Mycolicibacterium smegmatis (strain ATCC 700084 / mc(2)155)	MSMEG_4632	Saccharopine dehydrogenase	0	NaN
A0R197	Mycolicibacterium smegmatis (strain ATCC 700084 / mc(2)155)	clpP	ATP-dependent Clp protease proteolytic subunit	0	NaN
A0R1A8	Mycolicibacterium smegmatis (strain ATCC 700084 / mc(2)155)	MSMEG_4686	Putative oxidoreductase YdbC	0	NaN
A0R1D7	Mycolicibacterium smegmatis (strain ATCC 700084 / mc(2)155)	MSMEG_4715	Acyl-CoA dehydrogenase	0	NaN
A0R1G0	Mycolicibacterium smegmatis (strain ATCC 700084 / mc(2)155)	MSMEG_4739	Uncharacterized protein	0	NaN
A0R1G3	Mycolicibacterium smegmatis (strain ATCC 700084 / mc(2)155)	MSMEG_4742	Clavaldehyde dehydrogenase	0	NaN
A0R1R5	Mycolicibacterium smegmatis (strain ATCC 700084 / mc(2)155)	MSMEG_4847	Transcriptional regulator, TetR family protein	0	NaN
A0R1W4	Mycolicibacterium smegmatis (strain ATCC 700084 / mc(2)155)	MSMEG_4896	Non-ribosomal peptide synthetase	0	NaN
A0R226	Mycolicibacterium smegmatis (strain ATCC 700084 / mc(2)155)	MSMEG_4962	RemO protein	0	NaN
A0R230	Mycolicibacterium smegmatis (strain ATCC 700084 / mc(2)155)	MSMEG_4967	Bac luciferase domain-containing protein	0	NaN
A0R253	Mycolicibacterium smegmatis (strain ATCC 700084 / mc(2)155)	MSMEG_4990	DNA-binding response regulator	0	NaN
A0R280	Mycolicibacterium smegmatis (strain ATCC 700084 / mc(2)155)	MSMEG_5017	Lipoprotein	0	NaN
A0R291	Mycolicibacterium smegmatis (strain ATCC 700084 / mc(2)155)	MSMEG_5028	HIT family protein	0	NaN
A0R2A4	Mycolicibacterium smegmatis (strain ATCC 700084 / mc(2)155)	deaD	ATP-dependent RNA helicase DeaD	0	NaN
A0R2B0	Mycolicibacterium smegmatis (strain ATCC 700084 / mc(2)155)	MSMEG_5048	Uncharacterized protein	0	NaN
A0R2C8	Mycolicibacterium smegmatis (strain ATCC 700084 / mc(2)155)	MSMEG_5066	Integral membrane protein	0	NaN
A0R2D0	Mycolicibacterium smegmatis (strain ATCC 700084 / mc(2)155)	MSMEG_5068	Iron-sulfur cluster carrier protein	0	NaN
A0R2G2	Mycolicibacterium smegmatis (strain ATCC 700084 / mc(2)155)	MSMEG_5100	Pyruvate ferredoxin/flavodoxin oxidoreductase family protein	0	NaN
A0R2T6	Mycolicibacterium smegmatis (strain ATCC 700084 / mc(2)155)	MSMEG_5228	3-beta hydroxysteroid dehydrogenase/isomerase family protein	0	NaN
A0R2U5	Mycolicibacterium smegmatis (strain ATCC 700084 / mc(2)155)	MSMEG_5236	Dienelactone hydrolase family protein	0	NaN
A0R2U9	Mycolicibacterium smegmatis (strain ATCC 700084 / mc(2)155)	MSMEG_5241	GAF family protein	0	NaN
A0R2V5	Mycolicibacterium smegmatis (strain ATCC 700084 / mc(2)155)	MSMEG_5247	PhoH family protein	0	NaN
A0R2V8	Mycolicibacterium smegmatis (strain ATCC 700084 / mc(2)155)	MSMEG_5250	CalR9 protein	0	NaN
A0R2Z2	Mycolicibacterium smegmatis (strain ATCC 700084 / mc(2)155)	MSMEG_5284	Patatin	0	NaN
A0R308	Mycolicibacterium smegmatis (strain ATCC 700084 / mc(2)155)	MSMEG_5300	Short-chain type dehydrogenase/reductase	0	NaN
A0R355	Mycolicibacterium smegmatis (strain ATCC 700084 / mc(2)155)	MSMEG_5349	MDMPI N domain-containing protein	0	NaN
A0R3C5	Mycolicibacterium smegmatis (strain ATCC 700084 / mc(2)155)	mfd	Transcription-repair-coupling factor	0	NaN
A0R3E4	Mycolicibacterium smegmatis (strain ATCC 700084 / mc(2)155)	MSMEG_5443	Dehydrogenase	0	NaN
A0R3E7	Mycolicibacterium smegmatis (strain ATCC 700084 / mc(2)155)	rsmI	Ribosomal RNA small subunit methyltransferase I	0	NaN
A0R3F3	Mycolicibacterium smegmatis (strain ATCC 700084 / mc(2)155)	MSMEG_5452	DUF5642 domain-containing protein	0	NaN
A0R3H1	Mycolicibacterium smegmatis (strain ATCC 700084 / mc(2)155)	galU	UTP-glucose-1-phosphate uridylyltransferase	0	NaN
A0R3L0	Mycolicibacterium smegmatis (strain ATCC 700084 / mc(2)155)	MSMEG_5511	von Willebrand factor, type A	0	NaN
A0R3L9	Mycolicibacterium smegmatis (strain ATCC 700084 / mc(2)155)	MSMEG_5520	Bac luciferase domain-containing protein	0	NaN
A0R3P3	Mycolicibacterium smegmatis (strain ATCC 700084 / mc(2)155)	MSMEG_5544	Oxidoreductase, short chain dehydrogenase/reductase family protein	0	NaN
A0R3Q0	Mycolicibacterium smegmatis (strain ATCC 700084 / mc(2)155)	cheR	CheR methyltransferase, SAM binding domain protein	0	NaN
A0R3R5	Mycolicibacterium smegmatis (strain ATCC 700084 / mc(2)155)	MSMEG_5568	Clavaldehyde dehydrogenase	0	NaN
A0R3Y0	Mycolicibacterium smegmatis (strain ATCC 700084 / mc(2)155)	MSMEG_5634	Uncharacterized protein	0	NaN
A0R407	Mycolicibacterium smegmatis (strain ATCC 700084 / mc(2)155)	prrA	DNA-binding response regulator PrrA	0	NaN
A0R418	Mycolicibacterium smegmatis (strain ATCC 700084 / mc(2)155)	MSMEG_5673	Transcriptional regulator	0	NaN
A0R435	Mycolicibacterium smegmatis (strain ATCC 700084 / mc(2)155)	MSMEG_5690	Uncharacterized protein	0	NaN
A0R451	Mycolicibacterium smegmatis (strain ATCC 700084 / mc(2)155)	MSMEG_5706	DNA or RNA helicase of superfamily protein II	0	NaN
A0R466	Mycolicibacterium smegmatis (strain ATCC 700084 / mc(2)155)	MSMEG_5721	Acetyl-CoA acetyltransferase	0	NaN
A0R484	Mycolicibacterium smegmatis (strain ATCC 700084 / mc(2)155)	MSMEG_5739	Putative long-chain fatty-acid--CoA ligase	0	NaN
A0R4A9	Mycolicibacterium smegmatis (strain ATCC 700084 / mc(2)155)	MSMEG_5768	HTH tetR-type domain-containing protein	0	NaN
A0R4B3	Mycolicibacterium smegmatis (strain ATCC 700084 / mc(2)155)	MSMEG_5773	Fatty acid desaturase	0	NaN
A0R4B7	Mycolicibacterium smegmatis (strain ATCC 700084 / mc(2)155)	phoU	Phosphate-specific transport system accessory protein PhoU	0	NaN
A0R4B9	Mycolicibacterium smegmatis (strain ATCC 700084 / mc(2)155)	MSMEG_5778	Alcohol dehydrogenase, zinc-binding	0	NaN
A0R4C4	Mycolicibacterium smegmatis (strain ATCC 700084 / mc(2)155)	MSMEG_5784	Transcriptional regulatory protein	0	NaN
A0R4G4	Mycolicibacterium smegmatis (strain ATCC 700084 / mc(2)155)	purL	Phosphoribosylformylglycinamidine synthase subunit PurL	0	NaN
A0R4H1	Mycolicibacterium smegmatis (strain ATCC 700084 / mc(2)155)	purQ	Phosphoribosylformylglycinamidine synthase subunit PurQ	0	NaN
A0R4L2	Mycolicibacterium smegmatis (strain ATCC 700084 / mc(2)155)	MSMEG_5873	Uncharacterized protein	0	NaN
A0R4M2	Mycolicibacterium smegmatis (strain ATCC 700084 / mc(2)155)	MSMEG_5884	3-hydroxyisobutyrate dehydrogenase family protein	0	NaN
A0R4M3	Mycolicibacterium smegmatis (strain ATCC 700084 / mc(2)155)	MSMEG_5885	Short chain dehydrogenase	0	NaN
A0R4N1	Mycolicibacterium smegmatis (strain ATCC 700084 / mc(2)155)	MSMEG_5893	Uncharacterized protein	0	NaN
A0R4S3	Mycolicibacterium smegmatis (strain ATCC 700084 / mc(2)155)	MSMEG_5935	ATP-dependent DNA helicase	0	NaN
A0R535	Mycolicibacterium smegmatis (strain ATCC 700084 / mc(2)155)	MSMEG_6049	Secreted protein	0	NaN
A0R577	Mycolicibacterium smegmatis (strain ATCC 700084 / mc(2)155)	lysS	Lysine--tRNA ligase	0	NaN
A0R587	Mycolicibacterium smegmatis (strain ATCC 700084 / mc(2)155)	folE	GTP cyclohydrolase 1	0	NaN
A0R592	Mycolicibacterium smegmatis (strain ATCC 700084 / mc(2)155)	MSMEG_6109	LpqG protein	0	NaN
A0R5D5	Mycolicibacterium smegmatis (strain ATCC 700084 / mc(2)155)	MSMEG_6153	DNA polymerase III subunit delta	0	NaN
A0R5I0	Mycolicibacterium smegmatis (strain ATCC 700084 / mc(2)155)	MSMEG_6198	DNA-binding protein, putative	0	NaN
A0R5K0	Mycolicibacterium smegmatis (strain ATCC 700084 / mc(2)155)	MSMEG_6219	ATPase family protein associated with various cellular activities (AAA)	0	NaN
A0R5M0	Mycolicibacterium smegmatis (strain ATCC 700084 / mc(2)155)	MSMEG_6239	1,3-propanediol dehydrogenase	0	NaN
A0R5M1	Mycolicibacterium smegmatis (strain ATCC 700084 / mc(2)155)	MSMEG_6240	Uncharacterized protein	0	NaN
A0R5M2	Mycolicibacterium smegmatis (strain ATCC 700084 / mc(2)155)	MSMEG_6241	ATPase associated with various cellular activities, AAA-5	0	NaN
A0R5N7	Mycolicibacterium smegmatis (strain ATCC 700084 / mc(2)155)	asd	Aspartate-semialdehyde dehydrogenase	0	NaN
A0R5R5	Mycolicibacterium smegmatis (strain ATCC 700084 / mc(2)155)	MSMEG_6284	Cyclopropane-fatty-acyl-phospholipid synthase	0	NaN
A0R5R6	Mycolicibacterium smegmatis (strain ATCC 700084 / mc(2)155)	dnaX	DNA polymerase III subunit gamma/tau	0	NaN
A0R5T0	Mycolicibacterium smegmatis (strain ATCC 700084 / mc(2)155)	MSMEG_6300	Transcriptional regulator, GntR family protein	0	NaN
A0R5Z1	Mycolicibacterium smegmatis (strain ATCC 700084 / mc(2)155)	MSMEG_6366	O-antigen export system, ATP-binding protein	0	NaN
A0R612	Mycolicibacterium smegmatis (strain ATCC 700084 / mc(2)155)	MSMEG_6387	Probable arabinosyltransferase A	0	NaN
A0R634	Mycolicibacterium smegmatis (strain ATCC 700084 / mc(2)155)	MSMEG_6409	Acyltransferase family protein	0	NaN
A0R6A8	Mycolicibacterium smegmatis (strain ATCC 700084 / mc(2)155)	MSMEG_6483	Methyltransferase type 11	0	NaN
A0R6D7	Mycolicibacterium smegmatis (strain ATCC 700084 / mc(2)155)	MSMEG_6512	Acyl-CoA dehydrogenase domain protein	0	NaN
A0R6L9	Mycolicibacterium smegmatis (strain ATCC 700084 / mc(2)155)	MSMEG_6595	Secreted protein	0	NaN
A0R6U3	Mycolicibacterium smegmatis (strain ATCC 700084 / mc(2)155)	MSMEG_6673	6-aminohexanoate-cyclic-dimer hydrolase	0	NaN
A0R6V6	Mycolicibacterium smegmatis (strain ATCC 700084 / mc(2)155)	MSMEG_6686	Glutaryl-CoA dehydrogenase	0	NaN
A0R6Z5	Mycolicibacterium smegmatis (strain ATCC 700084 / mc(2)155)	MSMEG_6725	ABC transporter, ATP-binding protein	0	NaN
A0R723	Mycolicibacterium smegmatis (strain ATCC 700084 / mc(2)155)	MSMEG_6753	Oxidoreductase, short chain dehydrogenase/reductase family protein	0	NaN
A0R726	Mycolicibacterium smegmatis (strain ATCC 700084 / mc(2)155)	glpK	Glycerol kinase	0	NaN
A0R727	Mycolicibacterium smegmatis (strain ATCC 700084 / mc(2)155)	MSMEG_6757	Glycerol operon regulatory protein	0	NaN
A0R773	Mycolicibacterium smegmatis (strain ATCC 700084 / mc(2)155)	MSMEG_6804	Sugar ABC transporter substrate-binding protein	0	NaN
A0R788	Mycolicibacterium smegmatis (strain ATCC 700084 / mc(2)155)	MSMEG_6822	Beta-lactamase	0	NaN
A0R7E4	Mycolicibacterium smegmatis (strain ATCC 700084 / mc(2)155)	MSMEG_6880	Hydrophobic amino acid ABC transporter, putative	0	NaN
A0R7F4	Mycolicibacterium smegmatis (strain ATCC 700084 / mc(2)155)	MSMEG_6892	Replicative DNA helicase	0	NaN
A0R7I5	Mycolicibacterium smegmatis (strain ATCC 700084 / mc(2)155)	MSMEG_6929	Integral membrane protein MviN, putative	0	NaN
A0R7J3	Mycolicibacterium smegmatis (strain ATCC 700084 / mc(2)155)	MSMEG_6938	ParB-like partition proteins	0	NaN
Q2YHI9	Mycolicibacterium smegmatis (strain ATCC 700084 / mc(2)155)	mmpS4	MmpS4	0	NaN
Q3L887	Mycolicibacterium smegmatis (strain ATCC 700084 / mc(2)155)	fadE5	Acyl-coA-dehydrogenase	0	NaN

## Sheet: σA-FLAG STA
Table S1.
This part of Table S1 contains a list of proteins pulled down with sA-FLAG (LK3207) from stationary phase M. smegmatis compared to a strain without a tag (LK3016) as determined by mass spectrometry (for details, see Mat & Met). Enrichment (Log2 Fold change) and significance [-Log10 (P-value)] are listed for individual proteins. The proteins are ordered according to fold-enrichment, the most enric…
Uniprot No.	Organism	Gene	Description	-Log10 (P-value)	Log2 Fold change	Significant
A0QW02	Mycolicibacterium smegmatis (strain ATCC 700084 / mc(2)155)	sigA	RNA polymerase sigma factor SigA	2.81854	17.8586	+
P60281	Mycolicibacterium smegmatis (strain ATCC 700084 / mc(2)155)	rpoB	DNA-directed RNA polymerase subunit beta	4.20958	15.1753	+
A0QZ11	Mycolicibacterium smegmatis (strain ATCC 700084 / mc(2)155)	rbpA	RNA polymerase-binding protein RbpA	0	13.1698
A0QUE0	Mycolicibacterium smegmatis (strain ATCC 700084 / mc(2)155)	MSMEG_2174	DNA helicase	0	11.9351
A0QS66	Mycolicibacterium smegmatis (strain ATCC 700084 / mc(2)155)	rpoC	DNA-directed RNA polymerase subunit beta	3.90732	11.4679	+
A0QSL8	Mycolicibacterium smegmatis (strain ATCC 700084 / mc(2)155)	rpoA	DNA-directed RNA polymerase subunit alpha	5.07245	10.1761	+
A0R3I5	Mycolicibacterium smegmatis (strain ATCC 700084 / mc(2)155)	MSMEG_5485	Molybdopterin biosynthesis protein	2.44392	9.74575	+
A0QWT1	Mycolicibacterium smegmatis (strain ATCC 700084 / mc(2)155)	rpoZ	DNA-directed RNA polymerase subunit omega	0	8.21842
A0QZA1	Mycolicibacterium smegmatis (strain ATCC 700084 / mc(2)155)	MSMEG_3950	Universal stress protein	1.58757	3.59761	+
A0QPE7	Mycolicibacterium smegmatis (strain ATCC 700084 / mc(2)155)	MSMEG_0372	Oxidoreductase, short chain dehydrogenase/reductase family protein	2.51303	3.57178	+
A0QZ54	Mycolicibacterium smegmatis (strain ATCC 700084 / mc(2)155)	mpa	Proteasome-associated ATPase	4.21281	3.30924	+
A0R042	Mycolicibacterium smegmatis (strain ATCC 700084 / mc(2)155)	MSMEG_4254	AMP-binding enzyme	2.06275	3.20791	+
A0QXA3	Mycolicibacterium smegmatis (strain ATCC 700084 / mc(2)155)	pyk	Pyruvate kinase	2.56373	3.00839	+
A0QQJ4	Mycolicibacterium smegmatis (strain ATCC 700084 / mc(2)155)	fgd	F420-dependent glucose-6-phosphate dehydrogenase	1.4154	2.97772	+
A0R5H1	Mycolicibacterium smegmatis (strain ATCC 700084 / mc(2)155)	MSMEG_6189	Transcriptional regulator, Crp/Fnr family protein	2.11841	2.91148	+
Q3I5Q7	Mycolicibacterium smegmatis (strain ATCC 700084 / mc(2)155)	MSMEG_0919	HBHA-like protein	1.58922	2.81913	+
A0R617	Mycolicibacterium smegmatis (strain ATCC 700084 / mc(2)155)	MSMEG_6392	Polyketide synthase	4.35514	2.7606	+
A0QX46	Mycolicibacterium smegmatis (strain ATCC 700084 / mc(2)155)	ileS	Isoleucine--tRNA ligase	2.02758	2.54831	+
A0QUM3	Mycolicibacterium smegmatis (strain ATCC 700084 / mc(2)155)	MSMEG_2259	Carbon starvation protein A	0	2.37108
A0QSG6	Mycolicibacterium smegmatis (strain ATCC 700084 / mc(2)155)	rpsE	30S ribosomal protein S5	1.33285	2.21667
P71533	Mycolicibacterium smegmatis (strain ATCC 700084 / mc(2)155)	secA1	Protein translocase subunit SecA 1	0	2.18918
A0QQV4	Mycolicibacterium smegmatis (strain ATCC 700084 / mc(2)155)	MSMEG_0889	Aldehyde dehydrogenase	2.38014	2.11832	+
A0QQ22	Mycolicibacterium smegmatis (strain ATCC 700084 / mc(2)155)	MSMEG_0599	Acyl-CoA synthase	1.67767	2.01294	+
A0R0B4	Mycolicibacterium smegmatis (strain ATCC 700084 / mc(2)155)	MSMEG_4327	3-oxoacyl-[acyl-carrier-protein] synthase 1	2.2278	1.98894	+
A0R5N8	Mycolicibacterium smegmatis (strain ATCC 700084 / mc(2)155)	MSMEG_6257	Aspartokinase	1.60192	1.98668	+
A0QWV9	Mycolicibacterium smegmatis (strain ATCC 700084 / mc(2)155)	whiA	Probable cell division protein WhiA	2.02695	1.93389	+
A0QUX7	Mycolicibacterium smegmatis (strain ATCC 700084 / mc(2)155)	ilvH	Acetolactate synthase small subunit	0	1.85962
A0QQK8	Mycolicibacterium smegmatis (strain ATCC 700084 / mc(2)155)	thiO	Glycine oxidase ThiO	0.970322	1.82429
A0R2D0	Mycolicibacterium smegmatis (strain ATCC 700084 / mc(2)155)	MSMEG_5068	Iron-sulfur cluster carrier protein	0	1.79306
A0QVQ5	Mycolicibacterium smegmatis (strain ATCC 700084 / mc(2)155)	pnp	Polyribonucleotide nucleotidyltransferase	0	1.78832
A0R1D7	Mycolicibacterium smegmatis (strain ATCC 700084 / mc(2)155)	MSMEG_4715	Acyl-CoA dehydrogenase	1.32905	1.69031
A0R574	Mycolicibacterium smegmatis (strain ATCC 700084 / mc(2)155)	clpC1	ATP-dependent Clp protease ATP-binding subunit ClpC1	1.49852	1.57728	+
A0QPG6	Mycolicibacterium smegmatis (strain ATCC 700084 / mc(2)155)	MSMEG_0391	Rmt3 protein	1.21028	1.57722
A0QWV8	Mycolicibacterium smegmatis (strain ATCC 700084 / mc(2)155)	MSMEG_3080	Putative gluconeogenesis factor	0	1.57049
O68956	Mycolicibacterium smegmatis (strain ATCC 700084 / mc(2)155)	glmS	Glutamine--fructose-6-phosphate aminotransferase [isomerizing]	1.11038	1.56819
A0QRA8	Mycolicibacterium smegmatis (strain ATCC 700084 / mc(2)155)	MSMEG_1049	Methyltransferase, UbiE/COQ5 family protein	1.51327	1.55878	+
A0QW19	Mycolicibacterium smegmatis (strain ATCC 700084 / mc(2)155)	dxs	1-deoxy-D-xylulose-5-phosphate synthase	0	1.55102
A0QWS4	Mycolicibacterium smegmatis (strain ATCC 700084 / mc(2)155)	carA	Carbamoyl-phosphate synthase small chain	0	1.51615
A0QNJ7	Mycolicibacterium smegmatis (strain ATCC 700084 / mc(2)155)	MSMEG_0067	CbiA domain-containing protein	1.60852	1.46762	+
A0QU53	Mycolicibacterium smegmatis (strain ATCC 700084 / mc(2)155)	MSMEG_2080	Putative acyl-CoA dehydrogenase	1.02154	1.46209
A0QPG9	Mycolicibacterium smegmatis (strain ATCC 700084 / mc(2)155)	MSMEG_0394	Uncharacterized protein	0	1.46096
A0R3Y0	Mycolicibacterium smegmatis (strain ATCC 700084 / mc(2)155)	MSMEG_5634	Uncharacterized protein	0	1.41712
A0QQ65	Mycolicibacterium smegmatis (strain ATCC 700084 / mc(2)155)	MSMEG_0643	Extracellular solute-binding protein, family protein 5, putative	1.06788	1.40732
A0QTR3	Mycolicibacterium smegmatis (strain ATCC 700084 / mc(2)155)	MSMEG_1935	TetR-family protein transcriptional regulator	0.621864	1.36976
Q3L885	Mycolicibacterium smegmatis (strain ATCC 700084 / mc(2)155)	pks	Polyketide synthase	0.373146	1.35849
A0R1E4	Mycolicibacterium smegmatis (strain ATCC 700084 / mc(2)155)	MSMEG_4722	Short-chain dehydrogenase	0	1.30332
A0QZ42	Mycolicibacterium smegmatis (strain ATCC 700084 / mc(2)155)	pafA	Pup--protein ligase	1.38922	1.2866
A0QYS3	Mycolicibacterium smegmatis (strain ATCC 700084 / mc(2)155)	MSMEG_3767	Acyl-CoA synthase	0	1.28295
A0QYD6	Mycolicibacterium smegmatis (strain ATCC 700084 / mc(2)155)	ndh	NADH dehydrogenase	0.589015	1.27693
A0QWT3	Mycolicibacterium smegmatis (strain ATCC 700084 / mc(2)155)	metK	S-adenosylmethionine synthase	0.432637	1.24943
A0QSH0	Mycolicibacterium smegmatis (strain ATCC 700084 / mc(2)155)	sppA	Signal peptide peptidase SppA, 67K type	0	1.23942
A0R1R5	Mycolicibacterium smegmatis (strain ATCC 700084 / mc(2)155)	MSMEG_4847	Transcriptional regulator, TetR family protein	0	1.22803
A0R730	Mycolicibacterium smegmatis (strain ATCC 700084 / mc(2)155)	MSMEG_6761	Glycerol-3-phosphate dehydrogenase	1.33677	1.20657
A0QPX5	Mycolicibacterium smegmatis (strain ATCC 700084 / mc(2)155)	MSMEG_0552	Uncharacterized protein	0.365746	1.13233
A0QYY6	Mycolicibacterium smegmatis (strain ATCC 700084 / mc(2)155)	rpsA	30S ribosomal protein S1	0.583185	1.12845
A0QSU4	Mycolicibacterium smegmatis (strain ATCC 700084 / mc(2)155)	MSMEG_1603	Uncharacterized oxidoreductase	1.10037	1.12774
A0QRW3	Mycolicibacterium smegmatis (strain ATCC 700084 / mc(2)155)	MSMEG_1260	Uncharacterized protein	0	1.07993
A0R1H7	Mycolicibacterium smegmatis (strain ATCC 700084 / mc(2)155)	MSMEG_4757	Fatty acid synthase	0.469907	1.07857
A0QSD7	Mycolicibacterium smegmatis (strain ATCC 700084 / mc(2)155)	rpsC	30S ribosomal protein S3	2.11244	1.06531	+
A0R221	Mycolicibacterium smegmatis (strain ATCC 700084 / mc(2)155)	MSMEG_4957	Homoserine dehydrogenase	0.381157	1.06446
A0R4D8	Mycolicibacterium smegmatis (strain ATCC 700084 / mc(2)155)	purM	Phosphoribosylformylglycinamidine cyclo-ligase	0	1.05125
A0R152	Mycolicibacterium smegmatis (strain ATCC 700084 / mc(2)155)	rne	Ribonuclease E	0	0.99763
A0R727	Mycolicibacterium smegmatis (strain ATCC 700084 / mc(2)155)	MSMEG_6757	Glycerol operon regulatory protein	0	0.965211
A0R2E8	Mycolicibacterium smegmatis (strain ATCC 700084 / mc(2)155)	MSMEG_5086	Very-long-chain acyl-CoA synthetase	1.15307	0.937947
A0R1Z6	Mycolicibacterium smegmatis (strain ATCC 700084 / mc(2)155)	murA	UDP-N-acetylglucosamine 1-carboxyvinyltransferase	0	0.931252
A0QR40	Mycolicibacterium smegmatis (strain ATCC 700084 / mc(2)155)	MSMEG_0976	Uncharacterized protein	1.32148	0.903138
A0R610	Mycolicibacterium smegmatis (strain ATCC 700084 / mc(2)155)	dprE2	Decaprenylphosphoryl-2-keto-beta-D-erythro-pentose reductase	0.737541	0.898492
A0QS98	Mycolicibacterium smegmatis (strain ATCC 700084 / mc(2)155)	tuf	Elongation factor Tu	0.964178	0.884654
A0QWV0	Mycolicibacterium smegmatis (strain ATCC 700084 / mc(2)155)	ribBA	Riboflavin biosynthesis protein RibBA	2.94609	0.85872	+
A0R1A4	Mycolicibacterium smegmatis (strain ATCC 700084 / mc(2)155)	MSMEG_4681	Uncharacterized protein	0	0.822123
A0QPW2	Mycolicibacterium smegmatis (strain ATCC 700084 / mc(2)155)	MSMEG_0539	Transcriptional regulator, Crp/Fnr family protein	2.95577	0.78963	+
A0QZ12	Mycolicibacterium smegmatis (strain ATCC 700084 / mc(2)155)	ppm1	Polyprenol monophosphomannose synthase	1.28208	0.779828
A0QQC8	Mycolicibacterium smegmatis (strain ATCC 700084 / mc(2)155)	dnaK	Chaperone protein DnaK	1.65816	0.732101
A0QQU5	Mycolicibacterium smegmatis (strain ATCC 700084 / mc(2)155)	groL1	60 kDa chaperonin 1	0.233106	0.72297
A0R5H6	Mycolicibacterium smegmatis (strain ATCC 700084 / mc(2)155)	MSMEG_6195	Ion-transporting ATPase	1.4469	0.717793
A0R5H5	Mycolicibacterium smegmatis (strain ATCC 700084 / mc(2)155)	MSMEG_6193	Anion-transporting ATPase	2.18318	0.706017	+
A0QWJ1	Mycolicibacterium smegmatis (strain ATCC 700084 / mc(2)155)	yajC	Preprotein translocase, YajC subunit	1.52127	0.687649
A0QQ49	Mycolicibacterium smegmatis (strain ATCC 700084 / mc(2)155)	MSMEG_0625	Peptidase S9 domain-containing protein	0	0.662788
A0QSD6	Mycolicibacterium smegmatis (strain ATCC 700084 / mc(2)155)	rplV	50S ribosomal protein L22	0	0.649313
A0R5R3	Mycolicibacterium smegmatis (strain ATCC 700084 / mc(2)155)	MSMEG_6282	KanY protein	0.141853	0.608461
A0QPE8	Mycolicibacterium smegmatis (strain ATCC 700084 / mc(2)155)	MSMEG_0373	3-ketoacyl-CoA thiolase	0.846518	0.606792
A0R2A4	Mycolicibacterium smegmatis (strain ATCC 700084 / mc(2)155)	deaD	ATP-dependent RNA helicase DeaD	0	0.602465
A0R3D2	Mycolicibacterium smegmatis (strain ATCC 700084 / mc(2)155)	rplY	50S ribosomal protein L25	0.977204	0.579364
A0QS62	Mycolicibacterium smegmatis (strain ATCC 700084 / mc(2)155)	rplJ	50S ribosomal protein L10	0.419236	0.534981
A0R3D1	Mycolicibacterium smegmatis (strain ATCC 700084 / mc(2)155)	MSMEG_5430	Retinol dehydrogenase 13	1.49331	0.503457
A0R2B0	Mycolicibacterium smegmatis (strain ATCC 700084 / mc(2)155)	MSMEG_5048	Uncharacterized protein	1.36118	0.481415
A0QVC8	Mycolicibacterium smegmatis (strain ATCC 700084 / mc(2)155)	MSMEG_2529	Glyoxylate reductase	0	0.47575
A0R7K1	Mycolicibacterium smegmatis (strain ATCC 700084 / mc(2)155)	dnaA	Chromosomal replication initiator protein DnaA	0.341759	0.461371
A0R2B5	Mycolicibacterium smegmatis (strain ATCC 700084 / mc(2)155)	MSMEG_5053	Short chain alcohol dehydrogenase	0	0.423759
A0QR08	Mycolicibacterium smegmatis (strain ATCC 700084 / mc(2)155)	proC	Pyrroline-5-carboxylate reductase	0	0.390779
A0QS52	Mycolicibacterium smegmatis (strain ATCC 700084 / mc(2)155)	MSMEG_1353	ABC1 family protein	0.266754	0.366615
A0QRA5	Mycolicibacterium smegmatis (strain ATCC 700084 / mc(2)155)	MSMEG_1046	ABC-type molybdenum transport system, ATPase component	0	0.352885
A0R200	Mycolicibacterium smegmatis (strain ATCC 700084 / mc(2)155)	atpD	ATP synthase subunit beta	0.347857	0.307899
A0QQW8	Mycolicibacterium smegmatis (strain ATCC 700084 / mc(2)155)	lpdA	Dihydrolipoyl dehydrogenase	0.106673	0.302776
A0QVB8	Mycolicibacterium smegmatis (strain ATCC 700084 / mc(2)155)	rpsB	30S ribosomal protein S2	0.30667	0.302015
A0QQC2	Mycolicibacterium smegmatis (strain ATCC 700084 / mc(2)155)	MSMEG_0703	MDMPI N domain-containing protein	0	0.298845
A0R4L1	Mycolicibacterium smegmatis (strain ATCC 700084 / mc(2)155)	phoP	DNA-binding response regulator PhoP	0.207578	0.283974
A0QSD0	Mycolicibacterium smegmatis (strain ATCC 700084 / mc(2)155)	rpsJ	30S ribosomal protein S10	0	0.265927
A0R729	Mycolicibacterium smegmatis (strain ATCC 700084 / mc(2)155)	glpK	Glycerol kinase	0.570467	0.259734
A0QUY2	Mycolicibacterium smegmatis (strain ATCC 700084 / mc(2)155)	serA	D-3-phosphoglycerate dehydrogenase	0.3546	0.217769
A0R0B3	Mycolicibacterium smegmatis (strain ATCC 700084 / mc(2)155)	acpM	Meromycolate extension acyl carrier protein	0.134962	0.186245
A0R773	Mycolicibacterium smegmatis (strain ATCC 700084 / mc(2)155)	MSMEG_6804	Sugar ABC transporter substrate-binding protein	0	0.181601
A0R5R5	Mycolicibacterium smegmatis (strain ATCC 700084 / mc(2)155)	MSMEG_6284	Cyclopropane-fatty-acyl-phospholipid synthase	0.173754	0.179361
A0R052	Mycolicibacterium smegmatis (strain ATCC 700084 / mc(2)155)	MSMEG_4263	Ubiquinol-cytochrome c reductase cytochrome b subunit	0.247888	0.174231
A0QTE1	Mycolicibacterium smegmatis (strain ATCC 700084 / mc(2)155)	MSMEG_1807	Acetyl-/propionyl-coenzyme A carboxylase alpha chain	0.0727043	0.171753
A0QQ61	Mycolicibacterium smegmatis (strain ATCC 700084 / mc(2)155)	MSMEG_0639	Oligopeptide transport ATP-binding protein AppF	0.129791	0.162434
A0QY24	Mycolicibacterium smegmatis (strain ATCC 700084 / mc(2)155)	MSMEG_3508	Hydrolase, alpha/beta hydrolase fold family protein	0	0.14488
A0QWJ2	Mycolicibacterium smegmatis (strain ATCC 700084 / mc(2)155)	secD	Protein translocase subunit SecD	0.16956	0.138524
A0QYQ7	Mycolicibacterium smegmatis (strain ATCC 700084 / mc(2)155)	pyrG	CTP synthase	0.182994	0.13746
A0R2C8	Mycolicibacterium smegmatis (strain ATCC 700084 / mc(2)155)	MSMEG_5066	Integral membrane protein	0	0.1349
A0QWS8	Mycolicibacterium smegmatis (strain ATCC 700084 / mc(2)155)	MSMEG_3050	Integration host factor	0.139405	0.121526
A0R076	Mycolicibacterium smegmatis (strain ATCC 700084 / mc(2)155)	MSMEG_4287	Integral membrane protein	0.0826333	0.118841
A0R618	Mycolicibacterium smegmatis (strain ATCC 700084 / mc(2)155)	MSMEG_6393	Acyl-CoA synthase	0	0.117972
A0QR03	Mycolicibacterium smegmatis (strain ATCC 700084 / mc(2)155)	MSMEG_0938	Uncharacterized protein	0	0.112168
A0QXC0	Mycolicibacterium smegmatis (strain ATCC 700084 / mc(2)155)	MSMEG_3247	Branched-chain amino acid ABC transporter substrate-binding protein	0.0784537	0.111656
A0QV12	Mycolicibacterium smegmatis (strain ATCC 700084 / mc(2)155)	MSMEG_2410	Putative serine-threonine protein kinase	0.106645	0.102381
A0QR90	Mycolicibacterium smegmatis (strain ATCC 700084 / mc(2)155)	MSMEG_1029	Probable transcriptional regulatory protein	0	0.101851
A0QUX8	Mycolicibacterium smegmatis (strain ATCC 700084 / mc(2)155)	ilvC	Ketol-acid reductoisomerase (NADP(+))	0.285976	0.0998793
A0QVB9	Mycolicibacterium smegmatis (strain ATCC 700084 / mc(2)155)	tsf	Elongation factor Ts	0.0573693	0.0903425
A0QSD9	Mycolicibacterium smegmatis (strain ATCC 700084 / mc(2)155)	rpmC	50S ribosomal protein L29	0.142119	0.0784569
A0QX25	Mycolicibacterium smegmatis (strain ATCC 700084 / mc(2)155)	MSMEG_3148	DUF58 domain-containing protein	0	0.0683661
A0QX24	Mycolicibacterium smegmatis (strain ATCC 700084 / mc(2)155)	moxR	ATPase, MoxR family protein	0.0342017	0.0522989
A0R197	Mycolicibacterium smegmatis (strain ATCC 700084 / mc(2)155)	clpP	ATP-dependent Clp protease proteolytic subunit	0	0.047163
Q9ZHC5	Mycolicibacterium smegmatis (strain ATCC 700084 / mc(2)155)	hup	DNA-binding protein HU homolog	0.00345188	0.0172593
A0R4H4	Mycolicibacterium smegmatis (strain ATCC 700084 / mc(2)155)	MSMEG_5835	KsdD-like steroid dehydrogenase	0.0219527	-0.0126057
A0R7I5	Mycolicibacterium smegmatis (strain ATCC 700084 / mc(2)155)	MSMEG_6929	Integral membrane protein MviN, putative	0	-0.0251303
A0QQB0	Mycolicibacterium smegmatis (strain ATCC 700084 / mc(2)155)	MSMEG_0690	Iron-sulfur cluster-binding protein	0.0226388	-0.0260537
A0QTT7	Mycolicibacterium smegmatis (strain ATCC 700084 / mc(2)155)	MSMEG_1959	UPF0182 protein	0.260952	-0.0426718
A0QU61	Mycolicibacterium smegmatis (strain ATCC 700084 / mc(2)155)	ftsE	Cell division ATP-binding protein FtsE	0.0362003	-0.0446383
A0R051	Mycolicibacterium smegmatis (strain ATCC 700084 / mc(2)155)	MSMEG_4262	Ubiquinol-cytochrome c reductase iron-sulfur subunit	0.0769188	-0.0453739
A0QZZ9	Mycolicibacterium smegmatis (strain ATCC 700084 / mc(2)155)	MSMEG_4210	Secreted protein	0.0210275	-0.0478388
A0R528	Mycolicibacterium smegmatis (strain ATCC 700084 / mc(2)155)	kstR	HTH-type transcriptional repressor KstR	0	-0.053676
A0QR74	Mycolicibacterium smegmatis (strain ATCC 700084 / mc(2)155)	MSMEG_1011	Short chain dehydrogenase	0	-0.0584965
A0QPG3	Mycolicibacterium smegmatis (strain ATCC 700084 / mc(2)155)	tylF	Macrocin-O-methyltransferase	0.115628	-0.0624072
A0QWU8	Mycolicibacterium smegmatis (strain ATCC 700084 / mc(2)155)	lprG	Lipoarabinomannan carrier protein LprG	0	-0.0710964
A0R226	Mycolicibacterium smegmatis (strain ATCC 700084 / mc(2)155)	MSMEG_4962	RemO protein	0.248446	-0.078476
A0QS97	Mycolicibacterium smegmatis (strain ATCC 700084 / mc(2)155)	rpsG	30S ribosomal protein S7	0.206092	-0.0859785
A0QVD9	Mycolicibacterium smegmatis (strain ATCC 700084 / mc(2)155)	pyrH	Uridylate kinase	0.103944	-0.102622
A0R4H1	Mycolicibacterium smegmatis (strain ATCC 700084 / mc(2)155)	purQ	Phosphoribosylformylglycinamidine synthase subunit PurQ	0.136228	-0.10726
A0QNN8	Mycolicibacterium smegmatis (strain ATCC 700084 / mc(2)155)	pntA	NAD(P) transhydrogenase, alpha subunit	0.11526	-0.108681
A0QWY4	Mycolicibacterium smegmatis (strain ATCC 700084 / mc(2)155)	MSMEG_3107	Uncharacterized protein	0	-0.112759
A0QVX3	Mycolicibacterium smegmatis (strain ATCC 700084 / mc(2)155)	MSMEG_2727	Glutamate binding protein	0.0560417	-0.117489
A0R3B8	Mycolicibacterium smegmatis (strain ATCC 700084 / mc(2)155)	eno	Enolase	0.108974	-0.12168
A0R218	Mycolicibacterium smegmatis (strain ATCC 700084 / mc(2)155)	rho	Transcription termination factor Rho	0.103426	-0.122296
A0R201	Mycolicibacterium smegmatis (strain ATCC 700084 / mc(2)155)	atpG	ATP synthase gamma chain	0	-0.1229
A0QQQ1	Mycolicibacterium smegmatis (strain ATCC 700084 / mc(2)155)	sodC	Superoxide dismutase [Cu-Zn]	0.355554	-0.128442
A0QSL7	Mycolicibacterium smegmatis (strain ATCC 700084 / mc(2)155)	rpsD	30S ribosomal protein S4	0.12178	-0.129676
A0QVY4	Mycolicibacterium smegmatis (strain ATCC 700084 / mc(2)155)	MSMEG_2739	Uncharacterized protein	0.127367	-0.140013
A0R6E9	Mycolicibacterium smegmatis (strain ATCC 700084 / mc(2)155)	MSMEG_6524	ABC Polyamine/Opine/Phosphonate transporter, periplasmic ligand binding protein	0	-0.149788
A0QQ63	Mycolicibacterium smegmatis (strain ATCC 700084 / mc(2)155)	MSMEG_0641	Binding-protein-dependent transport systems inner membrane component	0	-0.153662
A0QP93	Mycolicibacterium smegmatis (strain ATCC 700084 / mc(2)155)	MSMEG_0317	Uncharacterized protein	0.20099	-0.169831
A0R628	Mycolicibacterium smegmatis (strain ATCC 700084 / mc(2)155)	glfT2	Galactofuranosyltransferase GlfT2	0.135975	-0.17498
A0R057	Mycolicibacterium smegmatis (strain ATCC 700084 / mc(2)155)	MSMEG_4268	Cytochrome c oxidase subunit 2	0.377991	-0.209241
A0QPX3	Mycolicibacterium smegmatis (strain ATCC 700084 / mc(2)155)	MSMEG_0550	Sulfonate binding protein	0.332387	-0.212766
A0QUV7	Mycolicibacterium smegmatis (strain ATCC 700084 / mc(2)155)	etfA	Electron transfer flavoprotein, alpha subunit	0.0832788	-0.216329
A0QU54	Mycolicibacterium smegmatis (strain ATCC 700084 / mc(2)155)	MSMEG_2081	Putative acyl-CoA dehydrogenase	0.209955	-0.216332
A0QSY1	Mycolicibacterium smegmatis (strain ATCC 700084 / mc(2)155)	MSMEG_1642	ABC transporter, ATP-binding protein	0.353136	-0.219531
A4ZHR8	Mycolicibacterium smegmatis (strain ATCC 700084 / mc(2)155)	ahcY	Adenosylhomocysteinase	0.279477	-0.225438
A0QVU2	Mycolicibacterium smegmatis (strain ATCC 700084 / mc(2)155)	MSMEG_2695	35 kDa protein	0.356902	-0.233704
A0QVR8	Mycolicibacterium smegmatis (strain ATCC 700084 / mc(2)155)	MSMEG_2669	Hydrolase	0.108901	-0.239955
A0R202	Mycolicibacterium smegmatis (strain ATCC 700084 / mc(2)155)	atpA	ATP synthase subunit alpha	0.1905	-0.242494
A0QT08	Mycolicibacterium smegmatis (strain ATCC 700084 / mc(2)155)	sdhA	Succinate dehydrogenase flavoprotein subunit	1.12349	-0.255606
A0R3M4	Mycolicibacterium smegmatis (strain ATCC 700084 / mc(2)155)	sucC	Succinate--CoA ligase [ADP-forming] subunit beta	0	-0.271736
A0R5Z1	Mycolicibacterium smegmatis (strain ATCC 700084 / mc(2)155)	MSMEG_6366	O-antigen export system, ATP-binding protein	0	-0.273676
A0QSS4	Mycolicibacterium smegmatis (strain ATCC 700084 / mc(2)155)	groL2	60 kDa chaperonin 2	0.212109	-0.278645
A0QSG3	Mycolicibacterium smegmatis (strain ATCC 700084 / mc(2)155)	rpsH	30S ribosomal protein S8	0	-0.287745
A0QNE2	Mycolicibacterium smegmatis (strain ATCC 700084 / mc(2)155)	MSMEG_0007	DUF3566 domain-containing protein	0	-0.290126
A0R7J6	Mycolicibacterium smegmatis (strain ATCC 700084 / mc(2)155)	MSMEG_6941	R3H domain-containing protein	0	-0.325262
A0QS46	Mycolicibacterium smegmatis (strain ATCC 700084 / mc(2)155)	rplA	50S ribosomal protein L1	0	-0.338248
A0QWT6	Mycolicibacterium smegmatis (strain ATCC 700084 / mc(2)155)	MSMEG_3058	Lipoprotein	0.319204	-0.340158
A0QWR1	Mycolicibacterium smegmatis (strain ATCC 700084 / mc(2)155)	aroB	3-dehydroquinate synthase	0	-0.34354
A0R7F9	Mycolicibacterium smegmatis (strain ATCC 700084 / mc(2)155)	rpsF	30S ribosomal protein S6	0	-0.366265
A0QW29	Mycolicibacterium smegmatis (strain ATCC 700084 / mc(2)155)	MSMEG_2786	Hydrolase, alpha/beta fold family protein	0.986965	-0.388318
A0QZX9	Mycolicibacterium smegmatis (strain ATCC 700084 / mc(2)155)	MSMEG_4188	Short chain dehydrogenase	0	-0.397952
A0QZ40	Mycolicibacterium smegmatis (strain ATCC 700084 / mc(2)155)	tatA	Sec-independent protein translocase protein TatA	0	-0.402739
A0QPJ7	Mycolicibacterium smegmatis (strain ATCC 700084 / mc(2)155)	MSMEG_0422	Transferase	0	-0.40567
A0QS63	Mycolicibacterium smegmatis (strain ATCC 700084 / mc(2)155)	rplL	50S ribosomal protein L7/L12	0.507969	-0.419603
A0QNN7	Mycolicibacterium smegmatis (strain ATCC 700084 / mc(2)155)	pntB	NAD(P) transhydrogenase subunit beta	0.490909	-0.421509
A0QVQ3	Mycolicibacterium smegmatis (strain ATCC 700084 / mc(2)155)	rpsO	30S ribosomal protein S15	0	-0.42613
A0QYH7	Mycolicibacterium smegmatis (strain ATCC 700084 / mc(2)155)	MSMEG_3662	Mannose-binding lectin	0	-0.442004
A0R269	Mycolicibacterium smegmatis (strain ATCC 700084 / mc(2)155)	MSMEG_5005	LprC protein	0	-0.445271
A0QXL6	Mycolicibacterium smegmatis (strain ATCC 700084 / mc(2)155)	MSMEG_3347	Nitrilase/cyanide hydratase and apolipoprotein N-acyltransferase	1.08334	-0.467109
A0R659	Mycolicibacterium smegmatis (strain ATCC 700084 / mc(2)155)	MSMEG_6434	Uncharacterized protein	0.888199	-0.474652
A0R5R4	Mycolicibacterium smegmatis (strain ATCC 700084 / mc(2)155)	MSMEG_6283	FAD binding domain protein	0	-0.480328
A0QQX0	Mycolicibacterium smegmatis (strain ATCC 700084 / mc(2)155)	pcaC	4-carboxymuconolactone decarboxylase domain protein	0	-0.498562
A0R1B5	Mycolicibacterium smegmatis (strain ATCC 700084 / mc(2)155)	MSMEG_4692	Uncharacterized protein	0.666117	-0.503866
A0R2C3	Mycolicibacterium smegmatis (strain ATCC 700084 / mc(2)155)	MSMEG_5061	Bacterial extracellular solute-binding protein	0.650802	-0.522725
A0QWW2	Mycolicibacterium smegmatis (strain ATCC 700084 / mc(2)155)	gapA	Glyceraldehyde-3-phosphate dehydrogenase	0.554484	-0.528068
A0QXX3	Mycolicibacterium smegmatis (strain ATCC 700084 / mc(2)155)	MSMEG_3457	DoxD family protein/pyridine nucleotide-disulfide oxidoreductase	1.35916	-0.545825
A0R588	Mycolicibacterium smegmatis (strain ATCC 700084 / mc(2)155)	ftsH	ATP-dependent zinc metalloprotease FtsH	0.786906	-0.547381
A0QT42	Mycolicibacterium smegmatis (strain ATCC 700084 / mc(2)155)	MSMEG_1704	ABC transporter	0.591191	-0.576777
A0QSU5	Mycolicibacterium smegmatis (strain ATCC 700084 / mc(2)155)	MSMEG_1604	FAD dependent oxidoreductase	0	-0.594252
A0R0W7	Mycolicibacterium smegmatis (strain ATCC 700084 / mc(2)155)	MSMEG_4533	Sulfate-binding protein	0.942129	-0.599335
A0QNG1	Mycolicibacterium smegmatis (strain ATCC 700084 / mc(2)155)	pknB	Serine/threonine-protein kinase PknB	0	-0.605271
A0R2B1	Mycolicibacterium smegmatis (strain ATCC 700084 / mc(2)155)	kgd	Multifunctional 2-oxoglutarate metabolism enzyme	0	-0.620802
A0QZ37	Mycolicibacterium smegmatis (strain ATCC 700084 / mc(2)155)	MSMEG_3884	DUF4333 domain-containing protein	0	-0.625299
A0QT50	Mycolicibacterium smegmatis (strain ATCC 700084 / mc(2)155)	MSMEG_1712	ABC transporter periplasmic-binding protein YtfQ	1.01415	-0.631865
A0QYF6	Mycolicibacterium smegmatis (strain ATCC 700084 / mc(2)155)	MSMEG_3641	VWFA domain-containing protein	0.804409	-0.6434
A0QVL2	Mycolicibacterium smegmatis (strain ATCC 700084 / mc(2)155)	mqo	Probable malate:quinone oxidoreductase	0	-0.660705
A0QT07	Mycolicibacterium smegmatis (strain ATCC 700084 / mc(2)155)	sdhB	Succinate dehydrogenase, iron-sulfur protein	0	-0.668547
A0R079	Mycolicibacterium smegmatis (strain ATCC 700084 / mc(2)155)	glnA	Glutamine synthetase	0.381827	-0.675222
A0QQF8	Mycolicibacterium smegmatis (strain ATCC 700084 / mc(2)155)	MSMEG_0740	Glycosyl hydrolase family protein 76	0.808923	-0.677019
A0QSZ3	Mycolicibacterium smegmatis (strain ATCC 700084 / mc(2)155)	MSMEG_1654	Isocitrate dehydrogenase [NADP]	0.690915	-0.688461
A0QP27	Mycolicibacterium smegmatis (strain ATCC 700084 / mc(2)155)	MSMEG_0250	Membrane protein, MmpL family protein	0	-0.691791
A0QZY9	Mycolicibacterium smegmatis (strain ATCC 700084 / mc(2)155)	pyrD	Dihydroorotate dehydrogenase (quinone)	0	-0.695593
A0QXC6	Mycolicibacterium smegmatis (strain ATCC 700084 / mc(2)155)	MSMEG_3253	Uncharacterized protein	0	-0.703543
A0QSD4	Mycolicibacterium smegmatis (strain ATCC 700084 / mc(2)155)	rplB	50S ribosomal protein L2	0.472589	-0.741166
A0QRB4	Mycolicibacterium smegmatis (strain ATCC 700084 / mc(2)155)	MSMEG_1055	Hexapeptide transferase family protein	2.1598	-0.768545	+
A0R2D2	Mycolicibacterium smegmatis (strain ATCC 700084 / mc(2)155)	MSMEG_5070	Trypsin	0.834455	-0.796125
A0QSL5	Mycolicibacterium smegmatis (strain ATCC 700084 / mc(2)155)	rpsM	30S ribosomal protein S13	1.23422	-0.805061
A0R069	Mycolicibacterium smegmatis (strain ATCC 700084 / mc(2)155)	pepA	Probable cytosol aminopeptidase	0	-0.816519
A0R085	Mycolicibacterium smegmatis (strain ATCC 700084 / mc(2)155)	MSMEG_4296	Protease	0.64167	-0.851342
A0R072	Mycolicibacterium smegmatis (strain ATCC 700084 / mc(2)155)	sucB	Dihydrolipoamide acetyltransferase component of pyruvate dehydrogenase complex	0.479318	-0.935129
A0QUV6	Mycolicibacterium smegmatis (strain ATCC 700084 / mc(2)155)	etfB	Electron transfer flavoprotein, beta subunit	0.845288	-0.938334
A0QR89	Mycolicibacterium smegmatis (strain ATCC 700084 / mc(2)155)	MSMEG_1028	Geranylgeranyl reductase	1.52714	-0.955659
A0QZ46	Mycolicibacterium smegmatis (strain ATCC 700084 / mc(2)155)	prcA	Proteasome subunit alpha	0	-0.964884
A0R2Y1	Mycolicibacterium smegmatis (strain ATCC 700084 / mc(2)155)	MSMEG_5273	Beta-ketoadipyl CoA thiolase	1.66664	-1.07598	+
A0QNF5	Mycolicibacterium smegmatis (strain ATCC 700084 / mc(2)155)	cwsA	Cell wall synthesis protein CwsA	0	-1.14138
A0R2T3	Mycolicibacterium smegmatis (strain ATCC 700084 / mc(2)155)	MSMEG_5225	Uncharacterized protein	1.47651	-1.14147
A0QYW6	Mycolicibacterium smegmatis (strain ATCC 700084 / mc(2)155)	MSMEG_3811	Universal stress protein family protein, putative	1.69812	-1.14876	+
A0QXB0	Mycolicibacterium smegmatis (strain ATCC 700084 / mc(2)155)	MSMEG_3235	ABC-type amino acid transport system, secreted component	1.52005	-1.19096
A0R203	Mycolicibacterium smegmatis (strain ATCC 700084 / mc(2)155)	atpFH	ATP synthase subunit b-delta	1.22449	-1.26115
A0QSM0	Mycolicibacterium smegmatis (strain ATCC 700084 / mc(2)155)	truA	tRNA pseudouridine synthase A	2.87309	-1.31277	+
A0QR91	Mycolicibacterium smegmatis (strain ATCC 700084 / mc(2)155)	MSMEG_1030	Monooxygenase	2.47668	-1.60126	+
A0R5I5	Mycolicibacterium smegmatis (strain ATCC 700084 / mc(2)155)	MSMEG_6203	Cysteine synthase/cystathionine beta-synthase family protein	0.966872	-1.67033
A0QTU8	Mycolicibacterium smegmatis (strain ATCC 700084 / mc(2)155)	mimA	Propane 2-monooxygenase, hydroxylase component large subunit	1.40213	-2.01406
A0R006	Mycolicibacterium smegmatis (strain ATCC 700084 / mc(2)155)	wag31	Cell wall synthesis protein Wag31	2.17002	-2.24747	+
A0R0B0	Mycolicibacterium smegmatis (strain ATCC 700084 / mc(2)155)	aceE	Pyruvate dehydrogenase E1 component	4.44953	-2.65724	+
A0R008	Mycolicibacterium smegmatis (strain ATCC 700084 / mc(2)155)	sepF	Cell division protein SepF	1.50833	-2.82249	+
A0QNE0	Mycolicibacterium smegmatis (strain ATCC 700084 / mc(2)155)	gyrB	DNA gyrase subunit B	0	NaN
A0QNI9	Mycolicibacterium smegmatis (strain ATCC 700084 / mc(2)155)	eccA1	ESX-1 secretion system protein EccA1	0	NaN
A0QNZ7	Mycolicibacterium smegmatis (strain ATCC 700084 / mc(2)155)	MSMEG_0220	Monoacylglycerol lipase	0	NaN
A0QQH7	Mycolicibacterium smegmatis (strain ATCC 700084 / mc(2)155)	purA	Adenylosuccinate synthetase	0	NaN
A0QQS6	Mycolicibacterium smegmatis (strain ATCC 700084 / mc(2)155)	psd	Phosphatidylserine decarboxylase proenzyme	0	NaN
A0QR17	Mycolicibacterium smegmatis (strain ATCC 700084 / mc(2)155)	hemA	Glutamyl-tRNA reductase	0	NaN
A0QR33	Mycolicibacterium smegmatis (strain ATCC 700084 / mc(2)155)	hemL	Glutamate-1-semialdehyde 2,1-aminomutase	0	NaN
A0QRH1	Mycolicibacterium smegmatis (strain ATCC 700084 / mc(2)155)	menG	Demethylmenaquinone methyltransferase	0	NaN
A0QRI8	Mycolicibacterium smegmatis (strain ATCC 700084 / mc(2)155)	menJ	Menaquinone reductase	0	NaN
A0QRJ0	Mycolicibacterium smegmatis (strain ATCC 700084 / mc(2)155)	htpX	Protease HtpX homolog	0	NaN
A0QS45	Mycolicibacterium smegmatis (strain ATCC 700084 / mc(2)155)	rplK	50S ribosomal protein L11	0	NaN
A0QSD8	Mycolicibacterium smegmatis (strain ATCC 700084 / mc(2)155)	rplP	50S ribosomal protein L16	0	NaN
A0QSG0	Mycolicibacterium smegmatis (strain ATCC 700084 / mc(2)155)	rplX	50S ribosomal protein L24	0	NaN
A0QSG1	Mycolicibacterium smegmatis (strain ATCC 700084 / mc(2)155)	rplE	50S ribosomal protein L5	0	NaN
A0QSL6	Mycolicibacterium smegmatis (strain ATCC 700084 / mc(2)155)	rpsK	30S ribosomal protein S11	0	NaN
A0QSP8	Mycolicibacterium smegmatis (strain ATCC 700084 / mc(2)155)	rplM	50S ribosomal protein L13	0	NaN
A0QSP9	Mycolicibacterium smegmatis (strain ATCC 700084 / mc(2)155)	rpsI	30S ribosomal protein S9	0	NaN
A0QSS1	Mycolicibacterium smegmatis (strain ATCC 700084 / mc(2)155)	tsaD	tRNA N6-adenosine threonylcarbamoyltransferase	0	NaN
A0QVE4	Mycolicibacterium smegmatis (strain ATCC 700084 / mc(2)155)	rlmN	Probable dual-specificity RNA methyltransferase RlmN	0	NaN
A0QVM3	Mycolicibacterium smegmatis (strain ATCC 700084 / mc(2)155)	rimP	Ribosome maturation factor RimP	0	NaN
A0QVT2	Mycolicibacterium smegmatis (strain ATCC 700084 / mc(2)155)	rnj	Ribonuclease J	0	NaN
A0QVY8	Mycolicibacterium smegmatis (strain ATCC 700084 / mc(2)155)	nrdR	Transcriptional repressor NrdR	0	NaN
A0QWG5	Mycolicibacterium smegmatis (strain ATCC 700084 / mc(2)155)	MSMEG_2934	Phosphatidylinositol mannoside acyltransferase	0	NaN
A0QWH0	Mycolicibacterium smegmatis (strain ATCC 700084 / mc(2)155)	pdxT	Pyridoxal 5-phosphate synthase subunit PdxT	0	NaN
A0QWU7	Mycolicibacterium smegmatis (strain ATCC 700084 / mc(2)155)	MSMEG_3069	Probable triacylglyceride transporter	0	NaN
A0QX87	Mycolicibacterium smegmatis (strain ATCC 700084 / mc(2)155)	hisF	Imidazole glycerol phosphate synthase subunit HisF	0	NaN
A0QYB3	Mycolicibacterium smegmatis (strain ATCC 700084 / mc(2)155)	xypA	Xylitol-binding protein	0	NaN
A0QYB5	Mycolicibacterium smegmatis (strain ATCC 700084 / mc(2)155)	thpA	D-threitol-binding protein	0	NaN
A0QYS8	Mycolicibacterium smegmatis (strain ATCC 700084 / mc(2)155)	argF	Ornithine carbamoyltransferase	0	NaN
A0QYU6	Mycolicibacterium smegmatis (strain ATCC 700084 / mc(2)155)	rplT	50S ribosomal protein L20	0	NaN
A0QZ49	Mycolicibacterium smegmatis (strain ATCC 700084 / mc(2)155)	dop	Pup deamidase/depupylase	0	NaN
A0R016	Mycolicibacterium smegmatis (strain ATCC 700084 / mc(2)155)	murG	UDP-N-acetylglucosamine--N-acetylmuramyl-(pentapeptide) pyrophosphoryl-undecaprenol N-acetylglucosamine transferase	0	NaN
A0R033	Mycolicibacterium smegmatis (strain ATCC 700084 / mc(2)155)	aroG	Phospho-2-dehydro-3-deoxyheptonate aldolase AroG	0	NaN
A0R048	Mycolicibacterium smegmatis (strain ATCC 700084 / mc(2)155)	trpD	Anthranilate phosphoribosyltransferase	0	NaN
A0R083	Mycolicibacterium smegmatis (strain ATCC 700084 / mc(2)155)	glnA	Glutamine synthetase	0	NaN
A0R0T9	Mycolicibacterium smegmatis (strain ATCC 700084 / mc(2)155)	hrcA	Heat-inducible transcription repressor HrcA	0	NaN
A0R148	Mycolicibacterium smegmatis (strain ATCC 700084 / mc(2)155)	proB	Glutamate 5-kinase	0	NaN
A0R196	Mycolicibacterium smegmatis (strain ATCC 700084 / mc(2)155)	clpX	ATP-dependent Clp protease ATP-binding subunit ClpX	0	NaN
A0R199	Mycolicibacterium smegmatis (strain ATCC 700084 / mc(2)155)	tig	Trigger factor	0	NaN
A0R1V9	Mycolicibacterium smegmatis (strain ATCC 700084 / mc(2)155)	MSMEG_4891	Alkyl hydroperoxide reductase C	0	NaN
A0R1W8	Mycolicibacterium smegmatis (strain ATCC 700084 / mc(2)155)	rph	Ribonuclease PH	0	NaN
A0R1X0	Mycolicibacterium smegmatis (strain ATCC 700084 / mc(2)155)	murI	Glutamate racemase	0	NaN
A0R1Y7	Mycolicibacterium smegmatis (strain ATCC 700084 / mc(2)155)	MSMEG_4920	Probable acetyl-CoA acetyltransferase	0	NaN
A0R1Z0	Mycolicibacterium smegmatis (strain ATCC 700084 / mc(2)155)	nucS	Endonuclease NucS	0	NaN
A0R1Z9	Mycolicibacterium smegmatis (strain ATCC 700084 / mc(2)155)	atpC	ATP synthase epsilon chain	0	NaN
A0R204	Mycolicibacterium smegmatis (strain ATCC 700084 / mc(2)155)	atpF	ATP synthase subunit b	0	NaN
A0R2N3	Mycolicibacterium smegmatis (strain ATCC 700084 / mc(2)155)	sir2	NAD-dependent protein deacylase Sir2	0	NaN
A0R4M9	Mycolicibacterium smegmatis (strain ATCC 700084 / mc(2)155)	otsA	Trehalose-6-phosphate synthase	0	NaN
A0R4Q0	Mycolicibacterium smegmatis (strain ATCC 700084 / mc(2)155)	gabD2	Putative succinate-semialdehyde dehydrogenase [NADP(+)]	0	NaN
A0R564	Mycolicibacterium smegmatis (strain ATCC 700084 / mc(2)155)	disA	DNA integrity scanning protein DisA	0	NaN
A0R5D9	Mycolicibacterium smegmatis (strain ATCC 700084 / mc(2)155)	topA	DNA topoisomerase 1	0	NaN
A0R5N1	Mycolicibacterium smegmatis (strain ATCC 700084 / mc(2)155)	egtA	Glutamate--cysteine ligase EgtA	0	NaN
A0R627	Mycolicibacterium smegmatis (strain ATCC 700084 / mc(2)155)	MSMEG_6402	Putative decaprenylphosphoryl-5-phosphoribose phosphatase	0	NaN
A0R665	Mycolicibacterium smegmatis (strain ATCC 700084 / mc(2)155)	ethA	FAD-containing monooxygenase EthA	0	NaN
A0R7F6	Mycolicibacterium smegmatis (strain ATCC 700084 / mc(2)155)	rplI	50S ribosomal protein L9	0	NaN
A0R7G6	Mycolicibacterium smegmatis (strain ATCC 700084 / mc(2)155)	ino1	Inositol-3-phosphate synthase	0	NaN
I7FA35	Mycolicibacterium smegmatis (strain ATCC 700084 / mc(2)155)	mimC	Propane 2-monooxygenase, hydroxylase component small subunit	0	NaN
P42829	Mycolicibacterium smegmatis (strain ATCC 700084 / mc(2)155)	inhA	Enoyl-[acyl-carrier-protein] reductase [NADH]	0	NaN
Q59560	Mycolicibacterium smegmatis (strain ATCC 700084 / mc(2)155)	recA	Protein RecA	0	NaN
Q9AFI5	Mycolicibacterium smegmatis (strain ATCC 700084 / mc(2)155)	ssb	Single-stranded DNA-binding protein	0	NaN
A0QNF2	Mycolicibacterium smegmatis (strain ATCC 700084 / mc(2)155)	MSMEG_0020	Periplasmic binding protein	0	NaN
A0QNG5	Mycolicibacterium smegmatis (strain ATCC 700084 / mc(2)155)	MSMEG_0033	Protein phosphatase 2C	0	NaN
A0QNI4	Mycolicibacterium smegmatis (strain ATCC 700084 / mc(2)155)	MSMEG_0053	CbiA domain-containing protein	0	NaN
A0QNK4	Mycolicibacterium smegmatis (strain ATCC 700084 / mc(2)155)	MSMEG_0076	Antigen MTB48	0	NaN
A0QNM4	Mycolicibacterium smegmatis (strain ATCC 700084 / mc(2)155)	MSMEG_0096	Peroxisomal hydratase-dehydrogenase-epimerase	0	NaN
A0QNP2	Mycolicibacterium smegmatis (strain ATCC 700084 / mc(2)155)	MSMEG_0114	Extracellular solute-binding protein, family protein 3	0	NaN
A0QNP8	Mycolicibacterium smegmatis (strain ATCC 700084 / mc(2)155)	MSMEG_0120	Probable transcriptional regulatory protein	0	NaN
A0QNP9	Mycolicibacterium smegmatis (strain ATCC 700084 / mc(2)155)	MSMEG_0121	Rhamnolipids biosynthesis 3-oxoacyl-[acyl-carrier-protein] reductase	0	NaN
A0QNZ3	Mycolicibacterium smegmatis (strain ATCC 700084 / mc(2)155)	MSMEG_0216	3-hydroxyacyl-CoA dehydrogenase	0	NaN
A0QNZ6	Mycolicibacterium smegmatis (strain ATCC 700084 / mc(2)155)	MSMEG_0219	RNA polymerase sigma factor	0	NaN
A0QP15	Mycolicibacterium smegmatis (strain ATCC 700084 / mc(2)155)	MSMEG_0238	O-acetylhomoserine/O-acetylserine sulfhydrylase	0	NaN
A0QPD6	Mycolicibacterium smegmatis (strain ATCC 700084 / mc(2)155)	MSMEG_0361	Glycosyl hydrolase family protein 3	0	NaN
A0QPE5	Mycolicibacterium smegmatis (strain ATCC 700084 / mc(2)155)	MSMEG_0370	Uncharacterized protein	0	NaN
A0QPG1	Mycolicibacterium smegmatis (strain ATCC 700084 / mc(2)155)	MSMEG_0386	NAD dependent epimerase/dehydratase family protein	0	NaN
A0QPH5	Mycolicibacterium smegmatis (strain ATCC 700084 / mc(2)155)	MSMEG_0400	Peptide synthetase	0	NaN
A0QPH6	Mycolicibacterium smegmatis (strain ATCC 700084 / mc(2)155)	MSMEG_0401	Putative non-ribosomal peptide synthase	0	NaN
A0QPJ0	Mycolicibacterium smegmatis (strain ATCC 700084 / mc(2)155)	MSMEG_0415	NADH-fmn oxidoreductase	0	NaN
A0QPV3	Mycolicibacterium smegmatis (strain ATCC 700084 / mc(2)155)	MSMEG_0530	Short chain dehydrogenase	0	NaN
A0QPV4	Mycolicibacterium smegmatis (strain ATCC 700084 / mc(2)155)	MSMEG_0531	Putative acyl-CoA dehydrogenase	0	NaN
A0QQ17	Mycolicibacterium smegmatis (strain ATCC 700084 / mc(2)155)	MSMEG_0594	Iron-sulfur cluster binding protein	0	NaN
A0QQ62	Mycolicibacterium smegmatis (strain ATCC 700084 / mc(2)155)	MSMEG_0640	Oligopeptide transport ATP-binding protein OppD	0	NaN
A0QQA8	Mycolicibacterium smegmatis (strain ATCC 700084 / mc(2)155)	MSMEG_0688	Aspartate aminotransferase	0	NaN
A0QQB4	Mycolicibacterium smegmatis (strain ATCC 700084 / mc(2)155)	MSMEG_0695	Isoniazid inductible protein IniA	0	NaN
A0QQD0	Mycolicibacterium smegmatis (strain ATCC 700084 / mc(2)155)	dnaJ	Chaperone protein DnaJ	0	NaN
A0QQF9	Mycolicibacterium smegmatis (strain ATCC 700084 / mc(2)155)	MSMEG_0741	Bac luciferase domain-containing protein	0	NaN
A0QQG9	Mycolicibacterium smegmatis (strain ATCC 700084 / mc(2)155)	MSMEG_0750	Membrane protein	0	NaN
A0QQJ3	Mycolicibacterium smegmatis (strain ATCC 700084 / mc(2)155)	MSMEG_0775	Metallo-beta-lactamase superfamily protein	0	NaN
A0QQM2	Mycolicibacterium smegmatis (strain ATCC 700084 / mc(2)155)	MSMEG_0806	Hydrolase	0	NaN
A0QQP0	Mycolicibacterium smegmatis (strain ATCC 700084 / mc(2)155)	MSMEG_0824	DLH domain-containing protein	0	NaN
A0QQP1	Mycolicibacterium smegmatis (strain ATCC 700084 / mc(2)155)	thiD	Phosphomethylpyrimidine kinase	0	NaN
A0QQQ0	Mycolicibacterium smegmatis (strain ATCC 700084 / mc(2)155)	MSMEG_0834	Tuberculin related peptide	0	NaN
A0QQS8	Mycolicibacterium smegmatis (strain ATCC 700084 / mc(2)155)	MSMEG_0863	Short chain dehydrogenase	0	NaN
A0QQT2	Mycolicibacterium smegmatis (strain ATCC 700084 / mc(2)155)	MSMEG_0866	DNA or RNA helicase of superfamily protein II	0	NaN
A0QQU2	Mycolicibacterium smegmatis (strain ATCC 700084 / mc(2)155)	MSMEG_0876	Short chain dehydrogenase	0	NaN
A0QQX6	Mycolicibacterium smegmatis (strain ATCC 700084 / mc(2)155)	aceA	Isocitrate lyase	0	NaN
A0QQX8	Mycolicibacterium smegmatis (strain ATCC 700084 / mc(2)155)	MSMEG_0913	Methoxy mycolic acid synthase 1	0	NaN
A0QQY1	Mycolicibacterium smegmatis (strain ATCC 700084 / mc(2)155)	MSMEG_0916	Transcriptional regulator, TetR family protein	0	NaN
A0QQY3	Mycolicibacterium smegmatis (strain ATCC 700084 / mc(2)155)	MSMEG_0918	Transcriptional regulator, XRE family protein	0	NaN
A0QQZ4	Mycolicibacterium smegmatis (strain ATCC 700084 / mc(2)155)	MSMEG_0929	ErfK/YbiS/YcfS/YnhG family protein	0	NaN
A0QR06	Mycolicibacterium smegmatis (strain ATCC 700084 / mc(2)155)	MSMEG_0941	AP endonuclease, family protein 2	0	NaN
A0QR19	Mycolicibacterium smegmatis (strain ATCC 700084 / mc(2)155)	hemD	Uroporphyrinogen-III synthase	0	NaN
A0QR34	Mycolicibacterium smegmatis (strain ATCC 700084 / mc(2)155)	MSMEG_0970	Phosphoglycerate mutase family protein	0	NaN
A0QR35	Mycolicibacterium smegmatis (strain ATCC 700084 / mc(2)155)	MSMEG_0971	Thioredoxin domain-containing protein	0	NaN
A0QR39	Mycolicibacterium smegmatis (strain ATCC 700084 / mc(2)155)	MSMEG_0975	CbiA domain-containing protein	0	NaN
A0QR94	Mycolicibacterium smegmatis (strain ATCC 700084 / mc(2)155)	MSMEG_1033	Ribonucleoside-diphosphate reductase subunit beta	0	NaN
A0QR99	Mycolicibacterium smegmatis (strain ATCC 700084 / mc(2)155)	MSMEG_1039	Periplasmic binding protein	0	NaN
A0QRA0	Mycolicibacterium smegmatis (strain ATCC 700084 / mc(2)155)	serB	Phosphoserine phosphatase	0	NaN
A0QRB8	Mycolicibacterium smegmatis (strain ATCC 700084 / mc(2)155)	MSMEG_1060	Putative Lsr2 protein	0	NaN
A0QRD4	Mycolicibacterium smegmatis (strain ATCC 700084 / mc(2)155)	MSMEG_1076	Uncharacterized protein	0	NaN
A0QRD5	Mycolicibacterium smegmatis (strain ATCC 700084 / mc(2)155)	MSMEG_1077	Uncharacterized protein	0	NaN
A0QRI9	Mycolicibacterium smegmatis (strain ATCC 700084 / mc(2)155)	MSMEG_1133	Bifunctional short chain isoprenyl diphosphate synthase	0	NaN
A0QRU7	Mycolicibacterium smegmatis (strain ATCC 700084 / mc(2)155)	MSMEG_1244	Uncharacterized protein	0	NaN
A0QRU9	Mycolicibacterium smegmatis (strain ATCC 700084 / mc(2)155)	MSMEG_1246	Uncharacterized protein	0	NaN
A0QRV6	Mycolicibacterium smegmatis (strain ATCC 700084 / mc(2)155)	MSMEG_1253	Uncharacterized protein	0	NaN
A0QRV8	Mycolicibacterium smegmatis (strain ATCC 700084 / mc(2)155)	MSMEG_1255	DNA helicase	0	NaN
A0QS51	Mycolicibacterium smegmatis (strain ATCC 700084 / mc(2)155)	MSMEG_1352	Hydrolase, alpha/beta fold family protein	0	NaN
A0QS64	Mycolicibacterium smegmatis (strain ATCC 700084 / mc(2)155)	MSMEG_1366	ABC transporter, ATP-binding protein	0	NaN
A0QS72	Mycolicibacterium smegmatis (strain ATCC 700084 / mc(2)155)	MSMEG_1374	Ribose ABC transporter, periplasmic binding protein	0	NaN
A0QSB9	Mycolicibacterium smegmatis (strain ATCC 700084 / mc(2)155)	MSMEG_1424	FMN-dependent dehydrogenase	0	NaN
A0QSC4	Mycolicibacterium smegmatis (strain ATCC 700084 / mc(2)155)	MSMEG_1430	Transcriptional regulator, TetR family protein	0	NaN
A0QSG5	Mycolicibacterium smegmatis (strain ATCC 700084 / mc(2)155)	rplR	50S ribosomal protein L18	0	NaN
A0QSG8	Mycolicibacterium smegmatis (strain ATCC 700084 / mc(2)155)	rplO	50S ribosomal protein L15	0	NaN
A0QSH7	Mycolicibacterium smegmatis (strain ATCC 700084 / mc(2)155)	secY	Protein translocase subunit SecY	0	NaN
A0QSL0	Mycolicibacterium smegmatis (strain ATCC 700084 / mc(2)155)	MSMEG_1516	Thioredoxin reductase	0	NaN
A0QSQ8	Mycolicibacterium smegmatis (strain ATCC 700084 / mc(2)155)	MSMEG_1567	Uncharacterized protein	0	NaN
A0QST9	Mycolicibacterium smegmatis (strain ATCC 700084 / mc(2)155)	MSMEG_1598	Uncharacterized protein	0	NaN
A0QSX9	Mycolicibacterium smegmatis (strain ATCC 700084 / mc(2)155)	MSMEG_1640	ATP/GTP-binding protein	0	NaN
A0QSZ4	Mycolicibacterium smegmatis (strain ATCC 700084 / mc(2)155)	MSMEG_1655	Hydrolase, alpha/beta fold family protein, putative	0	NaN
A0QT69	Mycolicibacterium smegmatis (strain ATCC 700084 / mc(2)155)	MSMEG_1735	Dihydrolipoamide dehydrogenase	0	NaN
A0QTF4	Mycolicibacterium smegmatis (strain ATCC 700084 / mc(2)155)	MSMEG_1821	Acyl-CoA dehydrogenase	0	NaN
A0QTG9	Mycolicibacterium smegmatis (strain ATCC 700084 / mc(2)155)	MSMEG_1837	Secreted protein	0	NaN
A0QTI1	Mycolicibacterium smegmatis (strain ATCC 700084 / mc(2)155)	selD	Selenide, water dikinase	0	NaN
A0QTI2	Mycolicibacterium smegmatis (strain ATCC 700084 / mc(2)155)	MSMEG_1854	Valosin containing protein-1	0	NaN
A0QTK6	Mycolicibacterium smegmatis (strain ATCC 700084 / mc(2)155)	hpf	Ribosome hibernation promoting factor	0	NaN
A0QTP6	Mycolicibacterium smegmatis (strain ATCC 700084 / mc(2)155)	MSMEG_1918	Sensor histidine kinase	0	NaN
A0QTP7	Mycolicibacterium smegmatis (strain ATCC 700084 / mc(2)155)	whiB	Transcriptional regulator WhiB	0	NaN
A0QTQ5	Mycolicibacterium smegmatis (strain ATCC 700084 / mc(2)155)	MSMEG_1927	Cobyrinic Acid a,c-diamide synthase	0	NaN
A0QTQ9	Mycolicibacterium smegmatis (strain ATCC 700084 / mc(2)155)	MSMEG_1931	Uncharacterized protein	0	NaN
A0QTR5	Mycolicibacterium smegmatis (strain ATCC 700084 / mc(2)155)	MSMEG_1937	Molybdopterin biosynthesis protein MoeB	0	NaN
A0QTT2	Mycolicibacterium smegmatis (strain ATCC 700084 / mc(2)155)	MSMEG_1954	ABC1 family protein	0	NaN
A0QTT5	Mycolicibacterium smegmatis (strain ATCC 700084 / mc(2)155)	MSMEG_1957	Uncharacterized protein	0	NaN
A0QTV7	Mycolicibacterium smegmatis (strain ATCC 700084 / mc(2)155)	MSMEG_1981	Uncharacterized protein	0	NaN
A0QTW7	Mycolicibacterium smegmatis (strain ATCC 700084 / mc(2)155)	MSMEG_1991	Isovaleryl-CoA dehydrogenase	0	NaN
A0QTX4	Mycolicibacterium smegmatis (strain ATCC 700084 / mc(2)155)	MSMEG_1998	Hydrolase, alpha/beta fold family protein	0	NaN
A0QTZ2	Mycolicibacterium smegmatis (strain ATCC 700084 / mc(2)155)	modA	Molybdate ABC transporter, periplasmic molybdate-binding protein	0	NaN
A0QU52	Mycolicibacterium smegmatis (strain ATCC 700084 / mc(2)155)	MSMEG_2079	Alcohol dehydrogenase	0	NaN
A0QUG3	Mycolicibacterium smegmatis (strain ATCC 700084 / mc(2)155)	MSMEG_2196	Sensory box/response regulator	0	NaN
A0QUG4	Mycolicibacterium smegmatis (strain ATCC 700084 / mc(2)155)	MSMEG_2198	ThiF family protein	0	NaN
A0QUH4	Mycolicibacterium smegmatis (strain ATCC 700084 / mc(2)155)	MSMEG_2208	Acyl-CoA dehydrogenase	0	NaN
A0QUN9	Mycolicibacterium smegmatis (strain ATCC 700084 / mc(2)155)	hypD	Hydrogenase expression/formation protein HypD	0	NaN
A0QUX6	Mycolicibacterium smegmatis (strain ATCC 700084 / mc(2)155)	ilvB	Acetolactate synthase	0	NaN
A0QUX9	Mycolicibacterium smegmatis (strain ATCC 700084 / mc(2)155)	wrbA	NAD(P)H:quinone oxidoreductase, type IV	0	NaN
A0QUZ6	Mycolicibacterium smegmatis (strain ATCC 700084 / mc(2)155)	MSMEG_2394	Putative cystathionine gamma-synthase	0	NaN
A0QV11	Mycolicibacterium smegmatis (strain ATCC 700084 / mc(2)155)	MSMEG_2409	Alpha/beta hydrolase fold family protein	0	NaN
A0QV14	Mycolicibacterium smegmatis (strain ATCC 700084 / mc(2)155)	pyc	Pyruvate carboxylase	0	NaN
A0QV25	Mycolicibacterium smegmatis (strain ATCC 700084 / mc(2)155)	smc	Chromosome partition protein Smc	0	NaN
A0QV26	Mycolicibacterium smegmatis (strain ATCC 700084 / mc(2)155)	ftsY	Signal recognition particle receptor FtsY	0	NaN
A0QV32	Mycolicibacterium smegmatis (strain ATCC 700084 / mc(2)155)	ffh	Signal recognition particle protein	0	NaN
A0QV38	Mycolicibacterium smegmatis (strain ATCC 700084 / mc(2)155)	MSMEG_2436	UPF0109 protein	0	NaN
A0QV46	Mycolicibacterium smegmatis (strain ATCC 700084 / mc(2)155)	MSMEG_2444	Dienelactone hydrolase family protein	0	NaN
A0QV49	Mycolicibacterium smegmatis (strain ATCC 700084 / mc(2)155)	MSMEG_2447	Regulatory protein	0	NaN
A0QVH9	Mycolicibacterium smegmatis (strain ATCC 700084 / mc(2)155)	ispG	4-hydroxy-3-methylbut-2-en-1-yl diphosphate synthase (flavodoxin)	0	NaN
A0QVL5	Mycolicibacterium smegmatis (strain ATCC 700084 / mc(2)155)	cobO	Cob(I)alamin adenosyltransferase	0	NaN
A0QVP7	Mycolicibacterium smegmatis (strain ATCC 700084 / mc(2)155)	MSMEG_2648	Sfp-type phosphopantetheinyl transferase	0	NaN
A0QVQ6	Mycolicibacterium smegmatis (strain ATCC 700084 / mc(2)155)	MSMEG_2657	Peptidase, M16 family protein	0	NaN
A0QVU0	Mycolicibacterium smegmatis (strain ATCC 700084 / mc(2)155)	MSMEG_2693	Competence-damaged protein	0	NaN
A0QVU5	Mycolicibacterium smegmatis (strain ATCC 700084 / mc(2)155)	MSMEG_2698	LEH domain-containing protein	0	NaN
A0QVX4	Mycolicibacterium smegmatis (strain ATCC 700084 / mc(2)155)	MSMEG_2728	Glutamate transport ATP-binding protein GluA	0	NaN
A0QVZ0	Mycolicibacterium smegmatis (strain ATCC 700084 / mc(2)155)	MSMEG_2746	Conserved hypothetical alanine and leucine rich protein	0	NaN
A0QVZ5	Mycolicibacterium smegmatis (strain ATCC 700084 / mc(2)155)	MSMEG_2752	RNA polymerase sigma factor	0	NaN
A0QW04	Mycolicibacterium smegmatis (strain ATCC 700084 / mc(2)155)	MSMEG_2762	Inositol-1-monophosphatase	0	NaN
A0QW06	Mycolicibacterium smegmatis (strain ATCC 700084 / mc(2)155)	MSMEG_2763	Uncharacterized protein	0	NaN
A0QW14	Mycolicibacterium smegmatis (strain ATCC 700084 / mc(2)155)	MSMEG_2771	TrkA protein	0	NaN
A0QW16	Mycolicibacterium smegmatis (strain ATCC 700084 / mc(2)155)	MSMEG_2773	Putative RNA methyltransferase	0	NaN
A0QW31	Mycolicibacterium smegmatis (strain ATCC 700084 / mc(2)155)	MSMEG_2788	ATP/GTP-binding integral membrane protein	0	NaN
A0QW43	Mycolicibacterium smegmatis (strain ATCC 700084 / mc(2)155)	MSMEG_2800	NADPH-dependent fmn reductase	0	NaN
A0QW54	Mycolicibacterium smegmatis (strain ATCC 700084 / mc(2)155)	MSMEG_2811	Hydride transferase 1	0	NaN
A0QWI7	Mycolicibacterium smegmatis (strain ATCC 700084 / mc(2)155)	MSMEG_2956	NAD dependent epimerase/dehydratase family protein	0	NaN
A0QWJ3	Mycolicibacterium smegmatis (strain ATCC 700084 / mc(2)155)	secF	Protein-export membrane protein SecF	0	NaN
A0QWJ6	Mycolicibacterium smegmatis (strain ATCC 700084 / mc(2)155)	relA	GTP pyrophosphokinase	0	NaN
A0QWK5	Mycolicibacterium smegmatis (strain ATCC 700084 / mc(2)155)	MSMEG_2974	Peptidyl-prolyl cis-trans isomerase	0	NaN
A0QWK6	Mycolicibacterium smegmatis (strain ATCC 700084 / mc(2)155)	MSMEG_2975	Metallo-beta-lactamase family protein	0	NaN
A0QWS5	Mycolicibacterium smegmatis (strain ATCC 700084 / mc(2)155)	carB	Carbamoyl-phosphate synthase large chain	0	NaN
A0QWU3	Mycolicibacterium smegmatis (strain ATCC 700084 / mc(2)155)	sun	Ribosomal RNA small subunit methyltransferase B	0	NaN
A0QWX3	Mycolicibacterium smegmatis (strain ATCC 700084 / mc(2)155)	MSMEG_3095	D-ribose-binding periplasmic protein	0	NaN
A0QWY8	Mycolicibacterium smegmatis (strain ATCC 700084 / mc(2)155)	MSMEG_3111	Extracellular solute-binding protein, family protein 1	0	NaN
A0QX00	Mycolicibacterium smegmatis (strain ATCC 700084 / mc(2)155)	sufD	FeS assembly protein SufD	0	NaN
A0QX01	Mycolicibacterium smegmatis (strain ATCC 700084 / mc(2)155)	sufC	FeS assembly ATPase SufC	0	NaN
A0QX91	Mycolicibacterium smegmatis (strain ATCC 700084 / mc(2)155)	MSMEG_3215	ABC-type molybdenum transport system, ATPase component/photorepair protein PhrA	0	NaN
A0QX97	Mycolicibacterium smegmatis (strain ATCC 700084 / mc(2)155)	trpA	Tryptophan synthase alpha chain	0	NaN
A0QXF3	Mycolicibacterium smegmatis (strain ATCC 700084 / mc(2)155)	MSMEG_3280	Polyamine-binding lipoprotein	0	NaN
A0QXP3	Mycolicibacterium smegmatis (strain ATCC 700084 / mc(2)155)	MSMEG_3375	Alcohol dehydrogenase	0	NaN
A0QXU2	Mycolicibacterium smegmatis (strain ATCC 700084 / mc(2)155)	MSMEG_3426	Short chain dehydrogenase	0	NaN
A0QXV0	Mycolicibacterium smegmatis (strain ATCC 700084 / mc(2)155)	MSMEG_3434	Peptidyl-prolyl cis-trans isomerase	0	NaN
A0QXW7	Mycolicibacterium smegmatis (strain ATCC 700084 / mc(2)155)	MSMEG_3451	Short-chain dehydrogenase/reductase	0	NaN
A0QXZ2	Mycolicibacterium smegmatis (strain ATCC 700084 / mc(2)155)	MSMEG_3476	Peptidase, M48 family protein	0	NaN
A0QXZ9	Mycolicibacterium smegmatis (strain ATCC 700084 / mc(2)155)	MSMEG_3483	Mosc domain protein	0	NaN
A0QY48	Mycolicibacterium smegmatis (strain ATCC 700084 / mc(2)155)	MSMEG_3532	Serine/threonine dehydratase family protein	0	NaN
A0QYF1	Mycolicibacterium smegmatis (strain ATCC 700084 / mc(2)155)	MSMEG_3636	Ferric iron-binding periplasmic protein of ABC transporter	0	NaN
A0QYF9	Mycolicibacterium smegmatis (strain ATCC 700084 / mc(2)155)	MSMEG_3644	Transcriptional regulator, MerR family protein	0	NaN
A0QYI2	Mycolicibacterium smegmatis (strain ATCC 700084 / mc(2)155)	MSMEG_3667	Carboxylic ester hydrolase	0	NaN
A0QYJ8	Mycolicibacterium smegmatis (strain ATCC 700084 / mc(2)155)	MSMEG_3683	Uncharacterized protein	0	NaN
A0QYL7	Mycolicibacterium smegmatis (strain ATCC 700084 / mc(2)155)	MSMEG_3704	3-alpha-hydroxysteroid dehydrogenase	0	NaN
A0QYW4	Mycolicibacterium smegmatis (strain ATCC 700084 / mc(2)155)	uvrA	UvrABC system protein A	0	NaN
A0QYZ2	Mycolicibacterium smegmatis (strain ATCC 700084 / mc(2)155)	polA	DNA polymerase I	0	NaN
A0QZ01	Mycolicibacterium smegmatis (strain ATCC 700084 / mc(2)155)	MSMEG_3848	Carboxylic ester hydrolase	0	NaN
A0QZ26	Mycolicibacterium smegmatis (strain ATCC 700084 / mc(2)155)	MSMEG_3873	Cobalamin biosynthesis protein cobIJ	0	NaN
A0QZB3	Mycolicibacterium smegmatis (strain ATCC 700084 / mc(2)155)	MSMEG_3962	Lactate 2-monooxygenase	0	NaN
A0QZB5	Mycolicibacterium smegmatis (strain ATCC 700084 / mc(2)155)	MSMEG_3964	Pyruvate dehydrogenase	0	NaN
A0QZB6	Mycolicibacterium smegmatis (strain ATCC 700084 / mc(2)155)	MSMEG_3965	Uncharacterized protein	0	NaN
A0QZJ0	Mycolicibacterium smegmatis (strain ATCC 700084 / mc(2)155)	MSMEG_4042	Transcriptional regulator, GntR family protein	0	NaN
A0QZM9	Mycolicibacterium smegmatis (strain ATCC 700084 / mc(2)155)	MSMEG_4085	Nitrilotriacetate monooxygenase component A	0	NaN
A0QZN0	Mycolicibacterium smegmatis (strain ATCC 700084 / mc(2)155)	ssuD	Nitrilotriacetate monooxygenase component A	0	NaN
A0QZR2	Mycolicibacterium smegmatis (strain ATCC 700084 / mc(2)155)	MSMEG_4118	Acyl-CoA dehydrogenase	0	NaN
A0QZX8	Mycolicibacterium smegmatis (strain ATCC 700084 / mc(2)155)	MSMEG_4187	Uncharacterized protein	0	NaN
A0QZY7	Mycolicibacterium smegmatis (strain ATCC 700084 / mc(2)155)	MSMEG_4196	LppL protein	0	NaN
A0R012	Mycolicibacterium smegmatis (strain ATCC 700084 / mc(2)155)	ftsZ	Cell division protein FtsZ	0	NaN
A0R038	Mycolicibacterium smegmatis (strain ATCC 700084 / mc(2)155)	MSMEG_4249	Uncharacterized protein	0	NaN
A0R050	Mycolicibacterium smegmatis (strain ATCC 700084 / mc(2)155)	MSMEG_4261	Cytochrome bc1 complex cytochrome c subunit	0	NaN
A0R058	Mycolicibacterium smegmatis (strain ATCC 700084 / mc(2)155)	asnB	Asparagine synthase (Glutamine-hydrolyzing)	0	NaN
A0R061	Mycolicibacterium smegmatis (strain ATCC 700084 / mc(2)155)	MSMEG_4272	HesB/YadR/YfhF family protein	0	NaN
A0R070	Mycolicibacterium smegmatis (strain ATCC 700084 / mc(2)155)	MSMEG_4280	Short chain dehydrogenase	0	NaN
A0R0B5	Mycolicibacterium smegmatis (strain ATCC 700084 / mc(2)155)	MSMEG_4328	3-oxoacyl-[acyl-carrier-protein] synthase 2	0	NaN
A0R0B6	Mycolicibacterium smegmatis (strain ATCC 700084 / mc(2)155)	MSMEG_4329	Propionyl-CoA carboxylase beta chain	0	NaN
A0R0D7	Mycolicibacterium smegmatis (strain ATCC 700084 / mc(2)155)	dapB	Dihydrodipicolinate reductase	0	NaN
A0R0D8	Mycolicibacterium smegmatis (strain ATCC 700084 / mc(2)155)	MSMEG_4351	Putative oxidoreductase YjgI	0	NaN
A0R0E5	Mycolicibacterium smegmatis (strain ATCC 700084 / mc(2)155)	MSMEG_4358	D-beta-hydroxybutyrate dehydrogenase	0	NaN
A0R0E9	Mycolicibacterium smegmatis (strain ATCC 700084 / mc(2)155)	MSMEG_4362	Universal stress protein family protein	0	NaN
A0R0Q9	Mycolicibacterium smegmatis (strain ATCC 700084 / mc(2)155)	MSMEG_4474	Acyl-CoA oxidase	0	NaN
A0R0S7	Mycolicibacterium smegmatis (strain ATCC 700084 / mc(2)155)	era	GTPase Era	0	NaN
A0R0T1	Mycolicibacterium smegmatis (strain ATCC 700084 / mc(2)155)	MSMEG_4497	PhoH family protein	0	NaN
A0R0T8	Mycolicibacterium smegmatis (strain ATCC 700084 / mc(2)155)	dnaJ	Chaperone protein DnaJ	0	NaN
A0R0V9	Mycolicibacterium smegmatis (strain ATCC 700084 / mc(2)155)	MSMEG_4525	Heme chaperone HemW	0	NaN
A0R0W1	Mycolicibacterium smegmatis (strain ATCC 700084 / mc(2)155)	MSMEG_4527	Ferredoxin sulfite reductase	0	NaN
A0R0Z3	Mycolicibacterium smegmatis (strain ATCC 700084 / mc(2)155)	MSMEG_4560	Periplasmic binding protein	0	NaN
A0R0Z4	Mycolicibacterium smegmatis (strain ATCC 700084 / mc(2)155)	MSMEG_4561	ABC Fe3+-siderophores transporter, periplasmic binding protein	0	NaN
A0R0Z5	Mycolicibacterium smegmatis (strain ATCC 700084 / mc(2)155)	MSMEG_4563	Puromycin N-acetyltransferase	0	NaN
A0R103	Mycolicibacterium smegmatis (strain ATCC 700084 / mc(2)155)	MSMEG_4572	DNA polymerase III, delta subunit	0	NaN
A0R113	Mycolicibacterium smegmatis (strain ATCC 700084 / mc(2)155)	MSMEG_4582	Uncharacterized protein	0	NaN
A0R114	Mycolicibacterium smegmatis (strain ATCC 700084 / mc(2)155)	MSMEG_4583	ATPase associated with various cellular activities	0	NaN
A0R125	Mycolicibacterium smegmatis (strain ATCC 700084 / mc(2)155)	MSMEG_4595	Probable serine/threonine-protein kinase PknH, putative	0	NaN
A0R157	Mycolicibacterium smegmatis (strain ATCC 700084 / mc(2)155)	MSMEG_4632	Saccharopine dehydrogenase	0	NaN
A0R198	Mycolicibacterium smegmatis (strain ATCC 700084 / mc(2)155)	clpP	ATP-dependent Clp protease proteolytic subunit	0	NaN
A0R1A8	Mycolicibacterium smegmatis (strain ATCC 700084 / mc(2)155)	MSMEG_4686	Putative oxidoreductase YdbC	0	NaN
A0R1G0	Mycolicibacterium smegmatis (strain ATCC 700084 / mc(2)155)	MSMEG_4739	Uncharacterized protein	0	NaN
A0R1G3	Mycolicibacterium smegmatis (strain ATCC 700084 / mc(2)155)	MSMEG_4742	Clavaldehyde dehydrogenase	0	NaN
A0R1H2	Mycolicibacterium smegmatis (strain ATCC 700084 / mc(2)155)	MSMEG_4752	Uncharacterized protein	0	NaN
A0R1W4	Mycolicibacterium smegmatis (strain ATCC 700084 / mc(2)155)	MSMEG_4896	Non-ribosomal peptide synthetase	0	NaN
A0R230	Mycolicibacterium smegmatis (strain ATCC 700084 / mc(2)155)	MSMEG_4967	Bac luciferase domain-containing protein	0	NaN
A0R253	Mycolicibacterium smegmatis (strain ATCC 700084 / mc(2)155)	MSMEG_4990	DNA-binding response regulator	0	NaN
A0R261	Mycolicibacterium smegmatis (strain ATCC 700084 / mc(2)155)	MSMEG_4999	Bacterial extracellular solute-binding protein, family protein 5	0	NaN
A0R280	Mycolicibacterium smegmatis (strain ATCC 700084 / mc(2)155)	MSMEG_5017	Lipoprotein	0	NaN
A0R291	Mycolicibacterium smegmatis (strain ATCC 700084 / mc(2)155)	MSMEG_5028	HIT family protein	0	NaN
A0R2G2	Mycolicibacterium smegmatis (strain ATCC 700084 / mc(2)155)	MSMEG_5100	Pyruvate ferredoxin/flavodoxin oxidoreductase family protein	0	NaN
A0R2S9	Mycolicibacterium smegmatis (strain ATCC 700084 / mc(2)155)	MSMEG_5221	GCN5-related N-acetyltransferase	0	NaN
A0R2T6	Mycolicibacterium smegmatis (strain ATCC 700084 / mc(2)155)	MSMEG_5228	3-beta hydroxysteroid dehydrogenase/isomerase family protein	0	NaN
A0R2U5	Mycolicibacterium smegmatis (strain ATCC 700084 / mc(2)155)	MSMEG_5236	Dienelactone hydrolase family protein	0	NaN
A0R2U9	Mycolicibacterium smegmatis (strain ATCC 700084 / mc(2)155)	MSMEG_5241	GAF family protein	0	NaN
A0R2V5	Mycolicibacterium smegmatis (strain ATCC 700084 / mc(2)155)	MSMEG_5247	PhoH family protein	0	NaN
A0R2V8	Mycolicibacterium smegmatis (strain ATCC 700084 / mc(2)155)	MSMEG_5250	CalR9 protein	0	NaN
A0R2Z2	Mycolicibacterium smegmatis (strain ATCC 700084 / mc(2)155)	MSMEG_5284	Patatin	0	NaN
A0R308	Mycolicibacterium smegmatis (strain ATCC 700084 / mc(2)155)	MSMEG_5300	Short-chain type dehydrogenase/reductase	0	NaN
A0R355	Mycolicibacterium smegmatis (strain ATCC 700084 / mc(2)155)	MSMEG_5349	MDMPI N domain-containing protein	0	NaN
A0R373	Mycolicibacterium smegmatis (strain ATCC 700084 / mc(2)155)	ehuB	Ectoine/hydroxyectoine ABC transporter solute-binding protein	0	NaN
A0R3C5	Mycolicibacterium smegmatis (strain ATCC 700084 / mc(2)155)	mfd	Transcription-repair-coupling factor	0	NaN
A0R3D9	Mycolicibacterium smegmatis (strain ATCC 700084 / mc(2)155)	ksgA	Ribosomal RNA small subunit methyltransferase A	0	NaN
A0R3E4	Mycolicibacterium smegmatis (strain ATCC 700084 / mc(2)155)	MSMEG_5443	Dehydrogenase	0	NaN
A0R3E7	Mycolicibacterium smegmatis (strain ATCC 700084 / mc(2)155)	rsmI	Ribosomal RNA small subunit methyltransferase I	0	NaN
A0R3F3	Mycolicibacterium smegmatis (strain ATCC 700084 / mc(2)155)	MSMEG_5452	DUF5642 domain-containing protein	0	NaN
A0R3H1	Mycolicibacterium smegmatis (strain ATCC 700084 / mc(2)155)	galU	UTP-glucose-1-phosphate uridylyltransferase	0	NaN
A0R3L0	Mycolicibacterium smegmatis (strain ATCC 700084 / mc(2)155)	MSMEG_5511	von Willebrand factor, type A	0	NaN
A0R3L1	Mycolicibacterium smegmatis (strain ATCC 700084 / mc(2)155)	MSMEG_5512	Magnesium chelatase	0	NaN
A0R3L9	Mycolicibacterium smegmatis (strain ATCC 700084 / mc(2)155)	MSMEG_5520	Bac luciferase domain-containing protein	0	NaN
A0R3P3	Mycolicibacterium smegmatis (strain ATCC 700084 / mc(2)155)	MSMEG_5544	Oxidoreductase, short chain dehydrogenase/reductase family protein	0	NaN
A0R3Q0	Mycolicibacterium smegmatis (strain ATCC 700084 / mc(2)155)	cheR	CheR methyltransferase, SAM binding domain protein	0	NaN
A0R3R5	Mycolicibacterium smegmatis (strain ATCC 700084 / mc(2)155)	MSMEG_5568	Clavaldehyde dehydrogenase	0	NaN
A0R407	Mycolicibacterium smegmatis (strain ATCC 700084 / mc(2)155)	prrA	DNA-binding response regulator PrrA	0	NaN
A0R418	Mycolicibacterium smegmatis (strain ATCC 700084 / mc(2)155)	MSMEG_5673	Transcriptional regulator	0	NaN
A0R435	Mycolicibacterium smegmatis (strain ATCC 700084 / mc(2)155)	MSMEG_5690	Uncharacterized protein	0	NaN
A0R451	Mycolicibacterium smegmatis (strain ATCC 700084 / mc(2)155)	MSMEG_5706	DNA or RNA helicase of superfamily protein II	0	NaN
A0R466	Mycolicibacterium smegmatis (strain ATCC 700084 / mc(2)155)	MSMEG_5721	Acetyl-CoA acetyltransferase	0	NaN
A0R484	Mycolicibacterium smegmatis (strain ATCC 700084 / mc(2)155)	MSMEG_5739	Putative long-chain fatty-acid--CoA ligase	0	NaN
A0R4A9	Mycolicibacterium smegmatis (strain ATCC 700084 / mc(2)155)	MSMEG_5768	HTH tetR-type domain-containing protein	0	NaN
A0R4B3	Mycolicibacterium smegmatis (strain ATCC 700084 / mc(2)155)	MSMEG_5773	Fatty acid desaturase	0	NaN
A0R4B7	Mycolicibacterium smegmatis (strain ATCC 700084 / mc(2)155)	phoU	Phosphate-specific transport system accessory protein PhoU	0	NaN
A0R4B9	Mycolicibacterium smegmatis (strain ATCC 700084 / mc(2)155)	MSMEG_5778	Alcohol dehydrogenase, zinc-binding	0	NaN
A0R4C3	Mycolicibacterium smegmatis (strain ATCC 700084 / mc(2)155)	pstS	Phosphate-binding protein PstS	0	NaN
A0R4C4	Mycolicibacterium smegmatis (strain ATCC 700084 / mc(2)155)	MSMEG_5784	Transcriptional regulatory protein	0	NaN
A0R4G4	Mycolicibacterium smegmatis (strain ATCC 700084 / mc(2)155)	purL	Phosphoribosylformylglycinamidine synthase subunit PurL	0	NaN
A0R4L2	Mycolicibacterium smegmatis (strain ATCC 700084 / mc(2)155)	MSMEG_5873	Uncharacterized protein	0	NaN
A0R4M2	Mycolicibacterium smegmatis (strain ATCC 700084 / mc(2)155)	MSMEG_5884	3-hydroxyisobutyrate dehydrogenase family protein	0	NaN
A0R4M3	Mycolicibacterium smegmatis (strain ATCC 700084 / mc(2)155)	MSMEG_5885	Short chain dehydrogenase	0	NaN
A0R4N1	Mycolicibacterium smegmatis (strain ATCC 700084 / mc(2)155)	MSMEG_5893	Uncharacterized protein	0	NaN
A0R4S3	Mycolicibacterium smegmatis (strain ATCC 700084 / mc(2)155)	MSMEG_5935	ATP-dependent DNA helicase	0	NaN
A0R535	Mycolicibacterium smegmatis (strain ATCC 700084 / mc(2)155)	MSMEG_6049	Secreted protein	0	NaN
A0R572	Mycolicibacterium smegmatis (strain ATCC 700084 / mc(2)155)	MSMEG_6089	Uncharacterized protein	0	NaN
A0R577	Mycolicibacterium smegmatis (strain ATCC 700084 / mc(2)155)	lysS	Lysine--tRNA ligase	0	NaN
A0R587	Mycolicibacterium smegmatis (strain ATCC 700084 / mc(2)155)	folE	GTP cyclohydrolase 1	0	NaN
A0R592	Mycolicibacterium smegmatis (strain ATCC 700084 / mc(2)155)	MSMEG_6109	LpqG protein	0	NaN
A0R593	Mycolicibacterium smegmatis (strain ATCC 700084 / mc(2)155)	hpt	Hypoxanthine phosphoribosyltransferase	0	NaN
A0R5D5	Mycolicibacterium smegmatis (strain ATCC 700084 / mc(2)155)	MSMEG_6153	DNA polymerase III subunit delta	0	NaN
A0R5I0	Mycolicibacterium smegmatis (strain ATCC 700084 / mc(2)155)	MSMEG_6198	DNA-binding protein, putative	0	NaN
A0R5K0	Mycolicibacterium smegmatis (strain ATCC 700084 / mc(2)155)	MSMEG_6219	ATPase family protein associated with various cellular activities (AAA)	0	NaN
A0R5M0	Mycolicibacterium smegmatis (strain ATCC 700084 / mc(2)155)	MSMEG_6239	1,3-propanediol dehydrogenase	0	NaN
A0R5M1	Mycolicibacterium smegmatis (strain ATCC 700084 / mc(2)155)	MSMEG_6240	Uncharacterized protein	0	NaN
A0R5M2	Mycolicibacterium smegmatis (strain ATCC 700084 / mc(2)155)	MSMEG_6241	ATPase associated with various cellular activities, AAA-5	0	NaN
A0R5M3	Mycolicibacterium smegmatis (strain ATCC 700084 / mc(2)155)	MSMEG_6242	Alcohol dehydrogenase, iron-containing	0	NaN
A0R5N7	Mycolicibacterium smegmatis (strain ATCC 700084 / mc(2)155)	asd	Aspartate-semialdehyde dehydrogenase	0	NaN
A0R5R6	Mycolicibacterium smegmatis (strain ATCC 700084 / mc(2)155)	dnaX	DNA polymerase III subunit gamma/tau	0	NaN
A0R5T0	Mycolicibacterium smegmatis (strain ATCC 700084 / mc(2)155)	MSMEG_6300	Transcriptional regulator, GntR family protein	0	NaN
A0R612	Mycolicibacterium smegmatis (strain ATCC 700084 / mc(2)155)	MSMEG_6387	Probable arabinosyltransferase A	0	NaN
A0R634	Mycolicibacterium smegmatis (strain ATCC 700084 / mc(2)155)	MSMEG_6409	Acyltransferase family protein	0	NaN
A0R696	Mycolicibacterium smegmatis (strain ATCC 700084 / mc(2)155)	MSMEG_6471	Glycine/D-amino acid oxidase	0	NaN
A0R6A8	Mycolicibacterium smegmatis (strain ATCC 700084 / mc(2)155)	MSMEG_6483	Methyltransferase type 11	0	NaN
A0R6D7	Mycolicibacterium smegmatis (strain ATCC 700084 / mc(2)155)	MSMEG_6512	Acyl-CoA dehydrogenase domain protein	0	NaN
A0R6L9	Mycolicibacterium smegmatis (strain ATCC 700084 / mc(2)155)	MSMEG_6595	Secreted protein	0	NaN
A0R6U3	Mycolicibacterium smegmatis (strain ATCC 700084 / mc(2)155)	MSMEG_6673	6-aminohexanoate-cyclic-dimer hydrolase	0	NaN
A0R6V6	Mycolicibacterium smegmatis (strain ATCC 700084 / mc(2)155)	MSMEG_6686	Glutaryl-CoA dehydrogenase	0	NaN
A0R6Z5	Mycolicibacterium smegmatis (strain ATCC 700084 / mc(2)155)	MSMEG_6725	ABC transporter, ATP-binding protein	0	NaN
A0R723	Mycolicibacterium smegmatis (strain ATCC 700084 / mc(2)155)	MSMEG_6753	Oxidoreductase, short chain dehydrogenase/reductase family protein	0	NaN
A0R726	Mycolicibacterium smegmatis (strain ATCC 700084 / mc(2)155)	glpK	Glycerol kinase	0	NaN
A0R788	Mycolicibacterium smegmatis (strain ATCC 700084 / mc(2)155)	MSMEG_6822	Beta-lactamase	0	NaN
A0R7E4	Mycolicibacterium smegmatis (strain ATCC 700084 / mc(2)155)	MSMEG_6880	Hydrophobic amino acid ABC transporter, putative	0	NaN
A0R7F4	Mycolicibacterium smegmatis (strain ATCC 700084 / mc(2)155)	MSMEG_6892	Replicative DNA helicase	0	NaN
A0R7J3	Mycolicibacterium smegmatis (strain ATCC 700084 / mc(2)155)	MSMEG_6938	ParB-like partition proteins	0	NaN
Q2YHI9	Mycolicibacterium smegmatis (strain ATCC 700084 / mc(2)155)	mmpS4	MmpS4	0	NaN
Q3L887	Mycolicibacterium smegmatis (strain ATCC 700084 / mc(2)155)	fadE5	Acyl-coA-dehydrogenase	0	NaN
Q3L891	Mycolicibacterium smegmatis (strain ATCC 700084 / mc(2)155)	mps2	Linear gramicidin synthetase subunit D	0	NaN
