# Supplementary material for: MoaB2, a newly identified transcription factor, binds to σA in Mycobacterium smegmatis
Source: J Bacteriol. 2024 Nov 5;206(12):e00066-24. doi: 10.1128/jb.00066-24 (PMC11656743; doi:10.1128/jb.00066-24)
Supplement: Table S3 — Contains a list of proteins pulled down with σAΔN-FLAG (LK2463). [file jb.00066-24-s0003.xlsx]

## Sheet: σA-FLAG STA
Table S3.
This part of Table S3 contains a list of proteins pulled down with sA-FLAG (LK2073) from stationary phase M. smegmatis compared to a strain without a tag (LK3016) as determined by mass spectrometry (for details, see Mat & Met). Enrichment (Log2 Fold change) and significance [-Log10 (P-value)] are listed for individual proteins. The proteins are ordered according to fold-enrichment, the most enric…
Uniprot No.	Organism	Gene	Description	-Log10 (P-value)	Log2 Fold change
A0R3I5	Mycolicibacterium smegmatis (strain ATCC 700084 / mc(2)155)	MSMEG_5485	Molybdopterin biosynthesis protein	3.23421	13.7728
A0QZ11	Mycolicibacterium smegmatis (strain ATCC 700084 / mc(2)155)	rbpA	RNA polymerase-binding protein RbpA	3.74634	13.6951
A0QUE0	Mycolicibacterium smegmatis (strain ATCC 700084 / mc(2)155)	MSMEG_2174	DNA helicase	6.02048	11.4002
A0QW02	Mycolicibacterium smegmatis (strain ATCC 700084 / mc(2)155)	sigA	RNA polymerase sigma factor SigA	4.64925	11.08
P60281	Mycolicibacterium smegmatis (strain ATCC 700084 / mc(2)155)	rpoB	DNA-directed RNA polymerase subunit beta	2.36125	10.0192
A0QSL8	Mycolicibacterium smegmatis (strain ATCC 700084 / mc(2)155)	rpoA	DNA-directed RNA polymerase subunit alpha	2.48459	8.21041
A0QS66	Mycolicibacterium smegmatis (strain ATCC 700084 / mc(2)155)	rpoC	DNA-directed RNA polymerase subunit beta	2.20922	8.11486
A0QPE7	Mycolicibacterium smegmatis (strain ATCC 700084 / mc(2)155)	MSMEG_0372	Oxidoreductase, short chain dehydrogenase/reductase family protein	3.8036	6.0197
A0QNJ7	Mycolicibacterium smegmatis (strain ATCC 700084 / mc(2)155)	MSMEG_0067	CbiA domain-containing protein	3.14535	5.67658
A0R0B4	Mycolicibacterium smegmatis (strain ATCC 700084 / mc(2)155)	MSMEG_4327	3-oxoacyl-[acyl-carrier-protein] synthase 1	1.61945	5.64465
A0R574	Mycolicibacterium smegmatis (strain ATCC 700084 / mc(2)155)	clpC1	ATP-dependent Clp protease ATP-binding subunit ClpC1	0	5.05637
Q3L885	Mycolicibacterium smegmatis (strain ATCC 700084 / mc(2)155)	pks	Polyketide synthase	0	5.00528
A0QX24	Mycolicibacterium smegmatis (strain ATCC 700084 / mc(2)155)	moxR	ATPase, MoxR family protein	2.87685	4.85764
A0QQC8	Mycolicibacterium smegmatis (strain ATCC 700084 / mc(2)155)	dnaK	Chaperone protein DnaK	1.74709	4.27489
A0QQK8	Mycolicibacterium smegmatis (strain ATCC 700084 / mc(2)155)	thiO	Glycine oxidase ThiO	2.88793	4.05205
A0QQJ4	Mycolicibacterium smegmatis (strain ATCC 700084 / mc(2)155)	fgd	F420-dependent glucose-6-phosphate dehydrogenase	1.23353	3.96259
A0R200	Mycolicibacterium smegmatis (strain ATCC 700084 / mc(2)155)	atpD	ATP synthase subunit beta	2.03701	3.95349
A0R5H6	Mycolicibacterium smegmatis (strain ATCC 700084 / mc(2)155)	MSMEG_6195	Ion-transporting ATPase	0	3.68409
A0R729	Mycolicibacterium smegmatis (strain ATCC 700084 / mc(2)155)	glpK	Glycerol kinase	1.6024	3.64741
A0QU61	Mycolicibacterium smegmatis (strain ATCC 700084 / mc(2)155)	ftsE	Cell division ATP-binding protein FtsE	3.26333	3.6011
A0R0T8	Mycolicibacterium smegmatis (strain ATCC 700084 / mc(2)155)	dnaJ	Chaperone protein DnaJ	4.21597	3.55008
A0QZ54	Mycolicibacterium smegmatis (strain ATCC 700084 / mc(2)155)	mpa	Proteasome-associated ATPase	0	3.54856
A0QPG6	Mycolicibacterium smegmatis (strain ATCC 700084 / mc(2)155)	MSMEG_0391	Rmt3 protein	0	3.53969
A0QVB8	Mycolicibacterium smegmatis (strain ATCC 700084 / mc(2)155)	rpsB	30S ribosomal protein S2	0	3.4883
A0QYW6	Mycolicibacterium smegmatis (strain ATCC 700084 / mc(2)155)	MSMEG_3811	Universal stress protein family protein, putative	2.72361	3.37202
A0QX46	Mycolicibacterium smegmatis (strain ATCC 700084 / mc(2)155)	ileS	Isoleucine--tRNA ligase	1.42071	3.35908
A0QQ22	Mycolicibacterium smegmatis (strain ATCC 700084 / mc(2)155)	MSMEG_0599	Acyl-CoA synthase	1.28218	3.31252
A0QQU5	Mycolicibacterium smegmatis (strain ATCC 700084 / mc(2)155)	groL1	60 kDa chaperonin 1	1.14047	3.29474
A0QPE8	Mycolicibacterium smegmatis (strain ATCC 700084 / mc(2)155)	MSMEG_0373	3-ketoacyl-CoA thiolase	0	3.26059
A0QSS4	Mycolicibacterium smegmatis (strain ATCC 700084 / mc(2)155)	groL2	60 kDa chaperonin 2	1.37975	3.1875
A0R2H8	Mycolicibacterium smegmatis (strain ATCC 700084 / mc(2)155)	pruA	1-pyrroline-5-carboxylate dehydrogenase	0	3.16865
A0QSD7	Mycolicibacterium smegmatis (strain ATCC 700084 / mc(2)155)	rpsC	30S ribosomal protein S3	2.49874	3.11098
O85501	Mycolicibacterium smegmatis (strain ATCC 700084 / mc(2)155)	ndk	Nucleoside diphosphate kinase	0	3.05246
A0QWV9	Mycolicibacterium smegmatis (strain ATCC 700084 / mc(2)155)	whiA	Probable cell division protein WhiA	1.1584	3.04032
O68956	Mycolicibacterium smegmatis (strain ATCC 700084 / mc(2)155)	glmS	Glutamine--fructose-6-phosphate aminotransferase [isomerizing]	0	2.96901
A0QUV6	Mycolicibacterium smegmatis (strain ATCC 700084 / mc(2)155)	etfB	Electron transfer flavoprotein, beta subunit	0	2.84048
A0QSL7	Mycolicibacterium smegmatis (strain ATCC 700084 / mc(2)155)	rpsD	30S ribosomal protein S4	0.689107	2.80137
A0R665	Mycolicibacterium smegmatis (strain ATCC 700084 / mc(2)155)	ethA	FAD-containing monooxygenase EthA	0	2.75524
A0R7H5	Mycolicibacterium smegmatis (strain ATCC 700084 / mc(2)155)	leuS	Leucine--tRNA ligase	0	2.68608
A0QX21	Mycolicibacterium smegmatis (strain ATCC 700084 / mc(2)155)	MSMEG_3144	Putative membrane protein	0	2.6656
A0QVD9	Mycolicibacterium smegmatis (strain ATCC 700084 / mc(2)155)	pyrH	Uridylate kinase	0	2.65883
A0QU53	Mycolicibacterium smegmatis (strain ATCC 700084 / mc(2)155)	MSMEG_2080	Putative acyl-CoA dehydrogenase	0	2.63168
A0QZ42	Mycolicibacterium smegmatis (strain ATCC 700084 / mc(2)155)	pafA	Pup--protein ligase	0	2.61015
A0QSG6	Mycolicibacterium smegmatis (strain ATCC 700084 / mc(2)155)	rpsE	30S ribosomal protein S5	0	2.56702
A0R5G1	Mycolicibacterium smegmatis (strain ATCC 700084 / mc(2)155)	acsA	Acetyl-coenzyme A synthetase	0	2.5082
A0QQ65	Mycolicibacterium smegmatis (strain ATCC 700084 / mc(2)155)	MSMEG_0643	Extracellular solute-binding protein, family protein 5, putative	3.16109	2.48478
A0QXC0	Mycolicibacterium smegmatis (strain ATCC 700084 / mc(2)155)	MSMEG_3247	Branched-chain amino acid ABC transporter substrate-binding protein	1.59484	2.48337
A0QWT3	Mycolicibacterium smegmatis (strain ATCC 700084 / mc(2)155)	metK	S-adenosylmethionine synthase	0.924733	2.4683
A0R730	Mycolicibacterium smegmatis (strain ATCC 700084 / mc(2)155)	MSMEG_6761	Glycerol-3-phosphate dehydrogenase	3.17559	2.45137
A0QPX3	Mycolicibacterium smegmatis (strain ATCC 700084 / mc(2)155)	MSMEG_0550	Sulfonate binding protein	2.28327	2.25719
A0R716	Mycolicibacterium smegmatis (strain ATCC 700084 / mc(2)155)	MSMEG_6746	Oxidoreductase, aldo/keto reductase family protein	0	2.23352
A0QW71	Mycolicibacterium smegmatis (strain ATCC 700084 / mc(2)155)	MSMEG_2839	Transcriptional accessory protein	0	2.22955
A0QPH6	Mycolicibacterium smegmatis (strain ATCC 700084 / mc(2)155)	MSMEG_0401	Putative non-ribosomal peptide synthase	0	2.21672
A0R4H4	Mycolicibacterium smegmatis (strain ATCC 700084 / mc(2)155)	MSMEG_5835	KsdD-like steroid dehydrogenase	1.85679	2.1677
A0R5N8	Mycolicibacterium smegmatis (strain ATCC 700084 / mc(2)155)	MSMEG_6257	Aspartokinase	0	2.16759
A0QS62	Mycolicibacterium smegmatis (strain ATCC 700084 / mc(2)155)	rplJ	50S ribosomal protein L10	0.834674	2.1381
A0QSH0	Mycolicibacterium smegmatis (strain ATCC 700084 / mc(2)155)	sppA	Signal peptide peptidase SppA, 67K type	1.78233	2.13385
A0QQC9	Mycolicibacterium smegmatis (strain ATCC 700084 / mc(2)155)	grpE	Protein GrpE	0	2.13298
A0R201	Mycolicibacterium smegmatis (strain ATCC 700084 / mc(2)155)	atpG	ATP synthase gamma chain	1.19194	2.09727
A0R5R5	Mycolicibacterium smegmatis (strain ATCC 700084 / mc(2)155)	MSMEG_6284	Cyclopropane-fatty-acyl-phospholipid synthase	0	2.07924
A0R617	Mycolicibacterium smegmatis (strain ATCC 700084 / mc(2)155)	MSMEG_6392	Polyketide synthase	0	2.07869
A0R610	Mycolicibacterium smegmatis (strain ATCC 700084 / mc(2)155)	dprE2	Decaprenylphosphoryl-2-keto-beta-D-erythro-pentose reductase	2.07745	2.07604
A0QR89	Mycolicibacterium smegmatis (strain ATCC 700084 / mc(2)155)	MSMEG_1028	Geranylgeranyl reductase	2.00414	2.05775
A0R3B8	Mycolicibacterium smegmatis (strain ATCC 700084 / mc(2)155)	eno	Enolase	0	2.04075
P0CH00	Mycolicibacterium smegmatis (strain ATCC 700084 / mc(2)155)	nrdE2	Ribonucleoside-diphosphate reductase subunit alpha 2	0.761482	2.02027
A0QVU2	Mycolicibacterium smegmatis (strain ATCC 700084 / mc(2)155)	MSMEG_2695	35 kDa protein	1.42789	1.9631
A0QS64	Mycolicibacterium smegmatis (strain ATCC 700084 / mc(2)155)	MSMEG_1366	ABC transporter, ATP-binding protein	0	1.95743
A0QU52	Mycolicibacterium smegmatis (strain ATCC 700084 / mc(2)155)	MSMEG_2079	Alcohol dehydrogenase	0	1.91609
A0QNN8	Mycolicibacterium smegmatis (strain ATCC 700084 / mc(2)155)	pntA	NAD(P) transhydrogenase, alpha subunit	1.93836	1.89989
A0QQB0	Mycolicibacterium smegmatis (strain ATCC 700084 / mc(2)155)	MSMEG_0690	Iron-sulfur cluster-binding protein	1.43307	1.79129
A0R0Q9	Mycolicibacterium smegmatis (strain ATCC 700084 / mc(2)155)	MSMEG_4474	Acyl-CoA oxidase	0	1.76663
A0QXB0	Mycolicibacterium smegmatis (strain ATCC 700084 / mc(2)155)	MSMEG_3235	ABC-type amino acid transport system, secreted component	2.93212	1.7554
A0QTE1	Mycolicibacterium smegmatis (strain ATCC 700084 / mc(2)155)	MSMEG_1807	Acetyl-/propionyl-coenzyme A carboxylase alpha chain	0.369188	1.71994
A0R5Z0	Mycolicibacterium smegmatis (strain ATCC 700084 / mc(2)155)	bpa	Bacterial proteasome activator	0	1.69659
A0QWW3	Mycolicibacterium smegmatis (strain ATCC 700084 / mc(2)155)	pgk	Phosphoglycerate kinase	0	1.69335
A0R4J1	Mycolicibacterium smegmatis (strain ATCC 700084 / mc(2)155)	purD	Phosphoribosylamine--glycine ligase	0	1.6919
A0R6C7	Mycolicibacterium smegmatis (strain ATCC 700084 / mc(2)155)	MSMEG_6502	Uncharacterized protein	0	1.66765
A0R202	Mycolicibacterium smegmatis (strain ATCC 700084 / mc(2)155)	atpA	ATP synthase subunit alpha	1.87944	1.6613
A0QPH5	Mycolicibacterium smegmatis (strain ATCC 700084 / mc(2)155)	MSMEG_0400	Peptide synthetase	0	1.64268
A0R1B5	Mycolicibacterium smegmatis (strain ATCC 700084 / mc(2)155)	MSMEG_4692	Uncharacterized protein	0	1.63329
A0QSL5	Mycolicibacterium smegmatis (strain ATCC 700084 / mc(2)155)	rpsM	30S ribosomal protein S13	0	1.57974
A0QS63	Mycolicibacterium smegmatis (strain ATCC 700084 / mc(2)155)	rplL	50S ribosomal protein L7/L12	0.951677	1.56394
A0QYE7	Mycolicibacterium smegmatis (strain ATCC 700084 / mc(2)155)	gnd	6-phosphogluconate dehydrogenase, decarboxylating	0	1.5562
A0R4C3	Mycolicibacterium smegmatis (strain ATCC 700084 / mc(2)155)	pstS	Phosphate-binding protein PstS	0	1.54577
A0QUM3	Mycolicibacterium smegmatis (strain ATCC 700084 / mc(2)155)	MSMEG_2259	Carbon starvation protein A	3.11499	1.53345
A0QNZ7	Mycolicibacterium smegmatis (strain ATCC 700084 / mc(2)155)	MSMEG_0220	Monoacylglycerol lipase	0	1.53267
A0R155	Mycolicibacterium smegmatis (strain ATCC 700084 / mc(2)155)	valS	Valine--tRNA ligase	0	1.52948
A0R226	Mycolicibacterium smegmatis (strain ATCC 700084 / mc(2)155)	MSMEG_4962	RemO protein	0	1.52688
A0QS98	Mycolicibacterium smegmatis (strain ATCC 700084 / mc(2)155)	tuf	Elongation factor Tu	0.564915	1.51332
A0QYB5	Mycolicibacterium smegmatis (strain ATCC 700084 / mc(2)155)	thpA	D-threitol-binding protein	2.22183	1.50194
A0QPV4	Mycolicibacterium smegmatis (strain ATCC 700084 / mc(2)155)	MSMEG_0531	Putative acyl-CoA dehydrogenase	0	1.49369
A0QQF0	Mycolicibacterium smegmatis (strain ATCC 700084 / mc(2)155)	clpB	Chaperone protein ClpB	0	1.48785
A0R0W7	Mycolicibacterium smegmatis (strain ATCC 700084 / mc(2)155)	MSMEG_4533	Sulfate-binding protein	1.0391	1.48547
A0R618	Mycolicibacterium smegmatis (strain ATCC 700084 / mc(2)155)	MSMEG_6393	Acyl-CoA synthase	0	1.46302
A0QT07	Mycolicibacterium smegmatis (strain ATCC 700084 / mc(2)155)	sdhB	Succinate dehydrogenase, iron-sulfur protein	1.16636	1.43063
A0R051	Mycolicibacterium smegmatis (strain ATCC 700084 / mc(2)155)	MSMEG_4262	Ubiquinol-cytochrome c reductase iron-sulfur subunit	0.68043	1.42599
A0R634	Mycolicibacterium smegmatis (strain ATCC 700084 / mc(2)155)	MSMEG_6409	Acyltransferase family protein	0	1.4114
A0R203	Mycolicibacterium smegmatis (strain ATCC 700084 / mc(2)155)	atpFH	ATP synthase subunit b-delta	0.989393	1.40702
A0QQQ1	Mycolicibacterium smegmatis (strain ATCC 700084 / mc(2)155)	sodC	Superoxide dismutase [Cu-Zn]	1.11568	1.4021
A0QPE6	Mycolicibacterium smegmatis (strain ATCC 700084 / mc(2)155)	MSMEG_0371	MaoC like domain protein	1.3926	1.35747
A0R4C9	Mycolicibacterium smegmatis (strain ATCC 700084 / mc(2)155)	MSMEG_5789	Putative thiosulfate sulfurtransferase	0.201003	1.3535
A0R5R4	Mycolicibacterium smegmatis (strain ATCC 700084 / mc(2)155)	MSMEG_6283	FAD binding domain protein	1.77442	1.3454
A0R5M3	Mycolicibacterium smegmatis (strain ATCC 700084 / mc(2)155)	MSMEG_6242	Alcohol dehydrogenase, iron-containing	0	1.26839
A0QSL3	Mycolicibacterium smegmatis (strain ATCC 700084 / mc(2)155)	infA	Translation initiation factor IF-1	0	1.23951
A0QT08	Mycolicibacterium smegmatis (strain ATCC 700084 / mc(2)155)	sdhA	Succinate dehydrogenase flavoprotein subunit	0.803075	1.23113
A0QSG3	Mycolicibacterium smegmatis (strain ATCC 700084 / mc(2)155)	rpsH	30S ribosomal protein S8	0.334901	1.2297
A0R2C3	Mycolicibacterium smegmatis (strain ATCC 700084 / mc(2)155)	MSMEG_5061	Bacterial extracellular solute-binding protein	2.26647	1.201
A0QSF9	Mycolicibacterium smegmatis (strain ATCC 700084 / mc(2)155)	rplN	50S ribosomal protein L14	0	1.14675
A0QVX3	Mycolicibacterium smegmatis (strain ATCC 700084 / mc(2)155)	MSMEG_2727	Glutamate binding protein	1.54293	1.14549
A0R218	Mycolicibacterium smegmatis (strain ATCC 700084 / mc(2)155)	rho	Transcription termination factor Rho	0.636688	1.13793
A0QR08	Mycolicibacterium smegmatis (strain ATCC 700084 / mc(2)155)	proC	Pyrroline-5-carboxylate reductase	0	1.13547
A0QND6	Mycolicibacterium smegmatis (strain ATCC 700084 / mc(2)155)	dnaN	Beta sliding clamp	0	1.13069
A0R076	Mycolicibacterium smegmatis (strain ATCC 700084 / mc(2)155)	MSMEG_4287	Integral membrane protein	0.808391	1.09745
A0R2B0	Mycolicibacterium smegmatis (strain ATCC 700084 / mc(2)155)	MSMEG_5048	Uncharacterized protein	0.610218	1.07393
A0QSP9	Mycolicibacterium smegmatis (strain ATCC 700084 / mc(2)155)	rpsI	30S ribosomal protein S9	0.204323	1.07327
A0QSZ3	Mycolicibacterium smegmatis (strain ATCC 700084 / mc(2)155)	MSMEG_1654	Isocitrate dehydrogenase [NADP]	0.549918	1.05019
A0R5R3	Mycolicibacterium smegmatis (strain ATCC 700084 / mc(2)155)	MSMEG_6282	KanY protein	1.23517	1.01674
A0R0N6	Mycolicibacterium smegmatis (strain ATCC 700084 / mc(2)155)	MSMEG_4450	Alpha/beta hydrolase	0	1.00827
A0R612	Mycolicibacterium smegmatis (strain ATCC 700084 / mc(2)155)	MSMEG_6387	Probable arabinosyltransferase A	0.730571	0.994816
A0QSG0	Mycolicibacterium smegmatis (strain ATCC 700084 / mc(2)155)	rplX	50S ribosomal protein L24	0.592332	0.987563
A0QWU8	Mycolicibacterium smegmatis (strain ATCC 700084 / mc(2)155)	lprG	Lipoarabinomannan carrier protein LprG	0.858294	0.977306
Q9X5M0	Mycolicibacterium smegmatis (strain ATCC 700084 / mc(2)155)	argS	Arginine--tRNA ligase	0	0.975311
A0QSD6	Mycolicibacterium smegmatis (strain ATCC 700084 / mc(2)155)	rplV	50S ribosomal protein L22	0.487731	0.962471
A0QWV0	Mycolicibacterium smegmatis (strain ATCC 700084 / mc(2)155)	ribBA	Riboflavin biosynthesis protein RibBA	0.126985	0.938882
A0QS45	Mycolicibacterium smegmatis (strain ATCC 700084 / mc(2)155)	rplK	50S ribosomal protein L11	0	0.910854
A0R057	Mycolicibacterium smegmatis (strain ATCC 700084 / mc(2)155)	MSMEG_4268	Cytochrome c oxidase subunit 2	0.622962	0.879743
A0R1B3	Mycolicibacterium smegmatis (strain ATCC 700084 / mc(2)155)	pepN	Aminopeptidase N	0	0.860899
A0QQD0	Mycolicibacterium smegmatis (strain ATCC 700084 / mc(2)155)	dnaJ	Chaperone protein DnaJ	0	0.841607
A0QYD6	Mycolicibacterium smegmatis (strain ATCC 700084 / mc(2)155)	ndh	NADH dehydrogenase	0.301905	0.839972
A0QVQ3	Mycolicibacterium smegmatis (strain ATCC 700084 / mc(2)155)	rpsO	30S ribosomal protein S15	0.198309	0.815941
A0QZ47	Mycolicibacterium smegmatis (strain ATCC 700084 / mc(2)155)	prcB	Proteasome subunit beta	0	0.773466
A0QTT7	Mycolicibacterium smegmatis (strain ATCC 700084 / mc(2)155)	MSMEG_1959	UPF0182 protein	0.34841	0.747414
A0QWZ9	Mycolicibacterium smegmatis (strain ATCC 700084 / mc(2)155)	sufB	FeS assembly protein SufB	0	0.735963
A0QNF6	Mycolicibacterium smegmatis (strain ATCC 700084 / mc(2)155)	MSMEG_0024	Peptidyl-prolyl cis-trans isomerase	0	0.730985
A0QS46	Mycolicibacterium smegmatis (strain ATCC 700084 / mc(2)155)	rplA	50S ribosomal protein L1	0.191574	0.72627
A0QSD0	Mycolicibacterium smegmatis (strain ATCC 700084 / mc(2)155)	rpsJ	30S ribosomal protein S10	0	0.712627
A0QR94	Mycolicibacterium smegmatis (strain ATCC 700084 / mc(2)155)	MSMEG_1033	Ribonucleoside-diphosphate reductase subunit beta	0	0.706792
Q3I5Q7	Mycolicibacterium smegmatis (strain ATCC 700084 / mc(2)155)	MSMEG_0919	HBHA-like protein	0	0.698672
A0R652	Mycolicibacterium smegmatis (strain ATCC 700084 / mc(2)155)	sodA	Superoxide dismutase [Mn]	0	0.695822
P48354	Mycolicibacterium smegmatis (strain ATCC 700084 / mc(2)155)	gyrA	DNA gyrase subunit A	0	0.691214
A0R696	Mycolicibacterium smegmatis (strain ATCC 700084 / mc(2)155)	MSMEG_6471	Glycine/D-amino acid oxidase	1.24511	0.690266
A0R629	Mycolicibacterium smegmatis (strain ATCC 700084 / mc(2)155)	glf	UDP-galactopyranose mutase	0	0.689205
A0R2V4	Mycolicibacterium smegmatis (strain ATCC 700084 / mc(2)155)	MSMEG_5246	Uncharacterized protein	0	0.666866
A0QNP2	Mycolicibacterium smegmatis (strain ATCC 700084 / mc(2)155)	MSMEG_0114	Extracellular solute-binding protein, family protein 3	0.594353	0.636123
A0QPG3	Mycolicibacterium smegmatis (strain ATCC 700084 / mc(2)155)	tylF	Macrocin-O-methyltransferase	0.327198	0.622637
A0QNJ0	Mycolicibacterium smegmatis (strain ATCC 700084 / mc(2)155)	eccB1	ESX-1 secretion system ATPase EccB1	0	0.600156
A0QSD2	Mycolicibacterium smegmatis (strain ATCC 700084 / mc(2)155)	rplD	50S ribosomal protein L4	0.149462	0.578117
A0R033	Mycolicibacterium smegmatis (strain ATCC 700084 / mc(2)155)	aroG	Phospho-2-dehydro-3-deoxyheptonate aldolase AroG	0	0.554659
A4ZHR8	Mycolicibacterium smegmatis (strain ATCC 700084 / mc(2)155)	ahcY	Adenosylhomocysteinase	0.167328	0.548442
A0QYK4	Mycolicibacterium smegmatis (strain ATCC 700084 / mc(2)155)	MSMEG_3689	Sodium:solute symporter	0.537221	0.534824
A0QXF3	Mycolicibacterium smegmatis (strain ATCC 700084 / mc(2)155)	MSMEG_3280	Polyamine-binding lipoprotein	0	0.534074
A0R090	Mycolicibacterium smegmatis (strain ATCC 700084 / mc(2)155)	MSMEG_4301	Acyl-CoA synthase	0	0.513111
A0QXP3	Mycolicibacterium smegmatis (strain ATCC 700084 / mc(2)155)	MSMEG_3375	Alcohol dehydrogenase	0.565873	0.506363
A0QWQ4	Mycolicibacterium smegmatis (strain ATCC 700084 / mc(2)155)	alaS	Alanine--tRNA ligase	0	0.490351
A0QSD4	Mycolicibacterium smegmatis (strain ATCC 700084 / mc(2)155)	rplB	50S ribosomal protein L2	0.102888	0.470865
A0QT22	Mycolicibacterium smegmatis (strain ATCC 700084 / mc(2)155)	MSMEG_1684	Uncharacterized protein	0	0.462712
A0R5C5	Mycolicibacterium smegmatis (strain ATCC 700084 / mc(2)155)	MSMEG_6142	UDP-glucose 4-epimerase	0	0.462139
A0QR00	Mycolicibacterium smegmatis (strain ATCC 700084 / mc(2)155)	gpmA	2,3-bisphosphoglycerate-dependent phosphoglycerate mutase	0	0.451581
A0QUV7	Mycolicibacterium smegmatis (strain ATCC 700084 / mc(2)155)	etfA	Electron transfer flavoprotein, alpha subunit	0.0737941	0.448541
A0QQX7	Mycolicibacterium smegmatis (strain ATCC 700084 / mc(2)155)	MSMEG_0912	3-hydroxybutyryl-CoA dehydrogenase	0	0.431227
A0QYY6	Mycolicibacterium smegmatis (strain ATCC 700084 / mc(2)155)	rpsA	30S ribosomal protein S1	0.138004	0.430637
A0R3C8	Mycolicibacterium smegmatis (strain ATCC 700084 / mc(2)155)	prs	Ribose-phosphate pyrophosphokinase	0	0.420666
A0R1H7	Mycolicibacterium smegmatis (strain ATCC 700084 / mc(2)155)	MSMEG_4757	Fatty acid synthase	0.0493395	0.409112
A0QYH8	Mycolicibacterium smegmatis (strain ATCC 700084 / mc(2)155)	MSMEG_3663	Oxidoreductase	0.237523	0.38914
A0QT42	Mycolicibacterium smegmatis (strain ATCC 700084 / mc(2)155)	MSMEG_1704	ABC transporter	0.871903	0.381605
P42829	Mycolicibacterium smegmatis (strain ATCC 700084 / mc(2)155)	inhA	Enoyl-[acyl-carrier-protein] reductase [NADH]	0	0.378595
A0R038	Mycolicibacterium smegmatis (strain ATCC 700084 / mc(2)155)	MSMEG_4249	Uncharacterized protein	0	0.378119
A0QV14	Mycolicibacterium smegmatis (strain ATCC 700084 / mc(2)155)	pyc	Pyruvate carboxylase	0	0.375174
A0QNF5	Mycolicibacterium smegmatis (strain ATCC 700084 / mc(2)155)	cwsA	Cell wall synthesis protein CwsA	0	0.375154
A0R616	Mycolicibacterium smegmatis (strain ATCC 700084 / mc(2)155)	MSMEG_6391	Propionyl-CoA carboxylase beta chain	0	0.342606
A0QWT6	Mycolicibacterium smegmatis (strain ATCC 700084 / mc(2)155)	MSMEG_3058	Lipoprotein	0.239553	0.333347
A0R079	Mycolicibacterium smegmatis (strain ATCC 700084 / mc(2)155)	glnA	Glutamine synthetase	0.0459359	0.317156
A0R204	Mycolicibacterium smegmatis (strain ATCC 700084 / mc(2)155)	atpF	ATP synthase subunit b	0.216746	0.307174
A0QVX6	Mycolicibacterium smegmatis (strain ATCC 700084 / mc(2)155)	MSMEG_2731	Uncharacterized protein	0	0.298656
A0R052	Mycolicibacterium smegmatis (strain ATCC 700084 / mc(2)155)	MSMEG_4263	Ubiquinol-cytochrome c reductase cytochrome b subunit	0.160494	0.292269
A0QV09	Mycolicibacterium smegmatis (strain ATCC 700084 / mc(2)155)	MSMEG_2407	Uncharacterized oxidoreductase	0	0.291035
A0R049	Mycolicibacterium smegmatis (strain ATCC 700084 / mc(2)155)	MSMEG_4260	Cytochrome c oxidase subunit 3	0	0.273552
A0R0B3	Mycolicibacterium smegmatis (strain ATCC 700084 / mc(2)155)	acpM	Meromycolate extension acyl carrier protein	0.194394	0.271438
A0QSE0	Mycolicibacterium smegmatis (strain ATCC 700084 / mc(2)155)	rpsQ	30S ribosomal protein S17	0.060836	0.263179
A0QWG7	Mycolicibacterium smegmatis (strain ATCC 700084 / mc(2)155)	MSMEG_2936	Hydrolase, nudix family protein	0	0.259323
A0QR34	Mycolicibacterium smegmatis (strain ATCC 700084 / mc(2)155)	MSMEG_0970	Phosphoglycerate mutase family protein	0.0995901	0.249442
A0QWJ3	Mycolicibacterium smegmatis (strain ATCC 700084 / mc(2)155)	secF	Protein-export membrane protein SecF	0.174521	0.245693
A0QV12	Mycolicibacterium smegmatis (strain ATCC 700084 / mc(2)155)	MSMEG_2410	Putative serine-threonine protein kinase	0.118155	0.239064
A0QS44	Mycolicibacterium smegmatis (strain ATCC 700084 / mc(2)155)	nusG	Transcription termination/antitermination protein NusG	0	0.218256
A0QR91	Mycolicibacterium smegmatis (strain ATCC 700084 / mc(2)155)	MSMEG_1030	Monooxygenase	0.0738215	0.203857
A0QZ37	Mycolicibacterium smegmatis (strain ATCC 700084 / mc(2)155)	MSMEG_3884	DUF4333 domain-containing protein	0	0.199516
A0R373	Mycolicibacterium smegmatis (strain ATCC 700084 / mc(2)155)	ehuB	Ectoine/hydroxyectoine ABC transporter solute-binding protein	0	0.18888
A0QT10	Mycolicibacterium smegmatis (strain ATCC 700084 / mc(2)155)	sdhC	Succinate dehydrogenase, cytochrome b556 subunit	0.122981	0.188178
A0QRA5	Mycolicibacterium smegmatis (strain ATCC 700084 / mc(2)155)	MSMEG_1046	ABC-type molybdenum transport system, ATPase component	0	0.175612
A0QQV4	Mycolicibacterium smegmatis (strain ATCC 700084 / mc(2)155)	MSMEG_0889	Aldehyde dehydrogenase	0	0.166713
A0R628	Mycolicibacterium smegmatis (strain ATCC 700084 / mc(2)155)	glfT2	Galactofuranosyltransferase GlfT2	0.159503	0.166344
A0R4I6	Mycolicibacterium smegmatis (strain ATCC 700084 / mc(2)155)	purB	Adenylosuccinate lyase	0	0.159311
A0R417	Mycolicibacterium smegmatis (strain ATCC 700084 / mc(2)155)	gltA	Citrate synthase	0.0305201	0.157363
A0R5G4	Mycolicibacterium smegmatis (strain ATCC 700084 / mc(2)155)	MSMEG_6182	Uncharacterized protein	0	0.142159
A0R678	Mycolicibacterium smegmatis (strain ATCC 700084 / mc(2)155)	MSMEG_6452	[NADP+] succinate-semialdehyde dehydrogenase	0	0.123119
A0R2X8	Mycolicibacterium smegmatis (strain ATCC 700084 / mc(2)155)	MSMEG_5270	Cystathionine beta-synthase	0	0.118441
A0QRB4	Mycolicibacterium smegmatis (strain ATCC 700084 / mc(2)155)	MSMEG_1055	Hexapeptide transferase family protein	0.048747	0.110577
A0QVM4	Mycolicibacterium smegmatis (strain ATCC 700084 / mc(2)155)	nusA	Transcription termination/antitermination protein NusA	0	0.0998869
A0QV51	Mycolicibacterium smegmatis (strain ATCC 700084 / mc(2)155)	mmsA	Methylmalonate-semialdehyde dehydrogenase	0	0.0964375
A0R614	Mycolicibacterium smegmatis (strain ATCC 700084 / mc(2)155)	MSMEG_6389	Probable arabinosyltransferase A	0	0.0875816
A0R6E3	Mycolicibacterium smegmatis (strain ATCC 700084 / mc(2)155)	MSMEG_6518	Uncharacterized protein	0.0235505	0.0687962
A0R3M3	Mycolicibacterium smegmatis (strain ATCC 700084 / mc(2)155)	sucD	Succinate--CoA ligase [ADP-forming] subunit alpha	0.00694617	0.0522292
A0R0W1	Mycolicibacterium smegmatis (strain ATCC 700084 / mc(2)155)	MSMEG_4527	Ferredoxin sulfite reductase	0	0.0486331
A0QTF4	Mycolicibacterium smegmatis (strain ATCC 700084 / mc(2)155)	MSMEG_1821	Acyl-CoA dehydrogenase	0	0.0393295
A0QSZ4	Mycolicibacterium smegmatis (strain ATCC 700084 / mc(2)155)	MSMEG_1655	Hydrolase, alpha/beta fold family protein, putative	0.0302369	0.0332028
A0R2P1	Mycolicibacterium smegmatis (strain ATCC 700084 / mc(2)155)	MSMEG_5183	3-Hydroxyacyl-CoA dehydrogenase	0	0.0245018
A0QSD9	Mycolicibacterium smegmatis (strain ATCC 700084 / mc(2)155)	rpmC	50S ribosomal protein L29	0.00488283	0.0176744
A0R3M4	Mycolicibacterium smegmatis (strain ATCC 700084 / mc(2)155)	sucC	Succinate--CoA ligase [ADP-forming] subunit beta	0.00286181	0.0154053
A0QVU5	Mycolicibacterium smegmatis (strain ATCC 700084 / mc(2)155)	MSMEG_2698	LEH domain-containing protein	0.0243346	0.00916862
A0QW25	Mycolicibacterium smegmatis (strain ATCC 700084 / mc(2)155)	MSMEG_2782	Uncharacterized protein	0	0.00423336
A0QP93	Mycolicibacterium smegmatis (strain ATCC 700084 / mc(2)155)	MSMEG_0317	Uncharacterized protein	0.000473229	0.000816663
A0QNG3	Mycolicibacterium smegmatis (strain ATCC 700084 / mc(2)155)	pbpA	Penicillin-binding protein A	NaN	0
A0QNH6	Mycolicibacterium smegmatis (strain ATCC 700084 / mc(2)155)	saeC	Putative ESX-1 scaffolding and assembly protein SaeC	NaN	0
A0QNI5	Mycolicibacterium smegmatis (strain ATCC 700084 / mc(2)155)	espE	ESX-1 secretion-associated protein EspE	NaN	0
A0QPF9	Mycolicibacterium smegmatis (strain ATCC 700084 / mc(2)155)	rmlA	Glucose-1-phosphate thymidylyltransferase	NaN	0
A0QQ46	Mycolicibacterium smegmatis (strain ATCC 700084 / mc(2)155)	eccD3	ESX-3 secretion system protein EccD3	NaN	0
A0QRY1	Mycolicibacterium smegmatis (strain ATCC 700084 / mc(2)155)	MSMEG_1279	Uncharacterized protein	NaN	0
A0QSG2	Mycolicibacterium smegmatis (strain ATCC 700084 / mc(2)155)	rpsZ	30S ribosomal protein S14 type Z	NaN	0
A0QSQ1	Mycolicibacterium smegmatis (strain ATCC 700084 / mc(2)155)	glmM	Phosphoglucosamine mutase	NaN	0
A0QTK4	Mycolicibacterium smegmatis (strain ATCC 700084 / mc(2)155)	lpqB	Lipoprotein LpqB	NaN	0
A0QTV4	Mycolicibacterium smegmatis (strain ATCC 700084 / mc(2)155)	mimG	Chaperonin-like protein MimG	NaN	0
A0QV44	Mycolicibacterium smegmatis (strain ATCC 700084 / mc(2)155)	rnhB	Ribonuclease HII	NaN	0
A0QWH0	Mycolicibacterium smegmatis (strain ATCC 700084 / mc(2)155)	pdxT	Pyridoxal 5-phosphate synthase subunit PdxT	NaN	0
A0QWV6	Mycolicibacterium smegmatis (strain ATCC 700084 / mc(2)155)	uvrC	UvrABC system protein C	NaN	0
A0QWV7	Mycolicibacterium smegmatis (strain ATCC 700084 / mc(2)155)	MSMEG_3079	Nucleotide-binding protein	NaN	0
A0QX65	Mycolicibacterium smegmatis (strain ATCC 700084 / mc(2)155)	bioF	8-amino-7-oxononanoate synthase	NaN	0
A0QXE5	Mycolicibacterium smegmatis (strain ATCC 700084 / mc(2)155)	derI1	D-erythrulose-4-phosphate isomerase 1	NaN	0
A0QYV1	Mycolicibacterium smegmatis (strain ATCC 700084 / mc(2)155)	lysX	Lysylphosphatidylglycerol biosynthesis bifunctional protein LysX	NaN	0
A0QZ40	Mycolicibacterium smegmatis (strain ATCC 700084 / mc(2)155)	tatA	Sec-independent protein translocase protein TatA	NaN	0
A0QZX2	Mycolicibacterium smegmatis (strain ATCC 700084 / mc(2)155)	hisE	Phosphoribosyl-ATP pyrophosphatase	NaN	0
A0R0W9	Mycolicibacterium smegmatis (strain ATCC 700084 / mc(2)155)	MSMEG_4535	Trehalase	NaN	0
A0R1E8	Mycolicibacterium smegmatis (strain ATCC 700084 / mc(2)155)	pks5	Mycocerosic acid synthase-like polyketide synthase	NaN	0
A0R1Z0	Mycolicibacterium smegmatis (strain ATCC 700084 / mc(2)155)	nucS	Endonuclease NucS	NaN	0
A0R2E6	Mycolicibacterium smegmatis (strain ATCC 700084 / mc(2)155)	gpgS	Glucosyl-3-phosphoglycerate synthase	NaN	0
A0R4C0	Mycolicibacterium smegmatis (strain ATCC 700084 / mc(2)155)	pstB	Phosphate import ATP-binding protein PstB	NaN	0
A0R4Z6	Mycolicibacterium smegmatis (strain ATCC 700084 / mc(2)155)	kstR2	HTH-type transcriptional repressor KstR2	NaN	0
A0R563	Mycolicibacterium smegmatis (strain ATCC 700084 / mc(2)155)	radA	DNA repair protein RadA	NaN	0
A0QNE6	Mycolicibacterium smegmatis (strain ATCC 700084 / mc(2)155)	MSMEG_0015	Ferric enterobactin transport ATP-binding protein FepC	NaN	0
A0QNJ8	Mycolicibacterium smegmatis (strain ATCC 700084 / mc(2)155)	MSMEG_0068	Probable conserved transmembrane protein	NaN	0
A0QNK1	Mycolicibacterium smegmatis (strain ATCC 700084 / mc(2)155)	MSMEG_0071	Uncharacterized protein	NaN	0
A0QNK6	Mycolicibacterium smegmatis (strain ATCC 700084 / mc(2)155)	MSMEG_0078	Uncharacterized protein	NaN	0
A0QNM4	Mycolicibacterium smegmatis (strain ATCC 700084 / mc(2)155)	MSMEG_0096	Peroxisomal hydratase-dehydrogenase-epimerase	NaN	0
A0QNM6	Mycolicibacterium smegmatis (strain ATCC 700084 / mc(2)155)	MSMEG_0098	Methyltransferase	NaN	0
A0QNN6	Mycolicibacterium smegmatis (strain ATCC 700084 / mc(2)155)	MSMEG_0108	Acyl-CoA dehydrogenase	NaN	0
A0QNQ4	Mycolicibacterium smegmatis (strain ATCC 700084 / mc(2)155)	MSMEG_0126	Mandelate racemase/muconate lactonizing enzyme	NaN	0
A0QNT2	Mycolicibacterium smegmatis (strain ATCC 700084 / mc(2)155)	pyk	Pyruvate kinase	NaN	0
A0QNY0	Mycolicibacterium smegmatis (strain ATCC 700084 / mc(2)155)	MSMEG_0203	IS1096, tnpR protein	NaN	0
A0QNZ1	Mycolicibacterium smegmatis (strain ATCC 700084 / mc(2)155)	MSMEG_0214	L-sorbosone dehydrogenase	NaN	0
A0QP12	Mycolicibacterium smegmatis (strain ATCC 700084 / mc(2)155)	MSMEG_0235	Probable conserved membrane protein	NaN	0
A0QP26	Mycolicibacterium smegmatis (strain ATCC 700084 / mc(2)155)	MSMEG_0249	Integral membrane protein	NaN	0
A0QP62	Mycolicibacterium smegmatis (strain ATCC 700084 / mc(2)155)	MSMEG_0285	Transcriptional regulator TetR family protein	NaN	0
A0QP86	Mycolicibacterium smegmatis (strain ATCC 700084 / mc(2)155)	MSMEG_0309	Aldehyde dehydrogenase family protein	NaN	0
A0QPB3	Mycolicibacterium smegmatis (strain ATCC 700084 / mc(2)155)	MSMEG_0338	Acyl-CoA dehydrogenase fadE12	NaN	0
A0QPD6	Mycolicibacterium smegmatis (strain ATCC 700084 / mc(2)155)	MSMEG_0361	Glycosyl hydrolase family protein 3	NaN	0
A0QPE3	Mycolicibacterium smegmatis (strain ATCC 700084 / mc(2)155)	MSMEG_0368	Uncharacterized protein	NaN	0
A0QPE4	Mycolicibacterium smegmatis (strain ATCC 700084 / mc(2)155)	MSMEG_0369	Uncharacterized protein	NaN	0
A0QPI4	Mycolicibacterium smegmatis (strain ATCC 700084 / mc(2)155)	MSMEG_0409	Condensation domain protein	NaN	0
A0QPM1	Mycolicibacterium smegmatis (strain ATCC 700084 / mc(2)155)	MSMEG_0446	Putrescine importer	NaN	0
A0QPZ0	Mycolicibacterium smegmatis (strain ATCC 700084 / mc(2)155)	MSMEG_0567	Selenophosphate synthetase	NaN	0
A0QQ92	Mycolicibacterium smegmatis (strain ATCC 700084 / mc(2)155)	MSMEG_0671	S-(Hydroxymethyl)glutathione dehydrogenase	NaN	0
A0QQ93	Mycolicibacterium smegmatis (strain ATCC 700084 / mc(2)155)	MSMEG_0672	Uncharacterized protein	NaN	0
A0QQC2	Mycolicibacterium smegmatis (strain ATCC 700084 / mc(2)155)	MSMEG_0703	MDMPI N domain-containing protein	NaN	0
A0QQG7	Mycolicibacterium smegmatis (strain ATCC 700084 / mc(2)155)	MSMEG_0749	Carbon monoxide dehydrogenase subunit G (CoxG) family protein	NaN	0
A0QQI1	Mycolicibacterium smegmatis (strain ATCC 700084 / mc(2)155)	MSMEG_0763	Antibiotic transporter	NaN	0
A0QQJ6	Mycolicibacterium smegmatis (strain ATCC 700084 / mc(2)155)	MSMEG_0779	Short-chain dehydrogenase/reductase SDR	NaN	0
A0QQP7	Mycolicibacterium smegmatis (strain ATCC 700084 / mc(2)155)	MSMEG_0830	Acetyltransferase, gnat family protein	NaN	0
A0QQV9	Mycolicibacterium smegmatis (strain ATCC 700084 / mc(2)155)	MSMEG_0894	Dihydrodipicolinate reductase	NaN	0
A0QQZ7	Mycolicibacterium smegmatis (strain ATCC 700084 / mc(2)155)	MSMEG_0932	ROK family protein	NaN	0
A0QR14	Mycolicibacterium smegmatis (strain ATCC 700084 / mc(2)155)	MSMEG_0949	HAD-superfamily protein subfamily protein IB hydrolase, TIGR01490	NaN	0
A0QR24	Mycolicibacterium smegmatis (strain ATCC 700084 / mc(2)155)	MSMEG_0959	Putative conserved transmembrane protein	NaN	0
A0QR37	Mycolicibacterium smegmatis (strain ATCC 700084 / mc(2)155)	MSMEG_0973	Conserved membrane protein	NaN	0
A0QR50	Mycolicibacterium smegmatis (strain ATCC 700084 / mc(2)155)	MSMEG_0986	RemM protein	NaN	0
A0QR71	Mycolicibacterium smegmatis (strain ATCC 700084 / mc(2)155)	MSMEG_1008	LeuA dimer domain-containing protein	NaN	0
A0QRA7	Mycolicibacterium smegmatis (strain ATCC 700084 / mc(2)155)	MSMEG_1048	Probable enoyl-CoA hydratase	NaN	0
A0QRA9	Mycolicibacterium smegmatis (strain ATCC 700084 / mc(2)155)	MSMEG_1050	SAM-dependent methyltransferase	NaN	0
A0QRD4	Mycolicibacterium smegmatis (strain ATCC 700084 / mc(2)155)	MSMEG_1076	Uncharacterized protein	NaN	0
A0QRG3	Mycolicibacterium smegmatis (strain ATCC 700084 / mc(2)155)	MSMEG_1107	Isonitrile hydratase, putative	NaN	0
A0QRG4	Mycolicibacterium smegmatis (strain ATCC 700084 / mc(2)155)	MSMEG_1108	Hydrolase, alpha/beta fold family protein	NaN	0
A0QRK9	Mycolicibacterium smegmatis (strain ATCC 700084 / mc(2)155)	MSMEG_1153	FAD dependent oxidoreductase	NaN	0
A0QRQ7	Mycolicibacterium smegmatis (strain ATCC 700084 / mc(2)155)	MSMEG_1204	3-oxoacyl-[acyl-carrier-protein] synthase 2	NaN	0
A0QRU1	Mycolicibacterium smegmatis (strain ATCC 700084 / mc(2)155)	MSMEG_1238	Type III restriction enzyme, res subunit	NaN	0
A0QRV5	Mycolicibacterium smegmatis (strain ATCC 700084 / mc(2)155)	MSMEG_1252	Uncharacterized protein	NaN	0
A0QRV7	Mycolicibacterium smegmatis (strain ATCC 700084 / mc(2)155)	MSMEG_1254	DEAD/DEAH box helicase	NaN	0
A0QRY7	Mycolicibacterium smegmatis (strain ATCC 700084 / mc(2)155)	MSMEG_1285	Tetratricopeptide repeat family protein	NaN	0
A0QS24	Mycolicibacterium smegmatis (strain ATCC 700084 / mc(2)155)	MSMEG_1322	ErfK/YbiS/YcfS/YnhG family protein	NaN	0
A0QS91	Mycolicibacterium smegmatis (strain ATCC 700084 / mc(2)155)	MSMEG_1393	Uncharacterized protein	NaN	0
A0QSB8	Mycolicibacterium smegmatis (strain ATCC 700084 / mc(2)155)	MSMEG_1423	Radical SAM domain protein	NaN	0
A0QSP1	Mycolicibacterium smegmatis (strain ATCC 700084 / mc(2)155)	MSMEG_1547	Glycerol dehydratase large subunit	NaN	0
A0QSP2	Mycolicibacterium smegmatis (strain ATCC 700084 / mc(2)155)	MSMEG_1548	Propanediol utilization: dehydratase, medium subunit	NaN	0
A0QSR7	Mycolicibacterium smegmatis (strain ATCC 700084 / mc(2)155)	MSMEG_1576	Alpha/beta hydrolase fold	NaN	0
A0QSX6	Mycolicibacterium smegmatis (strain ATCC 700084 / mc(2)155)	MSMEG_1637	Histidine kinase	NaN	0
A0QSX9	Mycolicibacterium smegmatis (strain ATCC 700084 / mc(2)155)	MSMEG_1640	ATP/GTP-binding protein	NaN	0
A0QSY4	Mycolicibacterium smegmatis (strain ATCC 700084 / mc(2)155)	MSMEG_1645	NADH:flavin oxidoreductase/nadh oxidase	NaN	0
A0QT02	Mycolicibacterium smegmatis (strain ATCC 700084 / mc(2)155)	MSMEG_1663	Transcriptional regulator, AsnC family protein	NaN	0
A0QT09	Mycolicibacterium smegmatis (strain ATCC 700084 / mc(2)155)	MSMEG_1671	Succinate dehydrogenase hydrophobic membrane anchor protein SdhD	NaN	0
A0QT17	Mycolicibacterium smegmatis (strain ATCC 700084 / mc(2)155)	MSMEG_1679	Peptidase M20 domain-containing protein 2	NaN	0
A0QT19	Mycolicibacterium smegmatis (strain ATCC 700084 / mc(2)155)	MSMEG_1681	Endoribonuclease L-PSP superfamily protein	NaN	0
A0QT37	Mycolicibacterium smegmatis (strain ATCC 700084 / mc(2)155)	MSMEG_1699	Pentachlorophenol 4-monooxygenase	NaN	0
A0QTB6	Mycolicibacterium smegmatis (strain ATCC 700084 / mc(2)155)	MSMEG_1782	Oxidoreductase, short chain dehydrogenase/reductase family protein	NaN	0
A0QTD8	Mycolicibacterium smegmatis (strain ATCC 700084 / mc(2)155)	MSMEG_1804	RNA polymerase sigma-F factor	NaN	0
A0QTF1	Mycolicibacterium smegmatis (strain ATCC 700084 / mc(2)155)	MSMEG_1817	Probable conserved transmembrane protein	NaN	0
A0QTJ8	Mycolicibacterium smegmatis (strain ATCC 700084 / mc(2)155)	MSMEG_1870	Uncharacterized protein	NaN	0
A0QTP7	Mycolicibacterium smegmatis (strain ATCC 700084 / mc(2)155)	whiB	Transcriptional regulator WhiB	NaN	0
A0QTT6	Mycolicibacterium smegmatis (strain ATCC 700084 / mc(2)155)	MSMEG_1958	Endopeptidase La	NaN	0
A0QTT9	Mycolicibacterium smegmatis (strain ATCC 700084 / mc(2)155)	MSMEG_1961	Uncharacterized protein	NaN	0
A0QTW7	Mycolicibacterium smegmatis (strain ATCC 700084 / mc(2)155)	MSMEG_1991	Isovaleryl-CoA dehydrogenase	NaN	0
A0QTX3	Mycolicibacterium smegmatis (strain ATCC 700084 / mc(2)155)	MSMEG_1997	N-acyl-D-glutamate amidohydrolase	NaN	0
A0QU17	Mycolicibacterium smegmatis (strain ATCC 700084 / mc(2)155)	MSMEG_2044	Integral membrane transport protein	NaN	0
A0QU18	Mycolicibacterium smegmatis (strain ATCC 700084 / mc(2)155)	MSMEG_2045	Monoxygenase	NaN	0
A0QU44	Mycolicibacterium smegmatis (strain ATCC 700084 / mc(2)155)	MSMEG_2071	Transcriptional regulator, TetR family protein	NaN	0
A0QU74	Mycolicibacterium smegmatis (strain ATCC 700084 / mc(2)155)	MSMEG_2104	GntR-family protein transcriptional regulator	NaN	0
A0QUC0	Mycolicibacterium smegmatis (strain ATCC 700084 / mc(2)155)	MSMEG_2153	Transcriptional regulator, TetR family protein	NaN	0
A0QUC8	Mycolicibacterium smegmatis (strain ATCC 700084 / mc(2)155)	MSMEG_2162	MmcJ protein	NaN	0
A0QUG4	Mycolicibacterium smegmatis (strain ATCC 700084 / mc(2)155)	MSMEG_2198	ThiF family protein	NaN	0
A0QUH0	Mycolicibacterium smegmatis (strain ATCC 700084 / mc(2)155)	MSMEG_2204	Carveol dehydrogenase ((+)-trans-carveol dehydrogenase)	NaN	0
A0QUH4	Mycolicibacterium smegmatis (strain ATCC 700084 / mc(2)155)	MSMEG_2208	Acyl-CoA dehydrogenase	NaN	0
A0QUW5	Mycolicibacterium smegmatis (strain ATCC 700084 / mc(2)155)	MSMEG_2360	4-coumarate:CoA ligase	NaN	0
A0QUX3	Mycolicibacterium smegmatis (strain ATCC 700084 / mc(2)155)	MSMEG_2369	LppZ protein	NaN	0
A0QUX4	Mycolicibacterium smegmatis (strain ATCC 700084 / mc(2)155)	MSMEG_2370	DoxX subfamily protein, putative	NaN	0
A0QUZ5	Mycolicibacterium smegmatis (strain ATCC 700084 / mc(2)155)	gpsA	Glycerol-3-phosphate dehydrogenase [NAD(P)+]	NaN	0
A0QV28	Mycolicibacterium smegmatis (strain ATCC 700084 / mc(2)155)	MSMEG_2426	Nitrogen regulatory protein P-II	NaN	0
A0QV43	Mycolicibacterium smegmatis (strain ATCC 700084 / mc(2)155)	lepB	Signal peptidase I	NaN	0
A0QV68	Mycolicibacterium smegmatis (strain ATCC 700084 / mc(2)155)	MSMEG_2466	Glutaryl-CoA dehydrogenase	NaN	0
A0QV90	Mycolicibacterium smegmatis (strain ATCC 700084 / mc(2)155)	MSMEG_2489	Transcriptional regulator, GntR family protein, putative	NaN	0
A0QVI1	Mycolicibacterium smegmatis (strain ATCC 700084 / mc(2)155)	MSMEG_2582	AhpC-TSA domain-containing protein	NaN	0
A0QVL8	Mycolicibacterium smegmatis (strain ATCC 700084 / mc(2)155)	MSMEG_2619	Efflux protein	NaN	0
A0QVR7	Mycolicibacterium smegmatis (strain ATCC 700084 / mc(2)155)	MSMEG_2667	HpcH/HpaI aldolase/citrate lyase family protein, putative	NaN	0
A0QVT6	Mycolicibacterium smegmatis (strain ATCC 700084 / mc(2)155)	MSMEG_2690	DNA translocase FtsK	NaN	0
A0QVU0	Mycolicibacterium smegmatis (strain ATCC 700084 / mc(2)155)	MSMEG_2693	Competence-damaged protein	NaN	0
A0QW07	Mycolicibacterium smegmatis (strain ATCC 700084 / mc(2)155)	MSMEG_2764	Probable conserved alanine rich transmembrane protein	NaN	0
A0QW11	Mycolicibacterium smegmatis (strain ATCC 700084 / mc(2)155)	MSMEG_2768	OB-fold nucleic acid binding domain protein	NaN	0
A0QW41	Mycolicibacterium smegmatis (strain ATCC 700084 / mc(2)155)	MSMEG_2799	Phospho-2-dehydro-3-deoxyheptonate aldolase	NaN	0
A0QWN0	Mycolicibacterium smegmatis (strain ATCC 700084 / mc(2)155)	MSMEG_3000	Metallopeptidase, zinc binding	NaN	0
A0QWP7	Mycolicibacterium smegmatis (strain ATCC 700084 / mc(2)155)	MSMEG_3017	Alpha-E domain-containing protein	NaN	0
A0QWQ0	Mycolicibacterium smegmatis (strain ATCC 700084 / mc(2)155)	MSMEG_3020	Uncharacterized protein	NaN	0
A0QWQ1	Mycolicibacterium smegmatis (strain ATCC 700084 / mc(2)155)	MSMEG_3021	AAA ATPase, central region	NaN	0
A0QWT4	Mycolicibacterium smegmatis (strain ATCC 700084 / mc(2)155)	metN	Methionine import ATP-binding protein MetN	NaN	0
A0QWT9	Mycolicibacterium smegmatis (strain ATCC 700084 / mc(2)155)	priA	Probable primosomal protein N	NaN	0
A0QWU1	Mycolicibacterium smegmatis (strain ATCC 700084 / mc(2)155)	MSMEG_3063	LemA protein	NaN	0
A0QWU3	Mycolicibacterium smegmatis (strain ATCC 700084 / mc(2)155)	sun	Ribosomal RNA small subunit methyltransferase B	NaN	0
A0QWW9	Mycolicibacterium smegmatis (strain ATCC 700084 / mc(2)155)	MSMEG_3092	Transcriptional regulator, sugar-binding family protein	NaN	0
A0QWZ0	Mycolicibacterium smegmatis (strain ATCC 700084 / mc(2)155)	MSMEG_3113	Carbohydrate kinase, fggy	NaN	0
A0QWZ8	Mycolicibacterium smegmatis (strain ATCC 700084 / mc(2)155)	MSMEG_3121	DNA-binding protein	NaN	0
A0QX16	Mycolicibacterium smegmatis (strain ATCC 700084 / mc(2)155)	MSMEG_3139	Enoyl-CoA hydratase/isomerase	NaN	0
A0QX17	Mycolicibacterium smegmatis (strain ATCC 700084 / mc(2)155)	MSMEG_3140	ABC transporter ATP-binding protein, possibly in EF-3 subfamily protein	NaN	0
A0QX52	Mycolicibacterium smegmatis (strain ATCC 700084 / mc(2)155)	MSMEG_3175	Pseudouridine synthase	NaN	0
A0QX77	Mycolicibacterium smegmatis (strain ATCC 700084 / mc(2)155)	nadC	Nicotinate-nucleotide pyrophosphorylase	NaN	0
A0QX91	Mycolicibacterium smegmatis (strain ATCC 700084 / mc(2)155)	MSMEG_3215	ABC-type molybdenum transport system, ATPase component/photorepair protein PhrA	NaN	0
A0QX94	Mycolicibacterium smegmatis (strain ATCC 700084 / mc(2)155)	MSMEG_3218	Trp region conserved hypothetical membrane protein	NaN	0
A0QX97	Mycolicibacterium smegmatis (strain ATCC 700084 / mc(2)155)	trpA	Tryptophan synthase alpha chain	NaN	0
A0QXB2	Mycolicibacterium smegmatis (strain ATCC 700084 / mc(2)155)	MSMEG_3237	ATP-binding protein	NaN	0
A0QXH8	Mycolicibacterium smegmatis (strain ATCC 700084 / mc(2)155)	MSMEG_3306	Zinc-binding alcohol dehydrogenase	NaN	0
A0QXK2	Mycolicibacterium smegmatis (strain ATCC 700084 / mc(2)155)	MSMEG_3332	Transcriptional regulator, TetR family protein	NaN	0
A0QXM9	Mycolicibacterium smegmatis (strain ATCC 700084 / mc(2)155)	MSMEG_3360	Transcriptional regulator, putative	NaN	0
A0QXN5	Mycolicibacterium smegmatis (strain ATCC 700084 / mc(2)155)	MSMEG_3366	Isonitrile hydratase, putative	NaN	0
A0QXQ7	Mycolicibacterium smegmatis (strain ATCC 700084 / mc(2)155)	MSMEG_3389	Putative acetolactate synthase	NaN	0
A0QXR4	Mycolicibacterium smegmatis (strain ATCC 700084 / mc(2)155)	MSMEG_3396	Transcriptional regulator, IclR family protein	NaN	0
A0QXT4	Mycolicibacterium smegmatis (strain ATCC 700084 / mc(2)155)	MSMEG_3418	Uncharacterized protein	NaN	0
A0QXU1	Mycolicibacterium smegmatis (strain ATCC 700084 / mc(2)155)	MSMEG_3425	TetR-family protein transcriptional regulator	NaN	0
A0QXU2	Mycolicibacterium smegmatis (strain ATCC 700084 / mc(2)155)	MSMEG_3426	Short chain dehydrogenase	NaN	0
A0QXW7	Mycolicibacterium smegmatis (strain ATCC 700084 / mc(2)155)	MSMEG_3451	Short-chain dehydrogenase/reductase	NaN	0
A0QXW8	Mycolicibacterium smegmatis (strain ATCC 700084 / mc(2)155)	MSMEG_3452	TetR family protein transcriptional regulator	NaN	0
A0QXZ9	Mycolicibacterium smegmatis (strain ATCC 700084 / mc(2)155)	MSMEG_3483	Mosc domain protein	NaN	0
A0QY22	Mycolicibacterium smegmatis (strain ATCC 700084 / mc(2)155)	MSMEG_3506	Putative amino acid decarboxylase, Pyridoxal-dependent protein	NaN	0
A0QY32	Mycolicibacterium smegmatis (strain ATCC 700084 / mc(2)155)	MSMEG_3517	HAD-superfamily protein subfamily protein IB hydrolase	NaN	0
A0QY35	Mycolicibacterium smegmatis (strain ATCC 700084 / mc(2)155)	MSMEG_3520	TetR-family protein transcriptional regulator	NaN	0
A0QYB1	Mycolicibacterium smegmatis (strain ATCC 700084 / mc(2)155)	MSMEG_3596	ATPase	NaN	0
A0QYB7	Mycolicibacterium smegmatis (strain ATCC 700084 / mc(2)155)	MSMEG_3602	Ribose transport ATP-binding protein RbsA	NaN	0
A0QYF1	Mycolicibacterium smegmatis (strain ATCC 700084 / mc(2)155)	MSMEG_3636	Ferric iron-binding periplasmic protein of ABC transporter	NaN	0
A0QYG6	Mycolicibacterium smegmatis (strain ATCC 700084 / mc(2)155)	MSMEG_3651	Membrane associated protein	NaN	0
A0QYH5	Mycolicibacterium smegmatis (strain ATCC 700084 / mc(2)155)	MSMEG_3660	Uncharacterized protein	NaN	0
A0QYS0	Mycolicibacterium smegmatis (strain ATCC 700084 / mc(2)155)	MSMEG_3765	Transcriptional regulator	NaN	0
A0QYT5	Mycolicibacterium smegmatis (strain ATCC 700084 / mc(2)155)	MSMEG_3780	Adenylate and Guanylate cyclase catalytic domain protein	NaN	0
A0QYT7	Mycolicibacterium smegmatis (strain ATCC 700084 / mc(2)155)	MSMEG_3783	Acyl-CoA dehydrogenase	NaN	0
A0QYY1	Mycolicibacterium smegmatis (strain ATCC 700084 / mc(2)155)	MSMEG_3827	Glutamine synthetase	NaN	0
A0QYY4	Mycolicibacterium smegmatis (strain ATCC 700084 / mc(2)155)	MSMEG_3830	3-oxoacyl-[acyl-carrier-protein] reductase	NaN	0
A0QZ56	Mycolicibacterium smegmatis (strain ATCC 700084 / mc(2)155)	MSMEG_3904	LppK protein	NaN	0
A0QZA9	Mycolicibacterium smegmatis (strain ATCC 700084 / mc(2)155)	MSMEG_3958	Glyoxalase/bleomycin resistance protein/dioxygenase	NaN	0
A0QZC7	Mycolicibacterium smegmatis (strain ATCC 700084 / mc(2)155)	MSMEG_3977	Bac luciferase domain-containing protein	NaN	0
A0QZI4	Mycolicibacterium smegmatis (strain ATCC 700084 / mc(2)155)	MSMEG_4036	Crotonobetaine/carnitine-CoA ligase	NaN	0
A0QZL5	Mycolicibacterium smegmatis (strain ATCC 700084 / mc(2)155)	MSMEG_4067	Zinc-containing alcohol dehydrogenase superfamily protein	NaN	0
A0QZM4	Mycolicibacterium smegmatis (strain ATCC 700084 / mc(2)155)	MSMEG_4079	Putative hydrolase	NaN	0
A0QZM6	Mycolicibacterium smegmatis (strain ATCC 700084 / mc(2)155)	MSMEG_4082	Monoxygenase	NaN	0
A0QZM8	Mycolicibacterium smegmatis (strain ATCC 700084 / mc(2)155)	MSMEG_4084	Putative acyl-CoA dehydrogenase	NaN	0
A0QZN0	Mycolicibacterium smegmatis (strain ATCC 700084 / mc(2)155)	ssuD	Nitrilotriacetate monooxygenase component A	NaN	0
A0QZX6	Mycolicibacterium smegmatis (strain ATCC 700084 / mc(2)155)	metH	Methionine synthase	NaN	0
A0QZX8	Mycolicibacterium smegmatis (strain ATCC 700084 / mc(2)155)	MSMEG_4187	Uncharacterized protein	NaN	0
A0R029	Mycolicibacterium smegmatis (strain ATCC 700084 / mc(2)155)	MSMEG_4240	Polyprenyl synthetase	NaN	0
A0R064	Mycolicibacterium smegmatis (strain ATCC 700084 / mc(2)155)	cobT	Nicotinate-nucleotide--dimethylbenzimidazole phosphoribosyltransferase	NaN	0
A0R0D8	Mycolicibacterium smegmatis (strain ATCC 700084 / mc(2)155)	MSMEG_4351	Putative oxidoreductase YjgI	NaN	0
A0R0F3	Mycolicibacterium smegmatis (strain ATCC 700084 / mc(2)155)	MSMEG_4366	Serine/threonine-protein kinase PknD	NaN	0
A0R0I6	Mycolicibacterium smegmatis (strain ATCC 700084 / mc(2)155)	MSMEG_4399	Uncharacterized protein	NaN	0
A0R0M4	Mycolicibacterium smegmatis (strain ATCC 700084 / mc(2)155)	ctaD	Cytochrome c oxidase subunit 1	NaN	0
A0R0Q5	Mycolicibacterium smegmatis (strain ATCC 700084 / mc(2)155)	MSMEG_4470	ABC transporter	NaN	0
A0R0R3	Mycolicibacterium smegmatis (strain ATCC 700084 / mc(2)155)	MSMEG_4479	Uncharacterized protein	NaN	0
A0R0S6	Mycolicibacterium smegmatis (strain ATCC 700084 / mc(2)155)	MSMEG_4492	Amidase	NaN	0
A0R0U5	Mycolicibacterium smegmatis (strain ATCC 700084 / mc(2)155)	MSMEG_4511	Linear gramicidin synthetase subunit B	NaN	0
A0R0U6	Mycolicibacterium smegmatis (strain ATCC 700084 / mc(2)155)	MSMEG_4512	Polyketide synthetase mbtd	NaN	0
A0R0U7	Mycolicibacterium smegmatis (strain ATCC 700084 / mc(2)155)	MSMEG_4513	Polyketide synthase	NaN	0
A0R0V8	Mycolicibacterium smegmatis (strain ATCC 700084 / mc(2)155)	MSMEG_4524	Anthranilate synthase component I	NaN	0
A0R0W6	Mycolicibacterium smegmatis (strain ATCC 700084 / mc(2)155)	cysT	Sulfate transport system permease protein CysT	NaN	0
A0R0Z0	Mycolicibacterium smegmatis (strain ATCC 700084 / mc(2)155)	MSMEG_4558	Uncharacterized protein	NaN	0
A0R0Z3	Mycolicibacterium smegmatis (strain ATCC 700084 / mc(2)155)	MSMEG_4560	Periplasmic binding protein	NaN	0
A0R0Z4	Mycolicibacterium smegmatis (strain ATCC 700084 / mc(2)155)	MSMEG_4561	ABC Fe3+-siderophores transporter, periplasmic binding protein	NaN	0
A0R103	Mycolicibacterium smegmatis (strain ATCC 700084 / mc(2)155)	MSMEG_4572	DNA polymerase III, delta subunit	NaN	0
A0R181	Mycolicibacterium smegmatis (strain ATCC 700084 / mc(2)155)	MSMEG_4656	Sugar ABC transporter ATP-binding protein	NaN	0
A0R184	Mycolicibacterium smegmatis (strain ATCC 700084 / mc(2)155)	MSMEG_4659	GntR-family protein transcriptional regulator	NaN	0
A0R192	Mycolicibacterium smegmatis (strain ATCC 700084 / mc(2)155)	MSMEG_4667	Transcriptional regulator, LysR family protein	NaN	0
A0R1C5	Mycolicibacterium smegmatis (strain ATCC 700084 / mc(2)155)	MSMEG_4702	ABC-type transporter, permease components	NaN	0
A0R1C7	Mycolicibacterium smegmatis (strain ATCC 700084 / mc(2)155)	MSMEG_4704	Acyltransferase family protein	NaN	0
A0R1D0	Mycolicibacterium smegmatis (strain ATCC 700084 / mc(2)155)	MSMEG_4708	Putative methyltransferase	NaN	0
A0R1D1	Mycolicibacterium smegmatis (strain ATCC 700084 / mc(2)155)	MSMEG_4709	Enoyl-CoA hydratase	NaN	0
A0R1F6	Mycolicibacterium smegmatis (strain ATCC 700084 / mc(2)155)	MSMEG_4735	Uncharacterized protein	NaN	0
A0R1F8	Mycolicibacterium smegmatis (strain ATCC 700084 / mc(2)155)	MSMEG_4737	PS pyruv trans domain-containing protein	NaN	0
A0R1G1	Mycolicibacterium smegmatis (strain ATCC 700084 / mc(2)155)	MSMEG_4740	Glycosyltransferase family protein 28	NaN	0
A0R1J0	Mycolicibacterium smegmatis (strain ATCC 700084 / mc(2)155)	MSMEG_4771	Uncharacterized protein	NaN	0
A0R1W4	Mycolicibacterium smegmatis (strain ATCC 700084 / mc(2)155)	MSMEG_4896	Non-ribosomal peptide synthetase	NaN	0
A0R1X9	Mycolicibacterium smegmatis (strain ATCC 700084 / mc(2)155)	MSMEG_4912	Putative helicase	NaN	0
A0R264	Mycolicibacterium smegmatis (strain ATCC 700084 / mc(2)155)	MSMEG_5000	Transcriptional regulator, LysR family protein	NaN	0
A0R273	Mycolicibacterium smegmatis (strain ATCC 700084 / mc(2)155)	MSMEG_5010	Uncharacterized protein	NaN	0
A0R292	Mycolicibacterium smegmatis (strain ATCC 700084 / mc(2)155)	MSMEG_5030	Uncharacterized protein	NaN	0
A0R2B8	Mycolicibacterium smegmatis (strain ATCC 700084 / mc(2)155)	corA	Magnesium transport protein CorA	NaN	0
A0R2F0	Mycolicibacterium smegmatis (strain ATCC 700084 / mc(2)155)	MSMEG_5088	Tetratricopeptide repeat family protein	NaN	0
A0R2I4	Mycolicibacterium smegmatis (strain ATCC 700084 / mc(2)155)	MSMEG_5126	FO synthase	NaN	0
A0R2S1	Mycolicibacterium smegmatis (strain ATCC 700084 / mc(2)155)	MSMEG_5213	Uncharacterized protein	NaN	0
A0R2S3	Mycolicibacterium smegmatis (strain ATCC 700084 / mc(2)155)	MSMEG_5215	Uncharacterized protein	NaN	0
A0R2S9	Mycolicibacterium smegmatis (strain ATCC 700084 / mc(2)155)	MSMEG_5221	GCN5-related N-acetyltransferase	NaN	0
A0R2T1	Mycolicibacterium smegmatis (strain ATCC 700084 / mc(2)155)	MSMEG_5223	Uncharacterized protein	NaN	0
A0R2X4	Mycolicibacterium smegmatis (strain ATCC 700084 / mc(2)155)	MSMEG_5267	Glutaryl-CoA dehydrogenase	NaN	0
A0R308	Mycolicibacterium smegmatis (strain ATCC 700084 / mc(2)155)	MSMEG_5300	Short-chain type dehydrogenase/reductase	NaN	0
A0R316	Mycolicibacterium smegmatis (strain ATCC 700084 / mc(2)155)	MSMEG_5308	Uncharacterized protein	NaN	0
A0R336	Mycolicibacterium smegmatis (strain ATCC 700084 / mc(2)155)	MSMEG_5328	Uncharacterized protein	NaN	0
A0R379	Mycolicibacterium smegmatis (strain ATCC 700084 / mc(2)155)	MSMEG_5374	Glutamate--ammonia ligase	NaN	0
A0R391	Mycolicibacterium smegmatis (strain ATCC 700084 / mc(2)155)	MSMEG_5388	Uncharacterized protein	NaN	0
A0R3A3	Mycolicibacterium smegmatis (strain ATCC 700084 / mc(2)155)	MSMEG_5400	Dehydrogenase	NaN	0
A0R3F1	Mycolicibacterium smegmatis (strain ATCC 700084 / mc(2)155)	soxR	Redox-sensitive transcriptional activator SoxR	NaN	0
A0R3F3	Mycolicibacterium smegmatis (strain ATCC 700084 / mc(2)155)	MSMEG_5452	DUF5642 domain-containing protein	NaN	0
A0R3H5	Mycolicibacterium smegmatis (strain ATCC 700084 / mc(2)155)	MSMEG_5475	Acetate operon repressor	NaN	0
A0R3Q0	Mycolicibacterium smegmatis (strain ATCC 700084 / mc(2)155)	cheR	CheR methyltransferase, SAM binding domain protein	NaN	0
A0R3R5	Mycolicibacterium smegmatis (strain ATCC 700084 / mc(2)155)	MSMEG_5568	Clavaldehyde dehydrogenase	NaN	0
A0R3R8	Mycolicibacterium smegmatis (strain ATCC 700084 / mc(2)155)	MSMEG_5571	ABC transporter ATP-binding protein	NaN	0
A0R3S1	Mycolicibacterium smegmatis (strain ATCC 700084 / mc(2)155)	MSMEG_5574	Substrate binding protein	NaN	0
A0R3T7	Mycolicibacterium smegmatis (strain ATCC 700084 / mc(2)155)	MSMEG_5591	Uncharacterized protein	NaN	0
A0R3T9	Mycolicibacterium smegmatis (strain ATCC 700084 / mc(2)155)	MSMEG_5592	Bac luciferase domain-containing protein	NaN	0
A0R404	Mycolicibacterium smegmatis (strain ATCC 700084 / mc(2)155)	MSMEG_5659	ABC transporter, ATP-binding protein	NaN	0
A0R408	Mycolicibacterium smegmatis (strain ATCC 700084 / mc(2)155)	MSMEG_5663	Sensor-type histidine kinase PrrB	NaN	0
A0R418	Mycolicibacterium smegmatis (strain ATCC 700084 / mc(2)155)	MSMEG_5673	Transcriptional regulator	NaN	0
A0R453	Mycolicibacterium smegmatis (strain ATCC 700084 / mc(2)155)	MSMEG_5708	DUF2510 domain-containing protein	NaN	0
A0R463	Mycolicibacterium smegmatis (strain ATCC 700084 / mc(2)155)	MSMEG_5718	Transcriptional regulator, TetR family protein	NaN	0
A0R466	Mycolicibacterium smegmatis (strain ATCC 700084 / mc(2)155)	MSMEG_5721	Acetyl-CoA acetyltransferase	NaN	0
A0R479	Mycolicibacterium smegmatis (strain ATCC 700084 / mc(2)155)	MSMEG_5734	Alpha-methylacyl-CoA racemase	NaN	0
A0R4F6	Mycolicibacterium smegmatis (strain ATCC 700084 / mc(2)155)	MSMEG_5816	Uncharacterized protein	NaN	0
A0R4N1	Mycolicibacterium smegmatis (strain ATCC 700084 / mc(2)155)	MSMEG_5893	Uncharacterized protein	NaN	0
A0R4N7	Mycolicibacterium smegmatis (strain ATCC 700084 / mc(2)155)	MSMEG_5899	Virulence factor Mce family protein	NaN	0
A0R4P7	Mycolicibacterium smegmatis (strain ATCC 700084 / mc(2)155)	MSMEG_5909	Oxidoreductase	NaN	0
A0R4U4	Mycolicibacterium smegmatis (strain ATCC 700084 / mc(2)155)	MSMEG_5956	NAD dependent epimerase/dehydratase family protein	NaN	0
A0R4V8	Mycolicibacterium smegmatis (strain ATCC 700084 / mc(2)155)	MSMEG_5970	Probable glutamate-1-semialdehyde 2,1-aminomutase	NaN	0
A0R4W5	Mycolicibacterium smegmatis (strain ATCC 700084 / mc(2)155)	MSMEG_5976	Epimerase/dehydratase	NaN	0
A0R546	Mycolicibacterium smegmatis (strain ATCC 700084 / mc(2)155)	MSMEG_6062	Fe uptake system permease	NaN	0
A0R548	Mycolicibacterium smegmatis (strain ATCC 700084 / mc(2)155)	MSMEG_6064	Lipoprotein	NaN	0
A0R562	Mycolicibacterium smegmatis (strain ATCC 700084 / mc(2)155)	MSMEG_6078	LpqE protein	NaN	0
A0R570	Mycolicibacterium smegmatis (strain ATCC 700084 / mc(2)155)	MSMEG_6087	Beta-lactamase	NaN	0
A0R587	Mycolicibacterium smegmatis (strain ATCC 700084 / mc(2)155)	folE	GTP cyclohydrolase 1	NaN	0
A0R5B2	Mycolicibacterium smegmatis (strain ATCC 700084 / mc(2)155)	MSMEG_6128	Two-component system response regulator	NaN	0
A0R5B4	Mycolicibacterium smegmatis (strain ATCC 700084 / mc(2)155)	MSMEG_6131	Magnesium or manganese-dependent protein phosphatase	NaN	0
A0R5D5	Mycolicibacterium smegmatis (strain ATCC 700084 / mc(2)155)	MSMEG_6153	DNA polymerase III subunit delta	NaN	0
A0R5I0	Mycolicibacterium smegmatis (strain ATCC 700084 / mc(2)155)	MSMEG_6198	DNA-binding protein, putative	NaN	0
A0R5I9	Mycolicibacterium smegmatis (strain ATCC 700084 / mc(2)155)	MSMEG_6208	Palmitoyl-CoA hydrolase	NaN	0
A0R5L7	Mycolicibacterium smegmatis (strain ATCC 700084 / mc(2)155)	MSMEG_6237	Methyltransf-11 domain-containing protein	NaN	0
A0R5L8	Mycolicibacterium smegmatis (strain ATCC 700084 / mc(2)155)	MSMEG_6236	Two-component system, regulatory protein	NaN	0
A0R5L9	Mycolicibacterium smegmatis (strain ATCC 700084 / mc(2)155)	MSMEG_6238	Putative two-component system sensor kinase	NaN	0
A0R5M1	Mycolicibacterium smegmatis (strain ATCC 700084 / mc(2)155)	MSMEG_6240	Uncharacterized protein	NaN	0
A0R5M2	Mycolicibacterium smegmatis (strain ATCC 700084 / mc(2)155)	MSMEG_6241	ATPase associated with various cellular activities, AAA-5	NaN	0
A0R5Q7	Mycolicibacterium smegmatis (strain ATCC 700084 / mc(2)155)	MSMEG_6276	Mur ligase family protein	NaN	0
A0R633	Mycolicibacterium smegmatis (strain ATCC 700084 / mc(2)155)	MSMEG_6408	Acyltransferase family protein	NaN	0
A0R636	Mycolicibacterium smegmatis (strain ATCC 700084 / mc(2)155)	MSMEG_6411	Uncharacterized protein	NaN	0
A0R639	Mycolicibacterium smegmatis (strain ATCC 700084 / mc(2)155)	MSMEG_6414	Septum form domain-containing protein	NaN	0
A0R663	Mycolicibacterium smegmatis (strain ATCC 700084 / mc(2)155)	MSMEG_6438	Uncharacterized protein	NaN	0
A0R6G3	Mycolicibacterium smegmatis (strain ATCC 700084 / mc(2)155)	MSMEG_6538	3-oxoacyl-(Acyl-carrier-protein) reductase, putative	NaN	0
A0R6H0	Mycolicibacterium smegmatis (strain ATCC 700084 / mc(2)155)	MSMEG_6546	Transcriptional regulatory protein	NaN	0
A0R6K1	Mycolicibacterium smegmatis (strain ATCC 700084 / mc(2)155)	MSMEG_6577	Methylmalonyl-CoA carboxyltransferase 12S subunit	NaN	0
A0R6L2	Mycolicibacterium smegmatis (strain ATCC 700084 / mc(2)155)	hrpA	ATP-dependent helicase HrpA	NaN	0
A0R6L6	Mycolicibacterium smegmatis (strain ATCC 700084 / mc(2)155)	MSMEG_6591	Aminotransferase, class V family protein	NaN	0
A0R6M5	Mycolicibacterium smegmatis (strain ATCC 700084 / mc(2)155)	MSMEG_6602	Oxidoreductase	NaN	0
A0R6R0	Mycolicibacterium smegmatis (strain ATCC 700084 / mc(2)155)	MSMEG_6639	Transcriptional regulator, GntR family protein, putative	NaN	0
A0R6T1	Mycolicibacterium smegmatis (strain ATCC 700084 / mc(2)155)	MSMEG_6661	O-methyltransferase, putative	NaN	0
A0R6V5	Mycolicibacterium smegmatis (strain ATCC 700084 / mc(2)155)	gabT	4-aminobutyrate transaminase	NaN	0
A0R701	Mycolicibacterium smegmatis (strain ATCC 700084 / mc(2)155)	MSMEG_6731	Transcriptional regulatory protein	NaN	0
A0R723	Mycolicibacterium smegmatis (strain ATCC 700084 / mc(2)155)	MSMEG_6753	Oxidoreductase, short chain dehydrogenase/reductase family protein	NaN	0
A0R788	Mycolicibacterium smegmatis (strain ATCC 700084 / mc(2)155)	MSMEG_6822	Beta-lactamase	NaN	0
A0R7E4	Mycolicibacterium smegmatis (strain ATCC 700084 / mc(2)155)	MSMEG_6880	Hydrophobic amino acid ABC transporter, putative	NaN	0
A0R7H3	Mycolicibacterium smegmatis (strain ATCC 700084 / mc(2)155)	MSMEG_6914	Uncharacterized protein	NaN	0
A0R7I3	Mycolicibacterium smegmatis (strain ATCC 700084 / mc(2)155)	MSMEG_6927	MutT/nudix family protein	NaN	0
A0R506	Mycolicibacterium smegmatis (strain ATCC 700084 / mc(2)155)	MSMEG_6020	D-xylose-binding periplasmic protein	0	-0.0165181
A0QQI4	Mycolicibacterium smegmatis (strain ATCC 700084 / mc(2)155)	purT	Formate-dependent phosphoribosylglycinamide formyltransferase	0	-0.024209
A0R609	Mycolicibacterium smegmatis (strain ATCC 700084 / mc(2)155)	katG1	Catalase-peroxidase 1	0	-0.0564013
A0R2B1	Mycolicibacterium smegmatis (strain ATCC 700084 / mc(2)155)	kgd	Multifunctional 2-oxoglutarate metabolism enzyme	0	-0.0859521
A0R5C0	Mycolicibacterium smegmatis (strain ATCC 700084 / mc(2)155)	MSMEG_6137	Non-ribosomal peptide synthetase	0.0399271	-0.0879097
A0QZZ9	Mycolicibacterium smegmatis (strain ATCC 700084 / mc(2)155)	MSMEG_4210	Secreted protein	0.0329085	-0.0900936
A0QTV7	Mycolicibacterium smegmatis (strain ATCC 700084 / mc(2)155)	MSMEG_1981	Uncharacterized protein	0	-0.120741
A0R050	Mycolicibacterium smegmatis (strain ATCC 700084 / mc(2)155)	MSMEG_4261	Cytochrome bc1 complex cytochrome c subunit	0.193914	-0.125598
A0R6E9	Mycolicibacterium smegmatis (strain ATCC 700084 / mc(2)155)	MSMEG_6524	ABC Polyamine/Opine/Phosphonate transporter, periplasmic ligand binding protein	0	-0.133765
A0R607	Mycolicibacterium smegmatis (strain ATCC 700084 / mc(2)155)	dprE1	Decaprenylphosphoryl-beta-D-ribose oxidase	0	-0.144953
A0QVX4	Mycolicibacterium smegmatis (strain ATCC 700084 / mc(2)155)	MSMEG_2728	Glutamate transport ATP-binding protein GluA	0	-0.149485
A0R659	Mycolicibacterium smegmatis (strain ATCC 700084 / mc(2)155)	MSMEG_6434	Uncharacterized protein	0	-0.152678
A0R4L2	Mycolicibacterium smegmatis (strain ATCC 700084 / mc(2)155)	MSMEG_5873	Uncharacterized protein	0.141361	-0.158754
A0QTK6	Mycolicibacterium smegmatis (strain ATCC 700084 / mc(2)155)	hpf	Ribosome hibernation promoting factor	0	-0.176921
A0QYQ8	Mycolicibacterium smegmatis (strain ATCC 700084 / mc(2)155)	MSMEG_3748	Thiamin pyrophosphokinase, catalytic domain protein	0	-0.202465
A0QZD1	Mycolicibacterium smegmatis (strain ATCC 700084 / mc(2)155)	MSMEG_3982	Acyl-CoA dehydrogenase	0	-0.232012
A0R5T8	Mycolicibacterium smegmatis (strain ATCC 700084 / mc(2)155)	MSMEG_6309	ABC transporter, ATP-binding protein	0.141079	-0.2321
A0QZY9	Mycolicibacterium smegmatis (strain ATCC 700084 / mc(2)155)	pyrD	Dihydroorotate dehydrogenase (quinone)	0	-0.247986
A0QRB1	Mycolicibacterium smegmatis (strain ATCC 700084 / mc(2)155)	MSMEG_1052	Amino acid carrier protein	0.110315	-0.250103
A0QU12	Mycolicibacterium smegmatis (strain ATCC 700084 / mc(2)155)	MSMEG_2038	Monooxygenase, flavin-binding family protein	0.175698	-0.254253
A0QS39	Mycolicibacterium smegmatis (strain ATCC 700084 / mc(2)155)	rpmG1	50S ribosomal protein L33 1	0	-0.257761
A0R2G5	Mycolicibacterium smegmatis (strain ATCC 700084 / mc(2)155)	dapD	2,3,4,5-tetrahydropyridine-2,6-dicarboxylate N-succinyltransferase	0	-0.262903
A0R5I3	Mycolicibacterium smegmatis (strain ATCC 700084 / mc(2)155)	MSMEG_6201	Transglycosylase	0	-0.27765
P71534	Mycolicibacterium smegmatis (strain ATCC 700084 / mc(2)155)	fabG	3-oxoacyl-[acyl-carrier-protein] reductase FabG	0	-0.281876
A0QQG9	Mycolicibacterium smegmatis (strain ATCC 700084 / mc(2)155)	MSMEG_0750	Membrane protein	0.638264	-0.301175
A0QWT2	Mycolicibacterium smegmatis (strain ATCC 700084 / mc(2)155)	coaBC	Coenzyme A biosynthesis bifunctional protein CoaBC	0	-0.304169
A0QWW2	Mycolicibacterium smegmatis (strain ATCC 700084 / mc(2)155)	gapA	Glyceraldehyde-3-phosphate dehydrogenase	0.0659648	-0.33744
A0QWS8	Mycolicibacterium smegmatis (strain ATCC 700084 / mc(2)155)	MSMEG_3050	Integration host factor	0.0880635	-0.346988
A0R2B7	Mycolicibacterium smegmatis (strain ATCC 700084 / mc(2)155)	MSMEG_5055	NAD-dependent malic enzyme	0	-0.347469
A0R5X8	Mycolicibacterium smegmatis (strain ATCC 700084 / mc(2)155)	pat	Putative phenylalanine aminotransferase	0	-0.353063
A0QNZ3	Mycolicibacterium smegmatis (strain ATCC 700084 / mc(2)155)	MSMEG_0216	3-hydroxyacyl-CoA dehydrogenase	0	-0.356118
A0QRS0	Mycolicibacterium smegmatis (strain ATCC 700084 / mc(2)155)	MSMEG_1216	ABC-type transport system periplasmic substrate-binding protein	0	-0.365777
A0QSH7	Mycolicibacterium smegmatis (strain ATCC 700084 / mc(2)155)	secY	Protein translocase subunit SecY	0.238631	-0.370046
A0R067	Mycolicibacterium smegmatis (strain ATCC 700084 / mc(2)155)	gcvT	Aminomethyltransferase	0	-0.374992
A0QQF8	Mycolicibacterium smegmatis (strain ATCC 700084 / mc(2)155)	MSMEG_0740	Glycosyl hydrolase family protein 76	0.354379	-0.375192
A0QQS6	Mycolicibacterium smegmatis (strain ATCC 700084 / mc(2)155)	psd	Phosphatidylserine decarboxylase proenzyme	0.277572	-0.382283
A0R7I5	Mycolicibacterium smegmatis (strain ATCC 700084 / mc(2)155)	MSMEG_6929	Integral membrane protein MviN, putative	0.821366	-0.389884
A0QU58	Mycolicibacterium smegmatis (strain ATCC 700084 / mc(2)155)	prfB	Peptide chain release factor 2	0	-0.408686
A0QNG2	Mycolicibacterium smegmatis (strain ATCC 700084 / mc(2)155)	pknA	Serine/threonine protein kinase PknA	0	-0.410187
A0QXA9	Mycolicibacterium smegmatis (strain ATCC 700084 / mc(2)155)	MSMEG_3234	Integral membrane protein	0	-0.421998
A0QP27	Mycolicibacterium smegmatis (strain ATCC 700084 / mc(2)155)	MSMEG_0250	Membrane protein, MmpL family protein	0	-0.4483
A0QT69	Mycolicibacterium smegmatis (strain ATCC 700084 / mc(2)155)	MSMEG_1735	Dihydrolipoamide dehydrogenase	0	-0.452759
A0QWK5	Mycolicibacterium smegmatis (strain ATCC 700084 / mc(2)155)	MSMEG_2974	Peptidyl-prolyl cis-trans isomerase	0	-0.46149
A0QXC7	Mycolicibacterium smegmatis (strain ATCC 700084 / mc(2)155)	MSMEG_3254	RDD family protein, putative	0.387753	-0.465773
A0QWQ6	Mycolicibacterium smegmatis (strain ATCC 700084 / mc(2)155)	mltG	Endolytic murein transglycosylase	0	-0.467862
A0R3T6	Mycolicibacterium smegmatis (strain ATCC 700084 / mc(2)155)	mntH	Divalent metal cation transporter MntH	0.473277	-0.481523
A0R062	Mycolicibacterium smegmatis (strain ATCC 700084 / mc(2)155)	MSMEG_4273	Integral membrane protein	0.445582	-0.486996
A0QYU6	Mycolicibacterium smegmatis (strain ATCC 700084 / mc(2)155)	rplT	50S ribosomal protein L20	0	-0.500996
A0QUX1	Mycolicibacterium smegmatis (strain ATCC 700084 / mc(2)155)	gatB	Aspartyl/glutamyl-tRNA(Asn/Gln) amidotransferase subunit B	0	-0.508698
A0QNG1	Mycolicibacterium smegmatis (strain ATCC 700084 / mc(2)155)	pknB	Serine/threonine-protein kinase PknB	0.258753	-0.519101
A0QZX9	Mycolicibacterium smegmatis (strain ATCC 700084 / mc(2)155)	MSMEG_4188	Short chain dehydrogenase	0.500179	-0.521339
A0R613	Mycolicibacterium smegmatis (strain ATCC 700084 / mc(2)155)	MSMEG_6388	Probable arabinosyltransferase B	0	-0.521911
A0QT70	Mycolicibacterium smegmatis (strain ATCC 700084 / mc(2)155)	MSMEG_1736	Glycerol-3-phosphate dehydrogenase	0.505842	-0.537844
A0R129	Mycolicibacterium smegmatis (strain ATCC 700084 / mc(2)155)	lppH	Putative conserved lipoprotein lpph	0.377855	-0.539812
A0QNG5	Mycolicibacterium smegmatis (strain ATCC 700084 / mc(2)155)	MSMEG_0033	Protein phosphatase 2C	0.362405	-0.550119
A0QNL0	Mycolicibacterium smegmatis (strain ATCC 700084 / mc(2)155)	eccE1	ESX-1 secretion system protein EccE1	0	-0.553079
A0QNG6	Mycolicibacterium smegmatis (strain ATCC 700084 / mc(2)155)	fhaB	FHA domain-containing protein FhaB	0	-0.569689
A0QRW8	Mycolicibacterium smegmatis (strain ATCC 700084 / mc(2)155)	MSMEG_1265	Deacetylase sirtuin-type domain-containing protein	0.44509	-0.608832
A0R565	Mycolicibacterium smegmatis (strain ATCC 700084 / mc(2)155)	MSMEG_6081	Uncharacterized protein	0	-0.609345
A0R3L2	Mycolicibacterium smegmatis (strain ATCC 700084 / mc(2)155)	MSMEG_5513	Serine/threonine-protein kinase PknE	0	-0.617629
A0QZZ7	Mycolicibacterium smegmatis (strain ATCC 700084 / mc(2)155)	MSMEG_4208	Integral membrane protein	0.346405	-0.61808
A0R7F6	Mycolicibacterium smegmatis (strain ATCC 700084 / mc(2)155)	rplI	50S ribosomal protein L9	0	-0.638257
A0QT50	Mycolicibacterium smegmatis (strain ATCC 700084 / mc(2)155)	MSMEG_1712	ABC transporter periplasmic-binding protein YtfQ	0.786969	-0.645989
A0QSH9	Mycolicibacterium smegmatis (strain ATCC 700084 / mc(2)155)	map	Methionine aminopeptidase	0	-0.663892
A0R1D2	Mycolicibacterium smegmatis (strain ATCC 700084 / mc(2)155)	MSMEG_4710	Dihydrolipoamide acetyltransferase component of pyruvate dehydrogenase complex	0	-0.668498
A0QSB2	Mycolicibacterium smegmatis (strain ATCC 700084 / mc(2)155)	MSMEG_1417	Glyoxalase family protein	0	-0.672041
A0QSY1	Mycolicibacterium smegmatis (strain ATCC 700084 / mc(2)155)	MSMEG_1642	ABC transporter, ATP-binding protein	0.284356	-0.681472
A0QP06	Mycolicibacterium smegmatis (strain ATCC 700084 / mc(2)155)	ilvD	Dihydroxy-acid dehydratase	0	-0.688296
A0QQX8	Mycolicibacterium smegmatis (strain ATCC 700084 / mc(2)155)	MSMEG_0913	Methoxy mycolic acid synthase 1	0	-0.688649
A0QZ01	Mycolicibacterium smegmatis (strain ATCC 700084 / mc(2)155)	MSMEG_3848	Carboxylic ester hydrolase	0	-0.693412
A0R0R9	Mycolicibacterium smegmatis (strain ATCC 700084 / mc(2)155)	glyS	Glycine--tRNA ligase	0	-0.694118
A0QZ33	Mycolicibacterium smegmatis (strain ATCC 700084 / mc(2)155)	MSMEG_3880	Nitrilase/cyanide hydratase and apolipoprotein N-acyltransferase	0.2834	-0.753744
A0QXC8	Mycolicibacterium smegmatis (strain ATCC 700084 / mc(2)155)	MSMEG_3255	DoxX subfamily protein, putative	0.536743	-0.788613
A0R6Q9	Mycolicibacterium smegmatis (strain ATCC 700084 / mc(2)155)	metE	5-methyltetrahydropteroyltriglutamate--homocysteine methyltransferase	0	-0.793022
A0QVR8	Mycolicibacterium smegmatis (strain ATCC 700084 / mc(2)155)	MSMEG_2669	Hydrolase	1.52036	-0.794098
A0QWU7	Mycolicibacterium smegmatis (strain ATCC 700084 / mc(2)155)	MSMEG_3069	Probable triacylglyceride transporter	0	-0.808018
A0R2C4	Mycolicibacterium smegmatis (strain ATCC 700084 / mc(2)155)	MSMEG_5062	Uncharacterized protein	0.987745	-0.814571
A0R269	Mycolicibacterium smegmatis (strain ATCC 700084 / mc(2)155)	MSMEG_5005	LprC protein	0	-0.821461
A0QQW8	Mycolicibacterium smegmatis (strain ATCC 700084 / mc(2)155)	lpdA	Dihydrolipoyl dehydrogenase	0.367887	-0.832855
A0QRQ0	Mycolicibacterium smegmatis (strain ATCC 700084 / mc(2)155)	MSMEG_1196	SNF2 domain protein	0.622207	-0.846991
A0QVB9	Mycolicibacterium smegmatis (strain ATCC 700084 / mc(2)155)	tsf	Elongation factor Ts	0	-0.855039
A0QSV0	Mycolicibacterium smegmatis (strain ATCC 700084 / mc(2)155)	guaA	GMP synthase [glutamine-hydrolyzing]	0	-0.856123
A0QUY9	Mycolicibacterium smegmatis (strain ATCC 700084 / mc(2)155)	leuC	3-isopropylmalate dehydratase large subunit	0	-0.864474
A0QYQ9	Mycolicibacterium smegmatis (strain ATCC 700084 / mc(2)155)	nadK	NAD kinase	0	-0.896069
A0R623	Mycolicibacterium smegmatis (strain ATCC 700084 / mc(2)155)	MSMEG_6398	Antigen 85-A	1.74103	-0.899415
A0QV52	Mycolicibacterium smegmatis (strain ATCC 700084 / mc(2)155)	MSMEG_2450	Adenosylmethionine--8-amino-7-oxononanoate transaminase	0	-0.907418
A0QP32	Mycolicibacterium smegmatis (strain ATCC 700084 / mc(2)155)	pckG	Phosphoenolpyruvate carboxykinase [GTP]	0	-0.912414
A0QP11	Mycolicibacterium smegmatis (strain ATCC 700084 / mc(2)155)	MSMEG_0234	Metallopeptidase	0	-0.924748
A0QXX3	Mycolicibacterium smegmatis (strain ATCC 700084 / mc(2)155)	MSMEG_3457	DoxD family protein/pyridine nucleotide-disulfide oxidoreductase	0	-0.925796
A0QYD5	Mycolicibacterium smegmatis (strain ATCC 700084 / mc(2)155)	MSMEG_3620	Bac luciferase domain-containing protein	0	-0.936446
A0QNJ1	Mycolicibacterium smegmatis (strain ATCC 700084 / mc(2)155)	MSMEG_0061	Ftsk/spoiiie family protein	0	-1.02182
A0QV05	Mycolicibacterium smegmatis (strain ATCC 700084 / mc(2)155)	recG	ATP-dependent DNA helicase RecG	0	-1.06031
A0QSM0	Mycolicibacterium smegmatis (strain ATCC 700084 / mc(2)155)	truA	tRNA pseudouridine synthase A	0.266308	-1.0674
A0R3N9	Mycolicibacterium smegmatis (strain ATCC 700084 / mc(2)155)	pgi	Glucose-6-phosphate isomerase	0	-1.08421
A0R3L4	Mycolicibacterium smegmatis (strain ATCC 700084 / mc(2)155)	purH	Bifunctional purine biosynthesis protein PurH	0	-1.08924
A0QS97	Mycolicibacterium smegmatis (strain ATCC 700084 / mc(2)155)	rpsG	30S ribosomal protein S7	0	-1.10975
A0QSD1	Mycolicibacterium smegmatis (strain ATCC 700084 / mc(2)155)	rplC	50S ribosomal protein L3	0.250305	-1.12511
A0QSD5	Mycolicibacterium smegmatis (strain ATCC 700084 / mc(2)155)	rpsS	30S ribosomal protein S19	0	-1.13063
A0QYD4	Mycolicibacterium smegmatis (strain ATCC 700084 / mc(2)155)	MSMEG_3619	Short chain dehydrogenase	0	-1.13375
A0R588	Mycolicibacterium smegmatis (strain ATCC 700084 / mc(2)155)	ftsH	ATP-dependent zinc metalloprotease FtsH	0.910991	-1.15383
A0QXL6	Mycolicibacterium smegmatis (strain ATCC 700084 / mc(2)155)	MSMEG_3347	Nitrilase/cyanide hydratase and apolipoprotein N-acyltransferase	1.46173	-1.18398
A0R2C8	Mycolicibacterium smegmatis (strain ATCC 700084 / mc(2)155)	MSMEG_5066	Integral membrane protein	0	-1.18863
A0R3H0	Mycolicibacterium smegmatis (strain ATCC 700084 / mc(2)155)	MSMEG_5470	Molybdopterin molybdenumtransferase	1.15796	-1.22044
A0QRJ6	Mycolicibacterium smegmatis (strain ATCC 700084 / mc(2)155)	gpsA	Glycerol-3-phosphate dehydrogenase [NAD(P)+]	0.752936	-1.27038
A0R277	Mycolicibacterium smegmatis (strain ATCC 700084 / mc(2)155)	MSMEG_5014	Copper-translocating P-type ATPase	0	-1.29266
A0R072	Mycolicibacterium smegmatis (strain ATCC 700084 / mc(2)155)	sucB	Dihydrolipoamide acetyltransferase component of pyruvate dehydrogenase complex	0.359163	-1.29309
A0QYH7	Mycolicibacterium smegmatis (strain ATCC 700084 / mc(2)155)	MSMEG_3662	Mannose-binding lectin	0	-1.30161
A0R1A4	Mycolicibacterium smegmatis (strain ATCC 700084 / mc(2)155)	MSMEG_4681	Uncharacterized protein	0	-1.36628
A0QVB5	Mycolicibacterium smegmatis (strain ATCC 700084 / mc(2)155)	MSMEG_2517	Hydrolase, alpha/beta fold family protein, putative	0	-1.39585
A0QSG5	Mycolicibacterium smegmatis (strain ATCC 700084 / mc(2)155)	rplR	50S ribosomal protein L18	0	-1.40862
A0QYW4	Mycolicibacterium smegmatis (strain ATCC 700084 / mc(2)155)	uvrA	UvrABC system protein A	0.392213	-1.41428
A0QQ64	Mycolicibacterium smegmatis (strain ATCC 700084 / mc(2)155)	MSMEG_0642	Hypothetical ABC transporter permease protein YliD	0	-1.42025
A0QR46	Mycolicibacterium smegmatis (strain ATCC 700084 / mc(2)155)	MSMEG_0982	Immunogenic protein	0	-1.45244
A0QPG2	Mycolicibacterium smegmatis (strain ATCC 700084 / mc(2)155)	MSMEG_0387	Rmt2 protein	1.19591	-1.48446
A0QSX3	Mycolicibacterium smegmatis (strain ATCC 700084 / mc(2)155)	MSMEG_1634	Probable forkhead-associated protein	0	-1.48458
A0QW29	Mycolicibacterium smegmatis (strain ATCC 700084 / mc(2)155)	MSMEG_2786	Hydrolase, alpha/beta fold family protein	0	-1.48638
A0R461	Mycolicibacterium smegmatis (strain ATCC 700084 / mc(2)155)	MSMEG_5715	Bac luciferase domain-containing protein	0	-1.49444
A0R041	Mycolicibacterium smegmatis (strain ATCC 700084 / mc(2)155)	MSMEG_4252	Uncharacterized protein	0	-1.54914
A0QTE7	Mycolicibacterium smegmatis (strain ATCC 700084 / mc(2)155)	MSMEG_1813	Propionyl-CoA carboxylase beta chain	0	-1.58213
A0QQF4	Mycolicibacterium smegmatis (strain ATCC 700084 / mc(2)155)	MSMEG_0736	Uncharacterized protein	0	-1.59819
A0QRJ0	Mycolicibacterium smegmatis (strain ATCC 700084 / mc(2)155)	htpX	Protease HtpX homolog	0	-1.59974
A0QV38	Mycolicibacterium smegmatis (strain ATCC 700084 / mc(2)155)	MSMEG_2436	UPF0109 protein	0	-1.68461
A0QX32	Mycolicibacterium smegmatis (strain ATCC 700084 / mc(2)155)	MSMEG_3155	Band 7 protein	1.31534	-1.69914
A0QVY4	Mycolicibacterium smegmatis (strain ATCC 700084 / mc(2)155)	MSMEG_2739	Uncharacterized protein	1.77885	-1.7012
A0R069	Mycolicibacterium smegmatis (strain ATCC 700084 / mc(2)155)	pepA	Probable cytosol aminopeptidase	0	-1.75362
Q9AFI5	Mycolicibacterium smegmatis (strain ATCC 700084 / mc(2)155)	ssb	Single-stranded DNA-binding protein	0.266496	-1.79004
A0R5D9	Mycolicibacterium smegmatis (strain ATCC 700084 / mc(2)155)	topA	DNA topoisomerase 1	0.371876	-1.7927
A0QXX7	Mycolicibacterium smegmatis (strain ATCC 700084 / mc(2)155)	katG2	Catalase-peroxidase 2	0	-1.87308
A0R0B0	Mycolicibacterium smegmatis (strain ATCC 700084 / mc(2)155)	aceE	Pyruvate dehydrogenase E1 component	0.588683	-1.9031
A0QYF6	Mycolicibacterium smegmatis (strain ATCC 700084 / mc(2)155)	MSMEG_3641	VWFA domain-containing protein	2.08813	-1.98619
Q3L891	Mycolicibacterium smegmatis (strain ATCC 700084 / mc(2)155)	mps2	Linear gramicidin synthetase subunit D	0	-2.02853
A0R2D2	Mycolicibacterium smegmatis (strain ATCC 700084 / mc(2)155)	MSMEG_5070	Trypsin	1.39089	-2.05987
A0QVQ5	Mycolicibacterium smegmatis (strain ATCC 700084 / mc(2)155)	pnp	Polyribonucleotide nucleotidyltransferase	0	-2.10112
A0R7G8	Mycolicibacterium smegmatis (strain ATCC 700084 / mc(2)155)	MSMEG_6907	MmcI protein	0	-2.17508
A0QYF5	Mycolicibacterium smegmatis (strain ATCC 700084 / mc(2)155)	glcB	Malate synthase G	0	-2.21679
A0QVT2	Mycolicibacterium smegmatis (strain ATCC 700084 / mc(2)155)	rnj	Ribonuclease J	0	-2.33154
A0QSU5	Mycolicibacterium smegmatis (strain ATCC 700084 / mc(2)155)	MSMEG_1604	FAD dependent oxidoreductase	1.56486	-2.39616
A0R7J6	Mycolicibacterium smegmatis (strain ATCC 700084 / mc(2)155)	MSMEG_6941	R3H domain-containing protein	0.436547	-2.49288
A0R006	Mycolicibacterium smegmatis (strain ATCC 700084 / mc(2)155)	wag31	Cell wall synthesis protein Wag31	1.02125	-2.54806
A0QTQ4	Mycolicibacterium smegmatis (strain ATCC 700084 / mc(2)155)	MSMEG_1926	Phosphoglycerate mutase family protein	1.5673	-2.56011
A0QWX9	Mycolicibacterium smegmatis (strain ATCC 700084 / mc(2)155)	tal	Transaldolase	0	-2.56145
A0QYK0	Mycolicibacterium smegmatis (strain ATCC 700084 / mc(2)155)	MSMEG_3685	Uncharacterized protein	2.79308	-2.62331
A0QY23	Mycolicibacterium smegmatis (strain ATCC 700084 / mc(2)155)	MSMEG_3507	Fructose-bisphosphate aldolase class-I	0	-2.76148
A0R5I5	Mycolicibacterium smegmatis (strain ATCC 700084 / mc(2)155)	MSMEG_6203	Cysteine synthase/cystathionine beta-synthase family protein	0.883763	-2.91696
A0QWH5	Mycolicibacterium smegmatis (strain ATCC 700084 / mc(2)155)	ruvA	Holliday junction ATP-dependent DNA helicase RuvA	0	-2.98293
A0QWY0	Mycolicibacterium smegmatis (strain ATCC 700084 / mc(2)155)	tkt	Transketolase	0	-3.31476
A0QX20	Mycolicibacterium smegmatis (strain ATCC 700084 / mc(2)155)	acnA	Aconitate hydratase A	0	-3.37438
A0QV20	Mycolicibacterium smegmatis (strain ATCC 700084 / mc(2)155)	rnc	Ribonuclease 3	0	-3.48169
A0R2U8	Mycolicibacterium smegmatis (strain ATCC 700084 / mc(2)155)	fumC	Fumarate hydratase class II	0	-3.49277
A0R2Y1	Mycolicibacterium smegmatis (strain ATCC 700084 / mc(2)155)	MSMEG_5273	Beta-ketoadipyl CoA thiolase	2.14334	-3.86864
A0QND8	Mycolicibacterium smegmatis (strain ATCC 700084 / mc(2)155)	recF	DNA replication and repair protein RecF	0	NaN
A0QNE0	Mycolicibacterium smegmatis (strain ATCC 700084 / mc(2)155)	gyrB	DNA gyrase subunit B	0	NaN
A0QNI9	Mycolicibacterium smegmatis (strain ATCC 700084 / mc(2)155)	eccA1	ESX-1 secretion system protein EccA1	0	NaN
A0QNJ2	Mycolicibacterium smegmatis (strain ATCC 700084 / mc(2)155)	eccCb1	ESX-1 secretion system protein EccCb1	0	NaN
A0QNL1	Mycolicibacterium smegmatis (strain ATCC 700084 / mc(2)155)	mycP1	Mycosin-1	0	NaN
A0QQH7	Mycolicibacterium smegmatis (strain ATCC 700084 / mc(2)155)	purA	Adenylosuccinate synthetase	0	NaN
A0QR17	Mycolicibacterium smegmatis (strain ATCC 700084 / mc(2)155)	hemA	Glutamyl-tRNA reductase	0	NaN
A0QR33	Mycolicibacterium smegmatis (strain ATCC 700084 / mc(2)155)	hemL	Glutamate-1-semialdehyde 2,1-aminomutase	0	NaN
A0QRH1	Mycolicibacterium smegmatis (strain ATCC 700084 / mc(2)155)	menG	Demethylmenaquinone methyltransferase	0	NaN
A0QRI8	Mycolicibacterium smegmatis (strain ATCC 700084 / mc(2)155)	menJ	Menaquinone reductase	0	NaN
A0QSD3	Mycolicibacterium smegmatis (strain ATCC 700084 / mc(2)155)	rplW	50S ribosomal protein L23	0	NaN
A0QSD8	Mycolicibacterium smegmatis (strain ATCC 700084 / mc(2)155)	rplP	50S ribosomal protein L16	0	NaN
A0QSG1	Mycolicibacterium smegmatis (strain ATCC 700084 / mc(2)155)	rplE	50S ribosomal protein L5	0	NaN
A0QSG4	Mycolicibacterium smegmatis (strain ATCC 700084 / mc(2)155)	rplF	50S ribosomal protein L6	0	NaN
A0QSK6	Mycolicibacterium smegmatis (strain ATCC 700084 / mc(2)155)	rmlB	dTDP-glucose 4,6-dehydratase	0	NaN
A0QSL6	Mycolicibacterium smegmatis (strain ATCC 700084 / mc(2)155)	rpsK	30S ribosomal protein S11	0	NaN
A0QSL9	Mycolicibacterium smegmatis (strain ATCC 700084 / mc(2)155)	rplQ	50S ribosomal protein L17	0	NaN
A0QSP8	Mycolicibacterium smegmatis (strain ATCC 700084 / mc(2)155)	rplM	50S ribosomal protein L13	0	NaN
A0QSS1	Mycolicibacterium smegmatis (strain ATCC 700084 / mc(2)155)	tsaD	tRNA N6-adenosine threonylcarbamoyltransferase	0	NaN
A0QSS3	Mycolicibacterium smegmatis (strain ATCC 700084 / mc(2)155)	groS	10 kDa chaperonin	0	NaN
A0QSU4	Mycolicibacterium smegmatis (strain ATCC 700084 / mc(2)155)	MSMEG_1603	Uncharacterized oxidoreductase	0	NaN
A0QTG2	Mycolicibacterium smegmatis (strain ATCC 700084 / mc(2)155)	fbiA	Phosphoenolpyruvate transferase	0	NaN
A0QTK3	Mycolicibacterium smegmatis (strain ATCC 700084 / mc(2)155)	mtrB	Sensor histidine kinase MtrB	0	NaN
A0QTU8	Mycolicibacterium smegmatis (strain ATCC 700084 / mc(2)155)	mimA	Propane 2-monooxygenase, hydroxylase component large subunit	0	NaN
A0QUX7	Mycolicibacterium smegmatis (strain ATCC 700084 / mc(2)155)	ilvH	Acetolactate synthase small subunit	0	NaN
A0QUX8	Mycolicibacterium smegmatis (strain ATCC 700084 / mc(2)155)	ilvC	Ketol-acid reductoisomerase (NADP(+))	0	NaN
A0QUY7	Mycolicibacterium smegmatis (strain ATCC 700084 / mc(2)155)	gltX	Glutamate--tRNA ligase	0	NaN
A0QV37	Mycolicibacterium smegmatis (strain ATCC 700084 / mc(2)155)	rpsP	30S ribosomal protein S16	0	NaN
A0QV42	Mycolicibacterium smegmatis (strain ATCC 700084 / mc(2)155)	rplS	50S ribosomal protein L19	0	NaN
A0QVE4	Mycolicibacterium smegmatis (strain ATCC 700084 / mc(2)155)	rlmN	Probable dual-specificity RNA methyltransferase RlmN	0	NaN
A0QVL2	Mycolicibacterium smegmatis (strain ATCC 700084 / mc(2)155)	mqo	Probable malate:quinone oxidoreductase	0	NaN
A0QVM0	Mycolicibacterium smegmatis (strain ATCC 700084 / mc(2)155)	proS	Proline--tRNA ligase	0	NaN
A0QVY8	Mycolicibacterium smegmatis (strain ATCC 700084 / mc(2)155)	nrdR	Transcriptional repressor NrdR	0	NaN
A0QW19	Mycolicibacterium smegmatis (strain ATCC 700084 / mc(2)155)	dxs	1-deoxy-D-xylulose-5-phosphate synthase	0	NaN
A0QWG5	Mycolicibacterium smegmatis (strain ATCC 700084 / mc(2)155)	MSMEG_2934	Phosphatidylinositol mannoside acyltransferase	0	NaN
A0QWS1	Mycolicibacterium smegmatis (strain ATCC 700084 / mc(2)155)	pyrB	Aspartate carbamoyltransferase	0	NaN
A0QWT1	Mycolicibacterium smegmatis (strain ATCC 700084 / mc(2)155)	rpoZ	DNA-directed RNA polymerase subunit omega	0	NaN
A0QWX4	Mycolicibacterium smegmatis (strain ATCC 700084 / mc(2)155)	ppc	Phosphoenolpyruvate carboxylase	0	NaN
A0QX87	Mycolicibacterium smegmatis (strain ATCC 700084 / mc(2)155)	hisF	Imidazole glycerol phosphate synthase subunit HisF	0	NaN
A0QYB3	Mycolicibacterium smegmatis (strain ATCC 700084 / mc(2)155)	xypA	Xylitol-binding protein	0	NaN
A0QYC2	Mycolicibacterium smegmatis (strain ATCC 700084 / mc(2)155)	dthD	D-threitol dehydrogenase	0	NaN
A0QYG9	Mycolicibacterium smegmatis (strain ATCC 700084 / mc(2)155)	secA2	Protein translocase subunit SecA 2	0	NaN
A0QYQ7	Mycolicibacterium smegmatis (strain ATCC 700084 / mc(2)155)	pyrG	CTP synthase	0	NaN
A0QYS6	Mycolicibacterium smegmatis (strain ATCC 700084 / mc(2)155)	argG	Argininosuccinate synthase	0	NaN
A0QYS8	Mycolicibacterium smegmatis (strain ATCC 700084 / mc(2)155)	argF	Ornithine carbamoyltransferase	0	NaN
A0QYT0	Mycolicibacterium smegmatis (strain ATCC 700084 / mc(2)155)	argB	Acetylglutamate kinase	0	NaN
A0QZ12	Mycolicibacterium smegmatis (strain ATCC 700084 / mc(2)155)	ppm1	Polyprenol monophosphomannose synthase	0	NaN
A0QZ46	Mycolicibacterium smegmatis (strain ATCC 700084 / mc(2)155)	prcA	Proteasome subunit alpha	0	NaN
A0QZ49	Mycolicibacterium smegmatis (strain ATCC 700084 / mc(2)155)	dop	Pup deamidase/depupylase	0	NaN
A0QZA1	Mycolicibacterium smegmatis (strain ATCC 700084 / mc(2)155)	MSMEG_3950	Universal stress protein	0	NaN
A0R008	Mycolicibacterium smegmatis (strain ATCC 700084 / mc(2)155)	sepF	Cell division protein SepF	0	NaN
A0R016	Mycolicibacterium smegmatis (strain ATCC 700084 / mc(2)155)	murG	UDP-N-acetylglucosamine--N-acetylmuramyl-(pentapeptide) pyrophosphoryl-undecaprenol N-acetylglucosamine transferase	0	NaN
A0R048	Mycolicibacterium smegmatis (strain ATCC 700084 / mc(2)155)	trpD	Anthranilate phosphoribosyltransferase	0	NaN
A0R075	Mycolicibacterium smegmatis (strain ATCC 700084 / mc(2)155)	lipA	Lipoyl synthase	0	NaN
A0R083	Mycolicibacterium smegmatis (strain ATCC 700084 / mc(2)155)	glnA	Glutamine synthetase	0	NaN
A0R0T9	Mycolicibacterium smegmatis (strain ATCC 700084 / mc(2)155)	hrcA	Heat-inducible transcription repressor HrcA	0	NaN
A0R102	Mycolicibacterium smegmatis (strain ATCC 700084 / mc(2)155)	rpsT	30S ribosomal protein S20	0	NaN
A0R109	Mycolicibacterium smegmatis (strain ATCC 700084 / mc(2)155)	octT	Diglucosylglycerate octanoyltransferase	0	NaN
A0R148	Mycolicibacterium smegmatis (strain ATCC 700084 / mc(2)155)	proB	Glutamate 5-kinase	0	NaN
A0R150	Mycolicibacterium smegmatis (strain ATCC 700084 / mc(2)155)	rpmA	50S ribosomal protein L27	0	NaN
A0R151	Mycolicibacterium smegmatis (strain ATCC 700084 / mc(2)155)	rplU	50S ribosomal protein L21	0	NaN
A0R152	Mycolicibacterium smegmatis (strain ATCC 700084 / mc(2)155)	rne	Ribonuclease E	0	NaN
A0R196	Mycolicibacterium smegmatis (strain ATCC 700084 / mc(2)155)	clpX	ATP-dependent Clp protease ATP-binding subunit ClpX	0	NaN
A0R199	Mycolicibacterium smegmatis (strain ATCC 700084 / mc(2)155)	tig	Trigger factor	0	NaN
A0R1C2	Mycolicibacterium smegmatis (strain ATCC 700084 / mc(2)155)	gdh	NAD-specific glutamate dehydrogenase	0	NaN
A0R1V9	Mycolicibacterium smegmatis (strain ATCC 700084 / mc(2)155)	MSMEG_4891	Alkyl hydroperoxide reductase C	0	NaN
A0R1W8	Mycolicibacterium smegmatis (strain ATCC 700084 / mc(2)155)	rph	Ribonuclease PH	0	NaN
A0R1X0	Mycolicibacterium smegmatis (strain ATCC 700084 / mc(2)155)	murI	Glutamate racemase	0	NaN
A0R1Y7	Mycolicibacterium smegmatis (strain ATCC 700084 / mc(2)155)	MSMEG_4920	Probable acetyl-CoA acetyltransferase	0	NaN
A0R1Z9	Mycolicibacterium smegmatis (strain ATCC 700084 / mc(2)155)	atpC	ATP synthase epsilon chain	0	NaN
A0R219	Mycolicibacterium smegmatis (strain ATCC 700084 / mc(2)155)	thrB	Homoserine kinase	0	NaN
A0R2D5	Mycolicibacterium smegmatis (strain ATCC 700084 / mc(2)155)	MSMEG_5073	Putative O-methyltransferase	0	NaN
A0R2E1	Mycolicibacterium smegmatis (strain ATCC 700084 / mc(2)155)	glgC	Glucose-1-phosphate adenylyltransferase	0	NaN
A0R2I8	Mycolicibacterium smegmatis (strain ATCC 700084 / mc(2)155)	MSMEG_5130	Probable monoacyl phosphatidylinositol tetramannoside-binding protein LpqW	0	NaN
A0R2N3	Mycolicibacterium smegmatis (strain ATCC 700084 / mc(2)155)	sir2	NAD-dependent protein deacylase Sir2	0	NaN
A0R2V7	Mycolicibacterium smegmatis (strain ATCC 700084 / mc(2)155)	glyA	Serine hydroxymethyltransferase	0	NaN
A0R2Y2	Mycolicibacterium smegmatis (strain ATCC 700084 / mc(2)155)	purT	Formate-dependent phosphoribosylglycinamide formyltransferase	0	NaN
A0R3D6	Mycolicibacterium smegmatis (strain ATCC 700084 / mc(2)155)	MSMEG_5435	Putative ligase	0	NaN
A0R3I7	Mycolicibacterium smegmatis (strain ATCC 700084 / mc(2)155)	mprB	Signal transduction histidine-protein kinase/phosphatase MprB	0	NaN
A0R420	Mycolicibacterium smegmatis (strain ATCC 700084 / mc(2)155)	pdxH	Pyridoxine/pyridoxamine 5-phosphate oxidase	0	NaN
A0R4M9	Mycolicibacterium smegmatis (strain ATCC 700084 / mc(2)155)	otsA	Trehalose-6-phosphate synthase	0	NaN
A0R4Q0	Mycolicibacterium smegmatis (strain ATCC 700084 / mc(2)155)	gabD2	Putative succinate-semialdehyde dehydrogenase [NADP(+)]	0	NaN
A0R4S9	Mycolicibacterium smegmatis (strain ATCC 700084 / mc(2)155)	ksdD	3-oxosteroid 1-dehydrogenase	0	NaN
A0R528	Mycolicibacterium smegmatis (strain ATCC 700084 / mc(2)155)	kstR	HTH-type transcriptional repressor KstR	0	NaN
A0R558	Mycolicibacterium smegmatis (strain ATCC 700084 / mc(2)155)	cysS	Cysteine--tRNA ligase	0	NaN
A0R561	Mycolicibacterium smegmatis (strain ATCC 700084 / mc(2)155)	carD	RNA polymerase-binding transcription factor CarD	0	NaN
A0R564	Mycolicibacterium smegmatis (strain ATCC 700084 / mc(2)155)	disA	DNA integrity scanning protein DisA	0	NaN
A0R596	Mycolicibacterium smegmatis (strain ATCC 700084 / mc(2)155)	dacB	Carboxypeptidase DacB	0	NaN
A0R5N1	Mycolicibacterium smegmatis (strain ATCC 700084 / mc(2)155)	egtA	Glutamate--cysteine ligase EgtA	0	NaN
A0R5Z2	Mycolicibacterium smegmatis (strain ATCC 700084 / mc(2)155)	glfT1	Galactofuranosyltransferase GlfT1	0	NaN
A0R626	Mycolicibacterium smegmatis (strain ATCC 700084 / mc(2)155)	MSMEG_6401	Decaprenyl-phosphate phosphoribosyltransferase	0	NaN
A0R627	Mycolicibacterium smegmatis (strain ATCC 700084 / mc(2)155)	MSMEG_6402	Putative decaprenylphosphoryl-5-phosphoribose phosphatase	0	NaN
A0R635	Mycolicibacterium smegmatis (strain ATCC 700084 / mc(2)155)	MSMEG_6410	Putative Rieske 2Fe-2S iron-sulfur protein	0	NaN
A0R638	Mycolicibacterium smegmatis (strain ATCC 700084 / mc(2)155)	serS	Serine--tRNA ligase	0	NaN
A0R7F7	Mycolicibacterium smegmatis (strain ATCC 700084 / mc(2)155)	rpsR2	30S ribosomal protein S18 2	0	NaN
A0R7F9	Mycolicibacterium smegmatis (strain ATCC 700084 / mc(2)155)	rpsF	30S ribosomal protein S6	0	NaN
A0R7G2	Mycolicibacterium smegmatis (strain ATCC 700084 / mc(2)155)	ponA1	Penicillin-binding protein 1A	0	NaN
A0R7G6	Mycolicibacterium smegmatis (strain ATCC 700084 / mc(2)155)	ino1	Inositol-3-phosphate synthase	0	NaN
A0R7K1	Mycolicibacterium smegmatis (strain ATCC 700084 / mc(2)155)	dnaA	Chromosomal replication initiator protein DnaA	0	NaN
P0CH37	Mycolicibacterium smegmatis (strain ATCC 700084 / mc(2)155)	adhC2	NADP-dependent alcohol dehydrogenase C 2	0	NaN
P71533	Mycolicibacterium smegmatis (strain ATCC 700084 / mc(2)155)	secA1	Protein translocase subunit SecA 1	0	NaN
Q50441	Mycolicibacterium smegmatis (strain ATCC 700084 / mc(2)155)	ahpD	Alkyl hydroperoxide reductase AhpD	0	NaN
Q59560	Mycolicibacterium smegmatis (strain ATCC 700084 / mc(2)155)	recA	Protein RecA	0	NaN
Q9RMN9	Mycolicibacterium smegmatis (strain ATCC 700084 / mc(2)155)	mtf2	Fatty-acid O-methyltransferase	0	NaN
Q9ZHC5	Mycolicibacterium smegmatis (strain ATCC 700084 / mc(2)155)	hup	DNA-binding protein HU homolog	0	NaN
A0QNE2	Mycolicibacterium smegmatis (strain ATCC 700084 / mc(2)155)	MSMEG_0007	DUF3566 domain-containing protein	0	NaN
A0QNF2	Mycolicibacterium smegmatis (strain ATCC 700084 / mc(2)155)	MSMEG_0020	Periplasmic binding protein	0	NaN
A0QNI4	Mycolicibacterium smegmatis (strain ATCC 700084 / mc(2)155)	MSMEG_0053	CbiA domain-containing protein	0	NaN
A0QNK0	Mycolicibacterium smegmatis (strain ATCC 700084 / mc(2)155)	MSMEG_0070	Uncharacterized protein	0	NaN
A0QNK4	Mycolicibacterium smegmatis (strain ATCC 700084 / mc(2)155)	MSMEG_0076	Antigen MTB48	0	NaN
A0QNL9	Mycolicibacterium smegmatis (strain ATCC 700084 / mc(2)155)	MSMEG_0091	Putative transcriptional regulator	0	NaN
A0QNM0	Mycolicibacterium smegmatis (strain ATCC 700084 / mc(2)155)	MSMEG_0092	Probable transcriptional regulatory protein	0	NaN
A0QNN0	Mycolicibacterium smegmatis (strain ATCC 700084 / mc(2)155)	MSMEG_0102	Putative acyl-CoA dehydrogenase	0	NaN
A0QNN7	Mycolicibacterium smegmatis (strain ATCC 700084 / mc(2)155)	pntB	NAD(P) transhydrogenase subunit beta	0	NaN
A0QNP8	Mycolicibacterium smegmatis (strain ATCC 700084 / mc(2)155)	MSMEG_0120	Probable transcriptional regulatory protein	0	NaN
A0QNP9	Mycolicibacterium smegmatis (strain ATCC 700084 / mc(2)155)	MSMEG_0121	Rhamnolipids biosynthesis 3-oxoacyl-[acyl-carrier-protein] reductase	0	NaN
A0QNX9	Mycolicibacterium smegmatis (strain ATCC 700084 / mc(2)155)	MSMEG_0202	IS1096, tnpA protein	0	NaN
A0QNZ6	Mycolicibacterium smegmatis (strain ATCC 700084 / mc(2)155)	MSMEG_0219	RNA polymerase sigma factor	0	NaN
A0QNZ8	Mycolicibacterium smegmatis (strain ATCC 700084 / mc(2)155)	MSMEG_0221	Secreted protein	0	NaN
A0QP01	Mycolicibacterium smegmatis (strain ATCC 700084 / mc(2)155)	MSMEG_0224	O-methyltransferase MdmC	0	NaN
A0QP15	Mycolicibacterium smegmatis (strain ATCC 700084 / mc(2)155)	MSMEG_0238	O-acetylhomoserine/O-acetylserine sulfhydrylase	0	NaN
A0QP16	Mycolicibacterium smegmatis (strain ATCC 700084 / mc(2)155)	MSMEG_0239	O-acetylhomoserine/O-acetylserine sulfhydrylase	0	NaN
A0QPD8	Mycolicibacterium smegmatis (strain ATCC 700084 / mc(2)155)	MSMEG_0363	TetR-family protein regulatory protein	0	NaN
A0QPE1	Mycolicibacterium smegmatis (strain ATCC 700084 / mc(2)155)	MSMEG_0366	Uncharacterized protein	0	NaN
A0QPE2	Mycolicibacterium smegmatis (strain ATCC 700084 / mc(2)155)	MSMEG_0367	O-demethylpuromycin-O-methyltransferase	0	NaN
A0QPE5	Mycolicibacterium smegmatis (strain ATCC 700084 / mc(2)155)	MSMEG_0370	Uncharacterized protein	0	NaN
A0QPF6	Mycolicibacterium smegmatis (strain ATCC 700084 / mc(2)155)	mmpl4a	Mmp14a protein	0	NaN
A0QPG1	Mycolicibacterium smegmatis (strain ATCC 700084 / mc(2)155)	MSMEG_0386	NAD dependent epimerase/dehydratase family protein	0	NaN
A0QPG4	Mycolicibacterium smegmatis (strain ATCC 700084 / mc(2)155)	gtf1	Gtf1	0	NaN
A0QPG7	Mycolicibacterium smegmatis (strain ATCC 700084 / mc(2)155)	MSMEG_0392	Putative glycosyl transferase	0	NaN
A0QPG9	Mycolicibacterium smegmatis (strain ATCC 700084 / mc(2)155)	MSMEG_0394	Uncharacterized protein	0	NaN
A0QPJ0	Mycolicibacterium smegmatis (strain ATCC 700084 / mc(2)155)	MSMEG_0415	NADH-fmn oxidoreductase	0	NaN
A0QPJ7	Mycolicibacterium smegmatis (strain ATCC 700084 / mc(2)155)	MSMEG_0422	Transferase	0	NaN
A0QPJ9	Mycolicibacterium smegmatis (strain ATCC 700084 / mc(2)155)	MSMEG_0424	Hsp20/alpha crystallin family protein	0	NaN
A0QPL6	Mycolicibacterium smegmatis (strain ATCC 700084 / mc(2)155)	MSMEG_0441	Uncharacterized protein	0	NaN
A0QPS9	Mycolicibacterium smegmatis (strain ATCC 700084 / mc(2)155)	MSMEG_0505	Probable sugar ABC transporter, substrate-binding protein, putative	0	NaN
A0QPV3	Mycolicibacterium smegmatis (strain ATCC 700084 / mc(2)155)	MSMEG_0530	Short chain dehydrogenase	0	NaN
A0QPW0	Mycolicibacterium smegmatis (strain ATCC 700084 / mc(2)155)	MSMEG_0537	Uncharacterized protein	0	NaN
A0QPW2	Mycolicibacterium smegmatis (strain ATCC 700084 / mc(2)155)	MSMEG_0539	Transcriptional regulator, Crp/Fnr family protein	0	NaN
A0QPX5	Mycolicibacterium smegmatis (strain ATCC 700084 / mc(2)155)	MSMEG_0552	Uncharacterized protein	0	NaN
A0QPY5	Mycolicibacterium smegmatis (strain ATCC 700084 / mc(2)155)	MSMEG_0563	Uncharacterized protein	0	NaN
A0QQ17	Mycolicibacterium smegmatis (strain ATCC 700084 / mc(2)155)	MSMEG_0594	Iron-sulfur cluster binding protein	0	NaN
A0QQ26	Mycolicibacterium smegmatis (strain ATCC 700084 / mc(2)155)	MSMEG_0603	Putative acyl-CoA dehydrogenase	0	NaN
A0QQ49	Mycolicibacterium smegmatis (strain ATCC 700084 / mc(2)155)	MSMEG_0625	Peptidase S9 domain-containing protein	0	NaN
A0QQ56	Mycolicibacterium smegmatis (strain ATCC 700084 / mc(2)155)	MSMEG_0633	PAP2 superfamily protein	0	NaN
A0QQ61	Mycolicibacterium smegmatis (strain ATCC 700084 / mc(2)155)	MSMEG_0639	Oligopeptide transport ATP-binding protein AppF	0	NaN
A0QQ62	Mycolicibacterium smegmatis (strain ATCC 700084 / mc(2)155)	MSMEG_0640	Oligopeptide transport ATP-binding protein OppD	0	NaN
A0QQ63	Mycolicibacterium smegmatis (strain ATCC 700084 / mc(2)155)	MSMEG_0641	Binding-protein-dependent transport systems inner membrane component	0	NaN
A0QQA1	Mycolicibacterium smegmatis (strain ATCC 700084 / mc(2)155)	MSMEG_0681	p450 heme-thiolate protein	0	NaN
A0QQA8	Mycolicibacterium smegmatis (strain ATCC 700084 / mc(2)155)	MSMEG_0688	Aspartate aminotransferase	0	NaN
A0QQB4	Mycolicibacterium smegmatis (strain ATCC 700084 / mc(2)155)	MSMEG_0695	Isoniazid inductible protein IniA	0	NaN
A0QQC1	Mycolicibacterium smegmatis (strain ATCC 700084 / mc(2)155)	MSMEG_0702	Monooxygenase	0	NaN
A0QQF9	Mycolicibacterium smegmatis (strain ATCC 700084 / mc(2)155)	MSMEG_0741	Bac luciferase domain-containing protein	0	NaN
A0QQH1	Mycolicibacterium smegmatis (strain ATCC 700084 / mc(2)155)	MSMEG_0753	Uncharacterized protein	0	NaN
A0QQI2	Mycolicibacterium smegmatis (strain ATCC 700084 / mc(2)155)	MSMEG_0764	Na+/H+ antiporter	0	NaN
A0QQI5	Mycolicibacterium smegmatis (strain ATCC 700084 / mc(2)155)	MSMEG_0767	Uncharacterized protein	0	NaN
A0QQJ3	Mycolicibacterium smegmatis (strain ATCC 700084 / mc(2)155)	MSMEG_0775	Metallo-beta-lactamase superfamily protein	0	NaN
A0QQL1	Mycolicibacterium smegmatis (strain ATCC 700084 / mc(2)155)	MSMEG_0794	SGNH hydro domain-containing protein	0	NaN
A0QQM2	Mycolicibacterium smegmatis (strain ATCC 700084 / mc(2)155)	MSMEG_0806	Hydrolase	0	NaN
A0QQP0	Mycolicibacterium smegmatis (strain ATCC 700084 / mc(2)155)	MSMEG_0824	DLH domain-containing protein	0	NaN
A0QQP1	Mycolicibacterium smegmatis (strain ATCC 700084 / mc(2)155)	thiD	Phosphomethylpyrimidine kinase	0	NaN
A0QQP2	Mycolicibacterium smegmatis (strain ATCC 700084 / mc(2)155)	thiC	Phosphomethylpyrimidine synthase	0	NaN
A0QQQ0	Mycolicibacterium smegmatis (strain ATCC 700084 / mc(2)155)	MSMEG_0834	Tuberculin related peptide	0	NaN
A0QQR1	Mycolicibacterium smegmatis (strain ATCC 700084 / mc(2)155)	MSMEG_0846	NADH-ubiquinone oxidoreductase/multisubunit na+/h+ antiporter, d subunit	0	NaN
A0QQR3	Mycolicibacterium smegmatis (strain ATCC 700084 / mc(2)155)	MSMEG_0848	NADH ubiquinone oxidoreductase subunit 5	0	NaN
A0QQS8	Mycolicibacterium smegmatis (strain ATCC 700084 / mc(2)155)	MSMEG_0863	Short chain dehydrogenase	0	NaN
A0QQT2	Mycolicibacterium smegmatis (strain ATCC 700084 / mc(2)155)	MSMEG_0866	DNA or RNA helicase of superfamily protein II	0	NaN
A0QQU2	Mycolicibacterium smegmatis (strain ATCC 700084 / mc(2)155)	MSMEG_0876	Short chain dehydrogenase	0	NaN
A0QQV5	Mycolicibacterium smegmatis (strain ATCC 700084 / mc(2)155)	MSMEG_0890	HD domain protein	0	NaN
A0QQW0	Mycolicibacterium smegmatis (strain ATCC 700084 / mc(2)155)	MSMEG_0895	Bacterial regulatory protein, GntR family protein	0	NaN
A0QQW4	Mycolicibacterium smegmatis (strain ATCC 700084 / mc(2)155)	MSMEG_0899	Prolyl oligopeptidase family protein	0	NaN
A0QQX0	Mycolicibacterium smegmatis (strain ATCC 700084 / mc(2)155)	pcaC	4-carboxymuconolactone decarboxylase domain protein	0	NaN
A0QQX6	Mycolicibacterium smegmatis (strain ATCC 700084 / mc(2)155)	aceA	Isocitrate lyase	0	NaN
A0QQY1	Mycolicibacterium smegmatis (strain ATCC 700084 / mc(2)155)	MSMEG_0916	Transcriptional regulator, TetR family protein	0	NaN
A0QQY2	Mycolicibacterium smegmatis (strain ATCC 700084 / mc(2)155)	MSMEG_0917	Uncharacterized protein	0	NaN
A0QQY3	Mycolicibacterium smegmatis (strain ATCC 700084 / mc(2)155)	MSMEG_0918	Transcriptional regulator, XRE family protein	0	NaN
A0QQY8	Mycolicibacterium smegmatis (strain ATCC 700084 / mc(2)155)	MSMEG_0923	Uncharacterized protein	0	NaN
A0QQZ4	Mycolicibacterium smegmatis (strain ATCC 700084 / mc(2)155)	MSMEG_0929	ErfK/YbiS/YcfS/YnhG family protein	0	NaN
A0QQZ5	Mycolicibacterium smegmatis (strain ATCC 700084 / mc(2)155)	MSMEG_0930	Serine 3-dehydrogenase	0	NaN
A0QR03	Mycolicibacterium smegmatis (strain ATCC 700084 / mc(2)155)	MSMEG_0938	Uncharacterized protein	0	NaN
A0QR06	Mycolicibacterium smegmatis (strain ATCC 700084 / mc(2)155)	MSMEG_0941	AP endonuclease, family protein 2	0	NaN
A0QR11	Mycolicibacterium smegmatis (strain ATCC 700084 / mc(2)155)	MSMEG_0946	NAD dependent epimerase/dehydratase family protein	0	NaN
A0QR12	Mycolicibacterium smegmatis (strain ATCC 700084 / mc(2)155)	MSMEG_0947	Acyltransferase	0	NaN
A0QR19	Mycolicibacterium smegmatis (strain ATCC 700084 / mc(2)155)	hemD	Uroporphyrinogen-III synthase	0	NaN
A0QR35	Mycolicibacterium smegmatis (strain ATCC 700084 / mc(2)155)	MSMEG_0971	Thioredoxin domain-containing protein	0	NaN
A0QR39	Mycolicibacterium smegmatis (strain ATCC 700084 / mc(2)155)	MSMEG_0975	CbiA domain-containing protein	0	NaN
A0QR40	Mycolicibacterium smegmatis (strain ATCC 700084 / mc(2)155)	MSMEG_0976	Uncharacterized protein	0	NaN
A0QR49	Mycolicibacterium smegmatis (strain ATCC 700084 / mc(2)155)	MSMEG_0985	Sugar transporter family protein	0	NaN
A0QR51	Mycolicibacterium smegmatis (strain ATCC 700084 / mc(2)155)	MSMEG_0987	Uncharacterized protein	0	NaN
A0QR65	Mycolicibacterium smegmatis (strain ATCC 700084 / mc(2)155)	MSMEG_1001	Acetyltransferase, gnat family protein, putative	0	NaN
A0QR74	Mycolicibacterium smegmatis (strain ATCC 700084 / mc(2)155)	MSMEG_1011	Short chain dehydrogenase	0	NaN
A0QR90	Mycolicibacterium smegmatis (strain ATCC 700084 / mc(2)155)	MSMEG_1029	Probable transcriptional regulatory protein	0	NaN
A0QR99	Mycolicibacterium smegmatis (strain ATCC 700084 / mc(2)155)	MSMEG_1039	Periplasmic binding protein	0	NaN
A0QRA0	Mycolicibacterium smegmatis (strain ATCC 700084 / mc(2)155)	serB	Phosphoserine phosphatase	0	NaN
A0QRA2	Mycolicibacterium smegmatis (strain ATCC 700084 / mc(2)155)	MSMEG_1043	GntR-family protein transcriptional regulator	0	NaN
A0QRA8	Mycolicibacterium smegmatis (strain ATCC 700084 / mc(2)155)	MSMEG_1049	Methyltransferase, UbiE/COQ5 family protein	0	NaN
A0QRB3	Mycolicibacterium smegmatis (strain ATCC 700084 / mc(2)155)	MSMEG_1053	Uncharacterized protein	0	NaN
A0QRD2	Mycolicibacterium smegmatis (strain ATCC 700084 / mc(2)155)	MSMEG_1073	Oxidoreductase, short-chain dehydrogenase/reductase family protein	0	NaN
A0QRD5	Mycolicibacterium smegmatis (strain ATCC 700084 / mc(2)155)	MSMEG_1077	Uncharacterized protein	0	NaN
A0QRF4	Mycolicibacterium smegmatis (strain ATCC 700084 / mc(2)155)	MSMEG_1097	Glycosyl transferase, group 2 family protein	0	NaN
A0QRI9	Mycolicibacterium smegmatis (strain ATCC 700084 / mc(2)155)	MSMEG_1133	Bifunctional short chain isoprenyl diphosphate synthase	0	NaN
A0QRP5	Mycolicibacterium smegmatis (strain ATCC 700084 / mc(2)155)	MSMEG_1191	Uncharacterized protein	0	NaN
A0QRT9	Mycolicibacterium smegmatis (strain ATCC 700084 / mc(2)155)	MSMEG_1236	Mpr protein	0	NaN
A0QRU5	Mycolicibacterium smegmatis (strain ATCC 700084 / mc(2)155)	iscS	Cysteine desulfurase IscS	0	NaN
A0QRU7	Mycolicibacterium smegmatis (strain ATCC 700084 / mc(2)155)	MSMEG_1244	Uncharacterized protein	0	NaN
A0QRV6	Mycolicibacterium smegmatis (strain ATCC 700084 / mc(2)155)	MSMEG_1253	Uncharacterized protein	0	NaN
A0QRV8	Mycolicibacterium smegmatis (strain ATCC 700084 / mc(2)155)	MSMEG_1255	DNA helicase	0	NaN
A0QRW3	Mycolicibacterium smegmatis (strain ATCC 700084 / mc(2)155)	MSMEG_1260	Uncharacterized protein	0	NaN
A0QRY8	Mycolicibacterium smegmatis (strain ATCC 700084 / mc(2)155)	MSMEG_1286	Sulfatase family protein	0	NaN
A0QS13	Mycolicibacterium smegmatis (strain ATCC 700084 / mc(2)155)	MSMEG_1311	Oligopeptide transporter, OPT family protein	0	NaN
A0QS34	Mycolicibacterium smegmatis (strain ATCC 700084 / mc(2)155)	MSMEG_1332	Uncharacterized protein	0	NaN
A0QS42	Mycolicibacterium smegmatis (strain ATCC 700084 / mc(2)155)	MSMEG_1342	UPF0336 protein	0	NaN
A0QS43	Mycolicibacterium smegmatis (strain ATCC 700084 / mc(2)155)	secE	Protein translocase subunit SecE	0	NaN
A0QS51	Mycolicibacterium smegmatis (strain ATCC 700084 / mc(2)155)	MSMEG_1352	Hydrolase, alpha/beta fold family protein	0	NaN
A0QS52	Mycolicibacterium smegmatis (strain ATCC 700084 / mc(2)155)	MSMEG_1353	ABC1 family protein	0	NaN
A0QS95	Mycolicibacterium smegmatis (strain ATCC 700084 / mc(2)155)	MSMEG_1397	Transcriptional regulator, TetR family protein	0	NaN
A0QSA8	Mycolicibacterium smegmatis (strain ATCC 700084 / mc(2)155)	rocD	Ornithine--oxo-acid transaminase	0	NaN
A0QSB1	Mycolicibacterium smegmatis (strain ATCC 700084 / mc(2)155)	MSMEG_1416	Pyridine nucleotide-disulphide oxidoreductase	0	NaN
A0QSB9	Mycolicibacterium smegmatis (strain ATCC 700084 / mc(2)155)	MSMEG_1424	FMN-dependent dehydrogenase	0	NaN
A0QSC4	Mycolicibacterium smegmatis (strain ATCC 700084 / mc(2)155)	MSMEG_1430	Transcriptional regulator, TetR family protein	0	NaN
A0QSG8	Mycolicibacterium smegmatis (strain ATCC 700084 / mc(2)155)	rplO	50S ribosomal protein L15	0	NaN
A0QSG9	Mycolicibacterium smegmatis (strain ATCC 700084 / mc(2)155)	MSMEG_1475	Bac luciferase domain-containing protein	0	NaN
A0QSI9	Mycolicibacterium smegmatis (strain ATCC 700084 / mc(2)155)	MSMEG_1495	HAD-superfamily protein hydrolase subfamily protein IA, variant 3, putative	0	NaN
A0QSJ2	Mycolicibacterium smegmatis (strain ATCC 700084 / mc(2)155)	mmsA	Methylmalonate-semialdehyde dehydrogenase	0	NaN
A0QSK9	Mycolicibacterium smegmatis (strain ATCC 700084 / mc(2)155)	MSMEG_1515	Two-component sensor histidine kinase	0	NaN
A0QSL0	Mycolicibacterium smegmatis (strain ATCC 700084 / mc(2)155)	MSMEG_1516	Thioredoxin reductase	0	NaN
A0QSL1	Mycolicibacterium smegmatis (strain ATCC 700084 / mc(2)155)	MSMEG_1517	Spfh domain/band 7 family protein, putative	0	NaN
A0QSN6	Mycolicibacterium smegmatis (strain ATCC 700084 / mc(2)155)	MSMEG_1542	Transcriptional regulator	0	NaN
A0QSN7	Mycolicibacterium smegmatis (strain ATCC 700084 / mc(2)155)	MSMEG_1543	Eptc-inducible aldehyde dehydrogenase	0	NaN
A0QSQ8	Mycolicibacterium smegmatis (strain ATCC 700084 / mc(2)155)	MSMEG_1567	Uncharacterized protein	0	NaN
A0QSR5	Mycolicibacterium smegmatis (strain ATCC 700084 / mc(2)155)	MSMEG_1574	Glutamate decarboxylase	0	NaN
A0QST9	Mycolicibacterium smegmatis (strain ATCC 700084 / mc(2)155)	MSMEG_1598	Uncharacterized protein	0	NaN
A0QSU3	Mycolicibacterium smegmatis (strain ATCC 700084 / mc(2)155)	guaB	Inosine-5-monophosphate dehydrogenase	0	NaN
A0QSX4	Mycolicibacterium smegmatis (strain ATCC 700084 / mc(2)155)	MSMEG_1635	Nitroreductase family protein	0	NaN
A0QSY2	Mycolicibacterium smegmatis (strain ATCC 700084 / mc(2)155)	MSMEG_1643	Uncharacterized protein	0	NaN
A0QSZ1	Mycolicibacterium smegmatis (strain ATCC 700084 / mc(2)155)	MSMEG_1652	O-acetylhomoserine sulfhydrylase	0	NaN
A0QT01	Mycolicibacterium smegmatis (strain ATCC 700084 / mc(2)155)	MSMEG_1662	Taurine-pyruvate aminotransferase	0	NaN
A0QT14	Mycolicibacterium smegmatis (strain ATCC 700084 / mc(2)155)	add	Adenosine deaminase	0	NaN
A0QT20	Mycolicibacterium smegmatis (strain ATCC 700084 / mc(2)155)	MSMEG_1682	Flavin-containing monooxygenase FMO	0	NaN
A0QT21	Mycolicibacterium smegmatis (strain ATCC 700084 / mc(2)155)	MSMEG_1683	Cytosine/purine/uracil/thiamine/allantoin permease family protein	0	NaN
A0QT91	Mycolicibacterium smegmatis (strain ATCC 700084 / mc(2)155)	MSMEG_1757	DEAD/DEAH box helicase	0	NaN
A0QT96	Mycolicibacterium smegmatis (strain ATCC 700084 / mc(2)155)	MSMEG_1762	Piperideine-6-carboxylic acid dehydrogenase	0	NaN
A0QT98	Mycolicibacterium smegmatis (strain ATCC 700084 / mc(2)155)	MSMEG_1764	L-lysine-epsilon aminotransferase	0	NaN
A0QTD7	Mycolicibacterium smegmatis (strain ATCC 700084 / mc(2)155)	MSMEG_1803	RsbW protein	0	NaN
A0QTF3	Mycolicibacterium smegmatis (strain ATCC 700084 / mc(2)155)	purE	N5-carboxyaminoimidazole ribonucleotide mutase	0	NaN
A0QTF9	Mycolicibacterium smegmatis (strain ATCC 700084 / mc(2)155)	MSMEG_1826	dTDP-RhA:a-D-GlcNAc-diphosphoryl polyprenol, a-3-L-rhamnosyl transferase	0	NaN
A0QTG9	Mycolicibacterium smegmatis (strain ATCC 700084 / mc(2)155)	MSMEG_1837	Secreted protein	0	NaN
A0QTI1	Mycolicibacterium smegmatis (strain ATCC 700084 / mc(2)155)	selD	Selenide, water dikinase	0	NaN
A0QTI2	Mycolicibacterium smegmatis (strain ATCC 700084 / mc(2)155)	MSMEG_1854	Valosin containing protein-1	0	NaN
A0QTL0	Mycolicibacterium smegmatis (strain ATCC 700084 / mc(2)155)	MSMEG_1882	Diacylglycerol O-acyltransferase	0	NaN
A0QTL1	Mycolicibacterium smegmatis (strain ATCC 700084 / mc(2)155)	MSMEG_1883	Glycine betaine transporter OpuD	0	NaN
A0QTL3	Mycolicibacterium smegmatis (strain ATCC 700084 / mc(2)155)	MSMEG_1885	2Fe-2S iron-sulfur cluster binding domain protein	0	NaN
A0QTP6	Mycolicibacterium smegmatis (strain ATCC 700084 / mc(2)155)	MSMEG_1918	Sensor histidine kinase	0	NaN
A0QTP8	Mycolicibacterium smegmatis (strain ATCC 700084 / mc(2)155)	MSMEG_1920	Diacylglycerol kinase, catalytic region	0	NaN
A0QTQ5	Mycolicibacterium smegmatis (strain ATCC 700084 / mc(2)155)	MSMEG_1927	Cobyrinic Acid a,c-diamide synthase	0	NaN
A0QTQ8	Mycolicibacterium smegmatis (strain ATCC 700084 / mc(2)155)	MSMEG_1930	DEAD/DEAH box helicase	0	NaN
A0QTR1	Mycolicibacterium smegmatis (strain ATCC 700084 / mc(2)155)	MSMEG_1932	MmpS3 protein	0	NaN
A0QTR3	Mycolicibacterium smegmatis (strain ATCC 700084 / mc(2)155)	MSMEG_1935	TetR-family protein transcriptional regulator	0	NaN
A0QTR4	Mycolicibacterium smegmatis (strain ATCC 700084 / mc(2)155)	MSMEG_1936	ZnMc domain-containing protein	0	NaN
A0QTR5	Mycolicibacterium smegmatis (strain ATCC 700084 / mc(2)155)	MSMEG_1937	Molybdopterin biosynthesis protein MoeB	0	NaN
A0QTT0	Mycolicibacterium smegmatis (strain ATCC 700084 / mc(2)155)	MSMEG_1952	DNA helicase	0	NaN
A0QTT2	Mycolicibacterium smegmatis (strain ATCC 700084 / mc(2)155)	MSMEG_1954	ABC1 family protein	0	NaN
A0QTT5	Mycolicibacterium smegmatis (strain ATCC 700084 / mc(2)155)	MSMEG_1957	Uncharacterized protein	0	NaN
A0QTV6	Mycolicibacterium smegmatis (strain ATCC 700084 / mc(2)155)	MSMEG_1980	Monooxygenase	0	NaN
A0QTX4	Mycolicibacterium smegmatis (strain ATCC 700084 / mc(2)155)	MSMEG_1998	Hydrolase, alpha/beta fold family protein	0	NaN
A0QTZ2	Mycolicibacterium smegmatis (strain ATCC 700084 / mc(2)155)	modA	Molybdate ABC transporter, periplasmic molybdate-binding protein	0	NaN
A0QU00	Mycolicibacterium smegmatis (strain ATCC 700084 / mc(2)155)	MSMEG_2026	Short chain dehydrogenase	0	NaN
A0QU10	Mycolicibacterium smegmatis (strain ATCC 700084 / mc(2)155)	MSMEG_2035	Amine oxidase [flavin-containing] B	0	NaN
A0QU11	Mycolicibacterium smegmatis (strain ATCC 700084 / mc(2)155)	MSMEG_2037	Bac luciferase domain-containing protein	0	NaN
A0QU20	Mycolicibacterium smegmatis (strain ATCC 700084 / mc(2)155)	MSMEG_2048	Alcohol dehydrogenase	0	NaN
A0QU54	Mycolicibacterium smegmatis (strain ATCC 700084 / mc(2)155)	MSMEG_2081	Putative acyl-CoA dehydrogenase	0	NaN
A0QU62	Mycolicibacterium smegmatis (strain ATCC 700084 / mc(2)155)	MSMEG_2090	Cell division protein FtsX	0	NaN
A0QU86	Mycolicibacterium smegmatis (strain ATCC 700084 / mc(2)155)	MSMEG_2116	PTS system, glucose-specific IIBC component	0	NaN
A0QUA6	Mycolicibacterium smegmatis (strain ATCC 700084 / mc(2)155)	pgm	Phosphoglucomutase, alpha-D-glucose phosphate-specific	0	NaN
A0QUG1	Mycolicibacterium smegmatis (strain ATCC 700084 / mc(2)155)	MSMEG_2195	Transcriptional regulator, TetR family protein	0	NaN
A0QUG3	Mycolicibacterium smegmatis (strain ATCC 700084 / mc(2)155)	MSMEG_2196	Sensory box/response regulator	0	NaN
A0QUM7	Mycolicibacterium smegmatis (strain ATCC 700084 / mc(2)155)	hybC	Hydrogenase-2, large subunit	0	NaN
A0QUN5	Mycolicibacterium smegmatis (strain ATCC 700084 / mc(2)155)	hypB	Hydrogenase accessory protein HypB	0	NaN
A0QUN9	Mycolicibacterium smegmatis (strain ATCC 700084 / mc(2)155)	hypD	Hydrogenase expression/formation protein HypD	0	NaN
A0QUV2	Mycolicibacterium smegmatis (strain ATCC 700084 / mc(2)155)	MSMEG_2346	Phytoene synthase	0	NaN
A0QUV4	Mycolicibacterium smegmatis (strain ATCC 700084 / mc(2)155)	MSMEG_2349	Glycosyl hydrolase, family protein 57	0	NaN
A0QUX0	Mycolicibacterium smegmatis (strain ATCC 700084 / mc(2)155)	gatA	Glutamyl-tRNA(Gln) amidotransferase subunit A	0	NaN
A0QUX6	Mycolicibacterium smegmatis (strain ATCC 700084 / mc(2)155)	ilvB	Acetolactate synthase	0	NaN
A0QUY1	Mycolicibacterium smegmatis (strain ATCC 700084 / mc(2)155)	MSMEG_2377	p49 protein	0	NaN
A0QUY2	Mycolicibacterium smegmatis (strain ATCC 700084 / mc(2)155)	serA	D-3-phosphoglycerate dehydrogenase	0	NaN
A0QUY3	Mycolicibacterium smegmatis (strain ATCC 700084 / mc(2)155)	leuB	3-isopropylmalate dehydrogenase	0	NaN
A0QUY6	Mycolicibacterium smegmatis (strain ATCC 700084 / mc(2)155)	MSMEG_2382	5-carboxymethyl-2-hydroxymuconate delta-isomerase	0	NaN
A0QUZ0	Mycolicibacterium smegmatis (strain ATCC 700084 / mc(2)155)	leuD	3-isopropylmalate dehydratase small subunit	0	NaN
A0QUZ3	Mycolicibacterium smegmatis (strain ATCC 700084 / mc(2)155)	ppk	Polyphosphate kinase	0	NaN
A0QUZ6	Mycolicibacterium smegmatis (strain ATCC 700084 / mc(2)155)	MSMEG_2394	Putative cystathionine gamma-synthase	0	NaN
A0QV03	Mycolicibacterium smegmatis (strain ATCC 700084 / mc(2)155)	rpmB	50S ribosomal protein L28	0	NaN
A0QV11	Mycolicibacterium smegmatis (strain ATCC 700084 / mc(2)155)	MSMEG_2409	Alpha/beta hydrolase fold family protein	0	NaN
A0QV18	Mycolicibacterium smegmatis (strain ATCC 700084 / mc(2)155)	MSMEG_2416	Uncharacterized protein	0	NaN
A0QV25	Mycolicibacterium smegmatis (strain ATCC 700084 / mc(2)155)	smc	Chromosome partition protein Smc	0	NaN
A0QV26	Mycolicibacterium smegmatis (strain ATCC 700084 / mc(2)155)	ftsY	Signal recognition particle receptor FtsY	0	NaN
A0QV32	Mycolicibacterium smegmatis (strain ATCC 700084 / mc(2)155)	ffh	Signal recognition particle protein	0	NaN
A0QV46	Mycolicibacterium smegmatis (strain ATCC 700084 / mc(2)155)	MSMEG_2444	Dienelactone hydrolase family protein	0	NaN
A0QV49	Mycolicibacterium smegmatis (strain ATCC 700084 / mc(2)155)	MSMEG_2447	Regulatory protein	0	NaN
A0QV60	Mycolicibacterium smegmatis (strain ATCC 700084 / mc(2)155)	MSMEG_2458	NMT1 domain-containing protein	0	NaN
A0QVB6	Mycolicibacterium smegmatis (strain ATCC 700084 / mc(2)155)	MSMEG_2516	Putative oxidoreductase	0	NaN
A0QVC0	Mycolicibacterium smegmatis (strain ATCC 700084 / mc(2)155)	MSMEG_2521	Amidase	0	NaN
A0QVC7	Mycolicibacterium smegmatis (strain ATCC 700084 / mc(2)155)	MSMEG_2528	Glycerate kinase	0	NaN
A0QVC8	Mycolicibacterium smegmatis (strain ATCC 700084 / mc(2)155)	MSMEG_2529	Glyoxylate reductase	0	NaN
A0QVF3	Mycolicibacterium smegmatis (strain ATCC 700084 / mc(2)155)	MSMEG_2554	Phosphotransferase enzyme family protein	0	NaN
A0QVH9	Mycolicibacterium smegmatis (strain ATCC 700084 / mc(2)155)	ispG	4-hydroxy-3-methylbut-2-en-1-yl diphosphate synthase (flavodoxin)	0	NaN
A0QVI4	Mycolicibacterium smegmatis (strain ATCC 700084 / mc(2)155)	MSMEG_2585	Uncharacterized protein	0	NaN
A0QVI6	Mycolicibacterium smegmatis (strain ATCC 700084 / mc(2)155)	map	Methionine aminopeptidase	0	NaN
A0QVJ7	Mycolicibacterium smegmatis (strain ATCC 700084 / mc(2)155)	MSMEG_2598	Short chain dehydrogenase	0	NaN
A0QVL1	Mycolicibacterium smegmatis (strain ATCC 700084 / mc(2)155)	MSMEG_2612	Hydrolase 4 domain-containing protein	0	NaN
A0QVL4	Mycolicibacterium smegmatis (strain ATCC 700084 / mc(2)155)	MSMEG_2615	Chelatase	0	NaN
A0QVL5	Mycolicibacterium smegmatis (strain ATCC 700084 / mc(2)155)	cobO	Cob(I)alamin adenosyltransferase	0	NaN
A0QVM7	Mycolicibacterium smegmatis (strain ATCC 700084 / mc(2)155)	infB	Translation initiation factor IF-2	0	NaN
A0QVP3	Mycolicibacterium smegmatis (strain ATCC 700084 / mc(2)155)	MSMEG_2644	Putative hydrolase	0	NaN
A0QVP7	Mycolicibacterium smegmatis (strain ATCC 700084 / mc(2)155)	MSMEG_2648	Sfp-type phosphopantetheinyl transferase	0	NaN
A0QVQ6	Mycolicibacterium smegmatis (strain ATCC 700084 / mc(2)155)	MSMEG_2657	Peptidase, M16 family protein	0	NaN
A0QVQ9	Mycolicibacterium smegmatis (strain ATCC 700084 / mc(2)155)	MSMEG_2660	Transcriptional regulator, AsnC family protein	0	NaN
A0QVR6	Mycolicibacterium smegmatis (strain ATCC 700084 / mc(2)155)	MSMEG_2668	Uncharacterized protein	0	NaN
A0QVT1	Mycolicibacterium smegmatis (strain ATCC 700084 / mc(2)155)	dapA	4-hydroxy-tetrahydrodipicolinate synthase	0	NaN
A0QVU6	Mycolicibacterium smegmatis (strain ATCC 700084 / mc(2)155)	MSMEG_2699	Uncharacterized protein	0	NaN
A0QVW5	Mycolicibacterium smegmatis (strain ATCC 700084 / mc(2)155)	MSMEG_2719	Hydrogen:quinone oxidoreductase	0	NaN
A0QVX2	Mycolicibacterium smegmatis (strain ATCC 700084 / mc(2)155)	MSMEG_2726	Glutamate permease	0	NaN
A0QVZ0	Mycolicibacterium smegmatis (strain ATCC 700084 / mc(2)155)	MSMEG_2746	Conserved hypothetical alanine and leucine rich protein	0	NaN
A0QVZ5	Mycolicibacterium smegmatis (strain ATCC 700084 / mc(2)155)	MSMEG_2752	RNA polymerase sigma factor	0	NaN
A0QW04	Mycolicibacterium smegmatis (strain ATCC 700084 / mc(2)155)	MSMEG_2762	Inositol-1-monophosphatase	0	NaN
A0QW05	Mycolicibacterium smegmatis (strain ATCC 700084 / mc(2)155)	MSMEG_2761	Putative secreted alanine rich protein	0	NaN
A0QW06	Mycolicibacterium smegmatis (strain ATCC 700084 / mc(2)155)	MSMEG_2763	Uncharacterized protein	0	NaN
A0QW13	Mycolicibacterium smegmatis (strain ATCC 700084 / mc(2)155)	MSMEG_2769	TrkB protein	0	NaN
A0QW14	Mycolicibacterium smegmatis (strain ATCC 700084 / mc(2)155)	MSMEG_2771	TrkA protein	0	NaN
A0QW16	Mycolicibacterium smegmatis (strain ATCC 700084 / mc(2)155)	MSMEG_2773	Putative RNA methyltransferase	0	NaN
A0QW17	Mycolicibacterium smegmatis (strain ATCC 700084 / mc(2)155)	MSMEG_2774	Diguanylate cyclase (Ggdef) domain protein	0	NaN
A0QW31	Mycolicibacterium smegmatis (strain ATCC 700084 / mc(2)155)	MSMEG_2788	ATP/GTP-binding integral membrane protein	0	NaN
A0QW36	Mycolicibacterium smegmatis (strain ATCC 700084 / mc(2)155)	MSMEG_2793	Sensor-type histidine kinase PrrB	0	NaN
A0QW43	Mycolicibacterium smegmatis (strain ATCC 700084 / mc(2)155)	MSMEG_2800	NADPH-dependent fmn reductase	0	NaN
A0QW54	Mycolicibacterium smegmatis (strain ATCC 700084 / mc(2)155)	MSMEG_2811	Hydride transferase 1	0	NaN
A0QW60	Mycolicibacterium smegmatis (strain ATCC 700084 / mc(2)155)	MSMEG_2820	Uncharacterized protein	0	NaN
A0QWI7	Mycolicibacterium smegmatis (strain ATCC 700084 / mc(2)155)	MSMEG_2956	NAD dependent epimerase/dehydratase family protein	0	NaN
A0QWJ1	Mycolicibacterium smegmatis (strain ATCC 700084 / mc(2)155)	yajC	Preprotein translocase, YajC subunit	0	NaN
A0QWJ2	Mycolicibacterium smegmatis (strain ATCC 700084 / mc(2)155)	secD	Protein translocase subunit SecD	0	NaN
A0QWJ4	Mycolicibacterium smegmatis (strain ATCC 700084 / mc(2)155)	MSMEG_2963	Bacterial extracellular solute-binding protein, family protein 5	0	NaN
A0QWJ6	Mycolicibacterium smegmatis (strain ATCC 700084 / mc(2)155)	relA	GTP pyrophosphokinase	0	NaN
A0QWK6	Mycolicibacterium smegmatis (strain ATCC 700084 / mc(2)155)	MSMEG_2975	Metallo-beta-lactamase family protein	0	NaN
A0QWK7	Mycolicibacterium smegmatis (strain ATCC 700084 / mc(2)155)	hisS	Histidine--tRNA ligase	0	NaN
A0QWR1	Mycolicibacterium smegmatis (strain ATCC 700084 / mc(2)155)	aroB	3-dehydroquinate synthase	0	NaN
A0QWS3	Mycolicibacterium smegmatis (strain ATCC 700084 / mc(2)155)	MSMEG_3045	Integral membrane protein	0	NaN
A0QWS4	Mycolicibacterium smegmatis (strain ATCC 700084 / mc(2)155)	carA	Carbamoyl-phosphate synthase small chain	0	NaN
A0QWS5	Mycolicibacterium smegmatis (strain ATCC 700084 / mc(2)155)	carB	Carbamoyl-phosphate synthase large chain	0	NaN
A0QWV8	Mycolicibacterium smegmatis (strain ATCC 700084 / mc(2)155)	MSMEG_3080	Putative gluconeogenesis factor	0	NaN
A0QWW4	Mycolicibacterium smegmatis (strain ATCC 700084 / mc(2)155)	tpiA	Triosephosphate isomerase	0	NaN
A0QWX3	Mycolicibacterium smegmatis (strain ATCC 700084 / mc(2)155)	MSMEG_3095	D-ribose-binding periplasmic protein	0	NaN
A0QWX8	Mycolicibacterium smegmatis (strain ATCC 700084 / mc(2)155)	zwf	Glucose-6-phosphate 1-dehydrogenase	0	NaN
A0QWY3	Mycolicibacterium smegmatis (strain ATCC 700084 / mc(2)155)	MSMEG_3106	Quinone oxidoreductase	0	NaN
A0QWY4	Mycolicibacterium smegmatis (strain ATCC 700084 / mc(2)155)	MSMEG_3107	Uncharacterized protein	0	NaN
A0QWY8	Mycolicibacterium smegmatis (strain ATCC 700084 / mc(2)155)	MSMEG_3111	Extracellular solute-binding protein, family protein 1	0	NaN
A0QX00	Mycolicibacterium smegmatis (strain ATCC 700084 / mc(2)155)	sufD	FeS assembly protein SufD	0	NaN
A0QX01	Mycolicibacterium smegmatis (strain ATCC 700084 / mc(2)155)	sufC	FeS assembly ATPase SufC	0	NaN
A0QX25	Mycolicibacterium smegmatis (strain ATCC 700084 / mc(2)155)	MSMEG_3148	DUF58 domain-containing protein	0	NaN
A0QX31	Mycolicibacterium smegmatis (strain ATCC 700084 / mc(2)155)	MSMEG_3154	Membrane protein implicated in regulation of membrane protease activity	0	NaN
A0QX36	Mycolicibacterium smegmatis (strain ATCC 700084 / mc(2)155)	MSMEG_3159	Methylmalonyl-CoA mutase large subunit	0	NaN
A0QX55	Mycolicibacterium smegmatis (strain ATCC 700084 / mc(2)155)	MSMEG_3178	DNA polymerase III subunit alpha	0	NaN
A0QX85	Mycolicibacterium smegmatis (strain ATCC 700084 / mc(2)155)	priA	Phosphoribosyl isomerase A	0	NaN
A0QX96	Mycolicibacterium smegmatis (strain ATCC 700084 / mc(2)155)	trpB	Tryptophan synthase beta chain	0	NaN
A0QXA3	Mycolicibacterium smegmatis (strain ATCC 700084 / mc(2)155)	pyk	Pyruvate kinase	0	NaN
A0QXA4	Mycolicibacterium smegmatis (strain ATCC 700084 / mc(2)155)	MSMEG_3228	Acyl-CoA thioesterase II	0	NaN
A0QXC2	Mycolicibacterium smegmatis (strain ATCC 700084 / mc(2)155)	MSMEG_3249	Branched-chain amino acid ABC transporter, permease protein	0	NaN
A0QXC3	Mycolicibacterium smegmatis (strain ATCC 700084 / mc(2)155)	MSMEG_3250	ABC transporter, ATP-binding protein	0	NaN
A0QXC4	Mycolicibacterium smegmatis (strain ATCC 700084 / mc(2)155)	MSMEG_3251	Branched-chain amino acid ABC transporter ATP-binding protein	0	NaN
A0QXC6	Mycolicibacterium smegmatis (strain ATCC 700084 / mc(2)155)	MSMEG_3253	Uncharacterized protein	0	NaN
A0QXD0	Mycolicibacterium smegmatis (strain ATCC 700084 / mc(2)155)	xylB	Xylulose kinase	0	NaN
A0QXD2	Mycolicibacterium smegmatis (strain ATCC 700084 / mc(2)155)	MSMEG_3259	Acyl-CoA dehydrogenase	0	NaN
A0QXF4	Mycolicibacterium smegmatis (strain ATCC 700084 / mc(2)155)	potA	Spermidine/putrescine import ATP-binding protein PotA	0	NaN
A0QXF8	Mycolicibacterium smegmatis (strain ATCC 700084 / mc(2)155)	MSMEG_3285	3-isopropylmalate dehydrogenase	0	NaN
A0QXG0	Mycolicibacterium smegmatis (strain ATCC 700084 / mc(2)155)	MSMEG_3287	Hydrolase, alpha/beta fold family protein	0	NaN
A0QXI0	Mycolicibacterium smegmatis (strain ATCC 700084 / mc(2)155)	MSMEG_3309	Tryptophan synthase	0	NaN
A0QXY1	Mycolicibacterium smegmatis (strain ATCC 700084 / mc(2)155)	MSMEG_3465	Acyl-CoA synthase	0	NaN
A0QXY9	Mycolicibacterium smegmatis (strain ATCC 700084 / mc(2)155)	upp	Uracil phosphoribosyltransferase	0	NaN
A0QXZ2	Mycolicibacterium smegmatis (strain ATCC 700084 / mc(2)155)	MSMEG_3476	Peptidase, M48 family protein	0	NaN
A0QXZ4	Mycolicibacterium smegmatis (strain ATCC 700084 / mc(2)155)	MSMEG_3478	Aminopyrimidine aminohydrolase	0	NaN
A0QY04	Mycolicibacterium smegmatis (strain ATCC 700084 / mc(2)155)	MSMEG_3488	Transcriptional regulator, AraC family protein	0	NaN
A0QY11	Mycolicibacterium smegmatis (strain ATCC 700084 / mc(2)155)	MSMEG_3495	MmpS5 protein	0	NaN
A0QY12	Mycolicibacterium smegmatis (strain ATCC 700084 / mc(2)155)	MSMEG_3496	MmpL4 protein	0	NaN
A0QY24	Mycolicibacterium smegmatis (strain ATCC 700084 / mc(2)155)	MSMEG_3508	Hydrolase, alpha/beta hydrolase fold family protein	0	NaN
A0QY29	Mycolicibacterium smegmatis (strain ATCC 700084 / mc(2)155)	MSMEG_3513	Uncharacterized N-acetyltransferase	0	NaN
A0QY48	Mycolicibacterium smegmatis (strain ATCC 700084 / mc(2)155)	MSMEG_3532	Serine/threonine dehydratase family protein	0	NaN
A0QYD3	Mycolicibacterium smegmatis (strain ATCC 700084 / mc(2)155)	MSMEG_3618	Alanine and proline-rich secreted protein apa	0	NaN
A0QYD7	Mycolicibacterium smegmatis (strain ATCC 700084 / mc(2)155)	MSMEG_3622	Uncharacterized protein	0	NaN
A0QYE8	Mycolicibacterium smegmatis (strain ATCC 700084 / mc(2)155)	MSMEG_3634	IMP dehydrogenase family protein	0	NaN
A0QYF7	Mycolicibacterium smegmatis (strain ATCC 700084 / mc(2)155)	gcvP	Glycine dehydrogenase (decarboxylating)	0	NaN
A0QYF9	Mycolicibacterium smegmatis (strain ATCC 700084 / mc(2)155)	MSMEG_3644	Transcriptional regulator, MerR family protein	0	NaN
A0QYH0	Mycolicibacterium smegmatis (strain ATCC 700084 / mc(2)155)	MSMEG_3655	ABC transporter, permease/ATP-binding protein	0	NaN
A0QYI2	Mycolicibacterium smegmatis (strain ATCC 700084 / mc(2)155)	MSMEG_3667	Carboxylic ester hydrolase	0	NaN
A0QYJ2	Mycolicibacterium smegmatis (strain ATCC 700084 / mc(2)155)	MSMEG_3677	Serine/threonine protein kinase	0	NaN
A0QYJ6	Mycolicibacterium smegmatis (strain ATCC 700084 / mc(2)155)	MSMEG_3682	SGNH hydro domain-containing protein	0	NaN
A0QYJ8	Mycolicibacterium smegmatis (strain ATCC 700084 / mc(2)155)	MSMEG_3683	Uncharacterized protein	0	NaN
A0QYL7	Mycolicibacterium smegmatis (strain ATCC 700084 / mc(2)155)	MSMEG_3704	3-alpha-hydroxysteroid dehydrogenase	0	NaN
A0QYQ4	Mycolicibacterium smegmatis (strain ATCC 700084 / mc(2)155)	soj	SpoOJ regulator protein	0	NaN
A0QYS3	Mycolicibacterium smegmatis (strain ATCC 700084 / mc(2)155)	MSMEG_3767	Acyl-CoA synthase	0	NaN
A0QYU8	Mycolicibacterium smegmatis (strain ATCC 700084 / mc(2)155)	infC	Translation initiation factor IF-3	0	NaN
A0QYZ2	Mycolicibacterium smegmatis (strain ATCC 700084 / mc(2)155)	polA	DNA polymerase I	0	NaN
A0QZ16	Mycolicibacterium smegmatis (strain ATCC 700084 / mc(2)155)	MSMEG_3863	Pyridoxamine 5-phosphate oxidase family protein	0	NaN
A0QZ26	Mycolicibacterium smegmatis (strain ATCC 700084 / mc(2)155)	MSMEG_3873	Cobalamin biosynthesis protein cobIJ	0	NaN
A0QZ32	Mycolicibacterium smegmatis (strain ATCC 700084 / mc(2)155)	MSMEG_3879	Short chain dehydrogenase	0	NaN
A0QZ58	Mycolicibacterium smegmatis (strain ATCC 700084 / mc(2)155)	MSMEG_3906	tRNA (adenine(58)-N(1))-methyltransferase TrmI	0	NaN
A0QZ65	Mycolicibacterium smegmatis (strain ATCC 700084 / mc(2)155)	MSMEG_3914	Beta-lactamase	0	NaN
A0QZ96	Mycolicibacterium smegmatis (strain ATCC 700084 / mc(2)155)	MSMEG_3945	Universal stress protein family protein	0	NaN
A0QZB3	Mycolicibacterium smegmatis (strain ATCC 700084 / mc(2)155)	MSMEG_3962	Lactate 2-monooxygenase	0	NaN
A0QZB5	Mycolicibacterium smegmatis (strain ATCC 700084 / mc(2)155)	MSMEG_3964	Pyruvate dehydrogenase	0	NaN
A0QZJ0	Mycolicibacterium smegmatis (strain ATCC 700084 / mc(2)155)	MSMEG_4042	Transcriptional regulator, GntR family protein	0	NaN
A0QZM7	Mycolicibacterium smegmatis (strain ATCC 700084 / mc(2)155)	MSMEG_4083	Putative monooxygenase	0	NaN
A0QZM9	Mycolicibacterium smegmatis (strain ATCC 700084 / mc(2)155)	MSMEG_4085	Nitrilotriacetate monooxygenase component A	0	NaN
A0QZQ7	Mycolicibacterium smegmatis (strain ATCC 700084 / mc(2)155)	MSMEG_4113	Acyl-CoA dehydrogenase	0	NaN
A0QZR2	Mycolicibacterium smegmatis (strain ATCC 700084 / mc(2)155)	MSMEG_4118	Acyl-CoA dehydrogenase	0	NaN
A0QZY7	Mycolicibacterium smegmatis (strain ATCC 700084 / mc(2)155)	MSMEG_4196	LppL protein	0	NaN
A0R007	Mycolicibacterium smegmatis (strain ATCC 700084 / mc(2)155)	MSMEG_4218	Possible conserved transmembrane protein	0	NaN
A0R012	Mycolicibacterium smegmatis (strain ATCC 700084 / mc(2)155)	ftsZ	Cell division protein FtsZ	0	NaN
A0R037	Mycolicibacterium smegmatis (strain ATCC 700084 / mc(2)155)	MSMEG_4248	1-acylglycerol-3-phosphate O-acyltransferase	0	NaN
A0R039	Mycolicibacterium smegmatis (strain ATCC 700084 / mc(2)155)	MSMEG_4250	Putative membrane transport ATPase	0	NaN
A0R042	Mycolicibacterium smegmatis (strain ATCC 700084 / mc(2)155)	MSMEG_4254	AMP-binding enzyme	0	NaN
A0R053	Mycolicibacterium smegmatis (strain ATCC 700084 / mc(2)155)	MSMEG_4264	Uncharacterized protein	0	NaN
A0R058	Mycolicibacterium smegmatis (strain ATCC 700084 / mc(2)155)	asnB	Asparagine synthase (Glutamine-hydrolyzing)	0	NaN
A0R060	Mycolicibacterium smegmatis (strain ATCC 700084 / mc(2)155)	MSMEG_4271	Uncharacterized protein	0	NaN
A0R061	Mycolicibacterium smegmatis (strain ATCC 700084 / mc(2)155)	MSMEG_4272	HesB/YadR/YfhF family protein	0	NaN
A0R070	Mycolicibacterium smegmatis (strain ATCC 700084 / mc(2)155)	MSMEG_4280	Short chain dehydrogenase	0	NaN
A0R073	Mycolicibacterium smegmatis (strain ATCC 700084 / mc(2)155)	MSMEG_4284	Uncharacterized protein	0	NaN
A0R085	Mycolicibacterium smegmatis (strain ATCC 700084 / mc(2)155)	MSMEG_4296	Protease	0	NaN
A0R086	Mycolicibacterium smegmatis (strain ATCC 700084 / mc(2)155)	MSMEG_4297	Diacylglycerol O-acyltransferase	0	NaN
A0R091	Mycolicibacterium smegmatis (strain ATCC 700084 / mc(2)155)	MSMEG_4302	Adenylate cyclase, putative	0	NaN
A0R0B1	Mycolicibacterium smegmatis (strain ATCC 700084 / mc(2)155)	MSMEG_4324	Uncharacterized protein	0	NaN
A0R0B5	Mycolicibacterium smegmatis (strain ATCC 700084 / mc(2)155)	MSMEG_4328	3-oxoacyl-[acyl-carrier-protein] synthase 2	0	NaN
A0R0B6	Mycolicibacterium smegmatis (strain ATCC 700084 / mc(2)155)	MSMEG_4329	Propionyl-CoA carboxylase beta chain	0	NaN
A0R0B9	Mycolicibacterium smegmatis (strain ATCC 700084 / mc(2)155)	MSMEG_4332	Glycerol-3-phosphate dehydrogenase	0	NaN
A0R0C6	Mycolicibacterium smegmatis (strain ATCC 700084 / mc(2)155)	MSMEG_4339	Tetratricopeptide repeat family protein	0	NaN
A0R0C7	Mycolicibacterium smegmatis (strain ATCC 700084 / mc(2)155)	MSMEG_4340	NAD/mycothiol-dependent formaldehyde dehydrogenase	0	NaN
A0R0E5	Mycolicibacterium smegmatis (strain ATCC 700084 / mc(2)155)	MSMEG_4358	D-beta-hydroxybutyrate dehydrogenase	0	NaN
A0R0E9	Mycolicibacterium smegmatis (strain ATCC 700084 / mc(2)155)	MSMEG_4362	Universal stress protein family protein	0	NaN
A0R0I3	Mycolicibacterium smegmatis (strain ATCC 700084 / mc(2)155)	MSMEG_4396	Isochorismatase hydrolase	0	NaN
A0R0R0	Mycolicibacterium smegmatis (strain ATCC 700084 / mc(2)155)	MSMEG_4475	LppP protein	0	NaN
A0R0R8	Mycolicibacterium smegmatis (strain ATCC 700084 / mc(2)155)	MSMEG_4484	Putative conserved transmembrane protein	0	NaN
A0R0S7	Mycolicibacterium smegmatis (strain ATCC 700084 / mc(2)155)	era	GTPase Era	0	NaN
A0R0T1	Mycolicibacterium smegmatis (strain ATCC 700084 / mc(2)155)	MSMEG_4497	PhoH family protein	0	NaN
A0R0V9	Mycolicibacterium smegmatis (strain ATCC 700084 / mc(2)155)	MSMEG_4525	Heme chaperone HemW	0	NaN
A0R0W4	Mycolicibacterium smegmatis (strain ATCC 700084 / mc(2)155)	cysA	Sulfate/thiosulfate import ATP-binding protein CysA	0	NaN
A0R0Z1	Mycolicibacterium smegmatis (strain ATCC 700084 / mc(2)155)	MSMEG_4557	ABC transporter, ATP-binding protein	0	NaN
A0R0Z5	Mycolicibacterium smegmatis (strain ATCC 700084 / mc(2)155)	MSMEG_4563	Puromycin N-acetyltransferase	0	NaN
A0R113	Mycolicibacterium smegmatis (strain ATCC 700084 / mc(2)155)	MSMEG_4582	Uncharacterized protein	0	NaN
A0R114	Mycolicibacterium smegmatis (strain ATCC 700084 / mc(2)155)	MSMEG_4583	ATPase associated with various cellular activities	0	NaN
A0R157	Mycolicibacterium smegmatis (strain ATCC 700084 / mc(2)155)	MSMEG_4632	Saccharopine dehydrogenase	0	NaN
A0R165	Mycolicibacterium smegmatis (strain ATCC 700084 / mc(2)155)	MSMEG_4641	Salicylate hydroxylase	0	NaN
A0R170	Mycolicibacterium smegmatis (strain ATCC 700084 / mc(2)155)	orB	Alpha oxoglutarate ferredoxin oxidoreductase, beta subunit	0	NaN
A0R171	Mycolicibacterium smegmatis (strain ATCC 700084 / mc(2)155)	MSMEG_4646	Pyruvate synthase	0	NaN
A0R183	Mycolicibacterium smegmatis (strain ATCC 700084 / mc(2)155)	MSMEG_4658	Sugar ABC transporter substrate-binding protein	0	NaN
A0R197	Mycolicibacterium smegmatis (strain ATCC 700084 / mc(2)155)	clpP	ATP-dependent Clp protease proteolytic subunit	0	NaN
A0R198	Mycolicibacterium smegmatis (strain ATCC 700084 / mc(2)155)	clpP	ATP-dependent Clp protease proteolytic subunit	0	NaN
A0R1A5	Mycolicibacterium smegmatis (strain ATCC 700084 / mc(2)155)	MSMEG_4682	Na+/H+ antiporter	0	NaN
A0R1A8	Mycolicibacterium smegmatis (strain ATCC 700084 / mc(2)155)	MSMEG_4686	Putative oxidoreductase YdbC	0	NaN
A0R1B6	Mycolicibacterium smegmatis (strain ATCC 700084 / mc(2)155)	MSMEG_4693	Uncharacterized protein	0	NaN
A0R1C3	Mycolicibacterium smegmatis (strain ATCC 700084 / mc(2)155)	MSMEG_4700	ABC-transporter protein, ATP binding component	0	NaN
A0R1C6	Mycolicibacterium smegmatis (strain ATCC 700084 / mc(2)155)	MSMEG_4703	Glycerol-3-phosphate acyltransferase	0	NaN
A0R1D3	Mycolicibacterium smegmatis (strain ATCC 700084 / mc(2)155)	MSMEG_4711	Pyruvate dehydrogenase E1 component subunit beta	0	NaN
A0R1D4	Mycolicibacterium smegmatis (strain ATCC 700084 / mc(2)155)	MSMEG_4712	Pyruvate dehydrogenase E1 component, alpha subunit	0	NaN
A0R1D7	Mycolicibacterium smegmatis (strain ATCC 700084 / mc(2)155)	MSMEG_4715	Acyl-CoA dehydrogenase	0	NaN
A0R1E4	Mycolicibacterium smegmatis (strain ATCC 700084 / mc(2)155)	MSMEG_4722	Short-chain dehydrogenase	0	NaN
A0R1E5	Mycolicibacterium smegmatis (strain ATCC 700084 / mc(2)155)	MSMEG_4723	DUF853 domain-containing protein	0	NaN
A0R1G3	Mycolicibacterium smegmatis (strain ATCC 700084 / mc(2)155)	MSMEG_4742	Clavaldehyde dehydrogenase	0	NaN
A0R1H2	Mycolicibacterium smegmatis (strain ATCC 700084 / mc(2)155)	MSMEG_4752	Uncharacterized protein	0	NaN
A0R1P4	Mycolicibacterium smegmatis (strain ATCC 700084 / mc(2)155)	MSMEG_4826	Putative acyl-CoA dehydrogenase	0	NaN
A0R1R5	Mycolicibacterium smegmatis (strain ATCC 700084 / mc(2)155)	MSMEG_4847	Transcriptional regulator, TetR family protein	0	NaN
A0R1Y2	Mycolicibacterium smegmatis (strain ATCC 700084 / mc(2)155)	MSMEG_4915	Alpha-glucan phosphorylase family protein	0	NaN
A0R1Z6	Mycolicibacterium smegmatis (strain ATCC 700084 / mc(2)155)	murA	UDP-N-acetylglucosamine 1-carboxyvinyltransferase	0	NaN
A0R207	Mycolicibacterium smegmatis (strain ATCC 700084 / mc(2)155)	MSMEG_4943	Uncharacterized protein	0	NaN
A0R221	Mycolicibacterium smegmatis (strain ATCC 700084 / mc(2)155)	MSMEG_4957	Homoserine dehydrogenase	0	NaN
A0R230	Mycolicibacterium smegmatis (strain ATCC 700084 / mc(2)155)	MSMEG_4967	Bac luciferase domain-containing protein	0	NaN
A0R253	Mycolicibacterium smegmatis (strain ATCC 700084 / mc(2)155)	MSMEG_4990	DNA-binding response regulator	0	NaN
A0R261	Mycolicibacterium smegmatis (strain ATCC 700084 / mc(2)155)	MSMEG_4999	Bacterial extracellular solute-binding protein, family protein 5	0	NaN
A0R280	Mycolicibacterium smegmatis (strain ATCC 700084 / mc(2)155)	MSMEG_5017	Lipoprotein	0	NaN
A0R291	Mycolicibacterium smegmatis (strain ATCC 700084 / mc(2)155)	MSMEG_5028	HIT family protein	0	NaN
A0R2B5	Mycolicibacterium smegmatis (strain ATCC 700084 / mc(2)155)	MSMEG_5053	Short chain alcohol dehydrogenase	0	NaN
A0R2C1	Mycolicibacterium smegmatis (strain ATCC 700084 / mc(2)155)	MSMEG_5059	ABC transporter, permease protein SugB	0	NaN
A0R2D0	Mycolicibacterium smegmatis (strain ATCC 700084 / mc(2)155)	MSMEG_5068	Iron-sulfur cluster carrier protein	0	NaN
A0R2E8	Mycolicibacterium smegmatis (strain ATCC 700084 / mc(2)155)	MSMEG_5086	Very-long-chain acyl-CoA synthetase	0	NaN
A0R2G2	Mycolicibacterium smegmatis (strain ATCC 700084 / mc(2)155)	MSMEG_5100	Pyruvate ferredoxin/flavodoxin oxidoreductase family protein	0	NaN
A0R2H4	Mycolicibacterium smegmatis (strain ATCC 700084 / mc(2)155)	MSMEG_5114	Acyl-CoA synthase	0	NaN
A0R2H7	Mycolicibacterium smegmatis (strain ATCC 700084 / mc(2)155)	MSMEG_5117	Proline dehydrogenase	0	NaN
A0R2I2	Mycolicibacterium smegmatis (strain ATCC 700084 / mc(2)155)	MSMEG_5124	2,4-dienoyl-coA reductase	0	NaN
A0R2M2	Mycolicibacterium smegmatis (strain ATCC 700084 / mc(2)155)	MSMEG_5164	Zinc-type alcohol dehydrogenase-like protein	0	NaN
A0R2N1	Mycolicibacterium smegmatis (strain ATCC 700084 / mc(2)155)	MSMEG_5173	O-methyltransferase, putative	0	NaN
A0R2N4	Mycolicibacterium smegmatis (strain ATCC 700084 / mc(2)155)	MSMEG_5176	Methyltransferase type 11	0	NaN
A0R2T3	Mycolicibacterium smegmatis (strain ATCC 700084 / mc(2)155)	MSMEG_5225	Uncharacterized protein	0	NaN
A0R2T4	Mycolicibacterium smegmatis (strain ATCC 700084 / mc(2)155)	xseA	Exodeoxyribonuclease 7 large subunit	0	NaN
A0R2T6	Mycolicibacterium smegmatis (strain ATCC 700084 / mc(2)155)	MSMEG_5228	3-beta hydroxysteroid dehydrogenase/isomerase family protein	0	NaN
A0R2U4	Mycolicibacterium smegmatis (strain ATCC 700084 / mc(2)155)	MSMEG_5237	Uncharacterized protein	0	NaN
A0R2U5	Mycolicibacterium smegmatis (strain ATCC 700084 / mc(2)155)	MSMEG_5236	Dienelactone hydrolase family protein	0	NaN
A0R2U6	Mycolicibacterium smegmatis (strain ATCC 700084 / mc(2)155)	MSMEG_5238	Uncharacterized protein	0	NaN
A0R2U9	Mycolicibacterium smegmatis (strain ATCC 700084 / mc(2)155)	MSMEG_5241	GAF family protein	0	NaN
A0R2V3	Mycolicibacterium smegmatis (strain ATCC 700084 / mc(2)155)	MSMEG_5245	Universal stress protein family protein	0	NaN
A0R2V5	Mycolicibacterium smegmatis (strain ATCC 700084 / mc(2)155)	MSMEG_5247	PhoH family protein	0	NaN
A0R2V6	Mycolicibacterium smegmatis (strain ATCC 700084 / mc(2)155)	MSMEG_5248	Acyl-[ACP] desaturase	0	NaN
A0R2V8	Mycolicibacterium smegmatis (strain ATCC 700084 / mc(2)155)	MSMEG_5250	CalR9 protein	0	NaN
A0R2X3	Mycolicibacterium smegmatis (strain ATCC 700084 / mc(2)155)	MSMEG_5265	Putative cystathionine gamma-synthase	0	NaN
A0R2Y3	Mycolicibacterium smegmatis (strain ATCC 700084 / mc(2)155)	MSMEG_5275	Permease of the major facilitator superfamily protein	0	NaN
A0R2Z1	Mycolicibacterium smegmatis (strain ATCC 700084 / mc(2)155)	MSMEG_5283	Hydrolase, CocE/NonD family protein	0	NaN
A0R2Z2	Mycolicibacterium smegmatis (strain ATCC 700084 / mc(2)155)	MSMEG_5284	Patatin	0	NaN
A0R318	Mycolicibacterium smegmatis (strain ATCC 700084 / mc(2)155)	MSMEG_5310	SAM-dependent methyltransferase	0	NaN
A0R355	Mycolicibacterium smegmatis (strain ATCC 700084 / mc(2)155)	MSMEG_5349	MDMPI N domain-containing protein	0	NaN
A0R364	Mycolicibacterium smegmatis (strain ATCC 700084 / mc(2)155)	MSMEG_5358	Acetamidase/Formamidase family protein	0	NaN
A0R381	Mycolicibacterium smegmatis (strain ATCC 700084 / mc(2)155)	MSMEG_5376	Uncharacterized protein	0	NaN
A0R3A6	Mycolicibacterium smegmatis (strain ATCC 700084 / mc(2)155)	MSMEG_5404	Propionate--CoA ligase	0	NaN
A0R3C1	Mycolicibacterium smegmatis (strain ATCC 700084 / mc(2)155)	MSMEG_5418	Iron permease FTR1	0	NaN
A0R3C5	Mycolicibacterium smegmatis (strain ATCC 700084 / mc(2)155)	mfd	Transcription-repair-coupling factor	0	NaN
A0R3D1	Mycolicibacterium smegmatis (strain ATCC 700084 / mc(2)155)	MSMEG_5430	Retinol dehydrogenase 13	0	NaN
A0R3D2	Mycolicibacterium smegmatis (strain ATCC 700084 / mc(2)155)	rplY	50S ribosomal protein L25	0	NaN
A0R3D9	Mycolicibacterium smegmatis (strain ATCC 700084 / mc(2)155)	ksgA	Ribosomal RNA small subunit methyltransferase A	0	NaN
A0R3E3	Mycolicibacterium smegmatis (strain ATCC 700084 / mc(2)155)	MSMEG_5442	Glutamate dehydrogenase	0	NaN
A0R3E4	Mycolicibacterium smegmatis (strain ATCC 700084 / mc(2)155)	MSMEG_5443	Dehydrogenase	0	NaN
A0R3H1	Mycolicibacterium smegmatis (strain ATCC 700084 / mc(2)155)	galU	UTP-glucose-1-phosphate uridylyltransferase	0	NaN
A0R3I2	Mycolicibacterium smegmatis (strain ATCC 700084 / mc(2)155)	mscL	Large-conductance mechanosensitive channel	0	NaN
A0R3K4	Mycolicibacterium smegmatis (strain ATCC 700084 / mc(2)155)	MSMEG_5504	Conserved secreted protein	0	NaN
A0R3K5	Mycolicibacterium smegmatis (strain ATCC 700084 / mc(2)155)	MSMEG_5505	Uncharacterized protein	0	NaN
A0R3L0	Mycolicibacterium smegmatis (strain ATCC 700084 / mc(2)155)	MSMEG_5511	von Willebrand factor, type A	0	NaN
A0R3L1	Mycolicibacterium smegmatis (strain ATCC 700084 / mc(2)155)	MSMEG_5512	Magnesium chelatase	0	NaN
A0R3L9	Mycolicibacterium smegmatis (strain ATCC 700084 / mc(2)155)	MSMEG_5520	Bac luciferase domain-containing protein	0	NaN
A0R3N3	Mycolicibacterium smegmatis (strain ATCC 700084 / mc(2)155)	pcrA	ATP-dependent DNA helicase	0	NaN
A0R3N8	Mycolicibacterium smegmatis (strain ATCC 700084 / mc(2)155)	MSMEG_5538	[NADP+] succinate-semialdehyde dehydrogenase	0	NaN
A0R3P3	Mycolicibacterium smegmatis (strain ATCC 700084 / mc(2)155)	MSMEG_5544	Oxidoreductase, short chain dehydrogenase/reductase family protein	0	NaN
A0R3S9	Mycolicibacterium smegmatis (strain ATCC 700084 / mc(2)155)	MSMEG_5582	Uncharacterized protein	0	NaN
A0R3V8	Mycolicibacterium smegmatis (strain ATCC 700084 / mc(2)155)	MSMEG_5612	Amino-acid acetyltransferase	0	NaN
A0R3Y0	Mycolicibacterium smegmatis (strain ATCC 700084 / mc(2)155)	MSMEG_5634	Uncharacterized protein	0	NaN
A0R3Y4	Mycolicibacterium smegmatis (strain ATCC 700084 / mc(2)155)	MSMEG_5638	Metallo-beta-lactamase family protein	0	NaN
A0R3Y5	Mycolicibacterium smegmatis (strain ATCC 700084 / mc(2)155)	MSMEG_5639	Enoyl-CoA hydratase	0	NaN
A0R407	Mycolicibacterium smegmatis (strain ATCC 700084 / mc(2)155)	prrA	DNA-binding response regulator PrrA	0	NaN
A0R429	Mycolicibacterium smegmatis (strain ATCC 700084 / mc(2)155)	serC	Phosphoserine aminotransferase	0	NaN
A0R435	Mycolicibacterium smegmatis (strain ATCC 700084 / mc(2)155)	MSMEG_5690	Uncharacterized protein	0	NaN
A0R451	Mycolicibacterium smegmatis (strain ATCC 700084 / mc(2)155)	MSMEG_5706	DNA or RNA helicase of superfamily protein II	0	NaN
A0R464	Mycolicibacterium smegmatis (strain ATCC 700084 / mc(2)155)	MSMEG_5719	Oxidoreductase	0	NaN
A0R465	Mycolicibacterium smegmatis (strain ATCC 700084 / mc(2)155)	MSMEG_5720	Putative 3-hydroxyacyl-CoA dehydrogenase	0	NaN
A0R478	Mycolicibacterium smegmatis (strain ATCC 700084 / mc(2)155)	MSMEG_5733	Universal stress protein family protein	0	NaN
A0R484	Mycolicibacterium smegmatis (strain ATCC 700084 / mc(2)155)	MSMEG_5739	Putative long-chain fatty-acid--CoA ligase	0	NaN
A0R4B3	Mycolicibacterium smegmatis (strain ATCC 700084 / mc(2)155)	MSMEG_5773	Fatty acid desaturase	0	NaN
A0R4B7	Mycolicibacterium smegmatis (strain ATCC 700084 / mc(2)155)	phoU	Phosphate-specific transport system accessory protein PhoU	0	NaN
A0R4B9	Mycolicibacterium smegmatis (strain ATCC 700084 / mc(2)155)	MSMEG_5778	Alcohol dehydrogenase, zinc-binding	0	NaN
A0R4C4	Mycolicibacterium smegmatis (strain ATCC 700084 / mc(2)155)	MSMEG_5784	Transcriptional regulatory protein	0	NaN
A0R4C5	Mycolicibacterium smegmatis (strain ATCC 700084 / mc(2)155)	MSMEG_5785	Probable exported protein	0	NaN
A0R4D8	Mycolicibacterium smegmatis (strain ATCC 700084 / mc(2)155)	purM	Phosphoribosylformylglycinamidine cyclo-ligase	0	NaN
A0R4G4	Mycolicibacterium smegmatis (strain ATCC 700084 / mc(2)155)	purL	Phosphoribosylformylglycinamidine synthase subunit PurL	0	NaN
A0R4H1	Mycolicibacterium smegmatis (strain ATCC 700084 / mc(2)155)	purQ	Phosphoribosylformylglycinamidine synthase subunit PurQ	0	NaN
A0R4L0	Mycolicibacterium smegmatis (strain ATCC 700084 / mc(2)155)	MSMEG_5870	Sensor histidine kinase PhoR	0	NaN
A0R4L1	Mycolicibacterium smegmatis (strain ATCC 700084 / mc(2)155)	phoP	DNA-binding response regulator PhoP	0	NaN
A0R4M2	Mycolicibacterium smegmatis (strain ATCC 700084 / mc(2)155)	MSMEG_5884	3-hydroxyisobutyrate dehydrogenase family protein	0	NaN
A0R4M3	Mycolicibacterium smegmatis (strain ATCC 700084 / mc(2)155)	MSMEG_5885	Short chain dehydrogenase	0	NaN
A0R4P1	Mycolicibacterium smegmatis (strain ATCC 700084 / mc(2)155)	MSMEG_5903	Oxidoreductase, short chain dehydrogenase/reductase family protein	0	NaN
A0R4S3	Mycolicibacterium smegmatis (strain ATCC 700084 / mc(2)155)	MSMEG_5935	ATP-dependent DNA helicase	0	NaN
A0R4V7	Mycolicibacterium smegmatis (strain ATCC 700084 / mc(2)155)	MSMEG_5969	Uncharacterized protein	0	NaN
A0R4Z2	Mycolicibacterium smegmatis (strain ATCC 700084 / mc(2)155)	MSMEG_6004	Oxidoreductase, 2-nitropropane dioxygenase family protein	0	NaN
A0R533	Mycolicibacterium smegmatis (strain ATCC 700084 / mc(2)155)	MSMEG_6047	Cation ABC transporter, periplasmic cation-binding protein, putative	0	NaN
A0R535	Mycolicibacterium smegmatis (strain ATCC 700084 / mc(2)155)	MSMEG_6049	Secreted protein	0	NaN
A0R572	Mycolicibacterium smegmatis (strain ATCC 700084 / mc(2)155)	MSMEG_6089	Uncharacterized protein	0	NaN
A0R573	Mycolicibacterium smegmatis (strain ATCC 700084 / mc(2)155)	MSMEG_6090	Uncharacterized protein	0	NaN
A0R577	Mycolicibacterium smegmatis (strain ATCC 700084 / mc(2)155)	lysS	Lysine--tRNA ligase	0	NaN
A0R582	Mycolicibacterium smegmatis (strain ATCC 700084 / mc(2)155)	MSMEG_6099	Probable conserved transmembrane protein rich in alanine	0	NaN
A0R592	Mycolicibacterium smegmatis (strain ATCC 700084 / mc(2)155)	MSMEG_6109	LpqG protein	0	NaN
A0R593	Mycolicibacterium smegmatis (strain ATCC 700084 / mc(2)155)	hpt	Hypoxanthine phosphoribosyltransferase	0	NaN
A0R595	Mycolicibacterium smegmatis (strain ATCC 700084 / mc(2)155)	MSMEG_6112	Uncharacterized protein	0	NaN
A0R5C4	Mycolicibacterium smegmatis (strain ATCC 700084 / mc(2)155)	MSMEG_6141	N-acyl-D-glutamate amidohydrolase	0	NaN
A0R5E2	Mycolicibacterium smegmatis (strain ATCC 700084 / mc(2)155)	MSMEG_6160	ATP-dependent rna helicase, dead/deah box family protein	0	NaN
A0R5G5	Mycolicibacterium smegmatis (strain ATCC 700084 / mc(2)155)	MSMEG_6184	Hydrolase, alpha/beta fold family protein	0	NaN
A0R5G6	Mycolicibacterium smegmatis (strain ATCC 700084 / mc(2)155)	MSMEG_6183	Serine protease	0	NaN
A0R5H1	Mycolicibacterium smegmatis (strain ATCC 700084 / mc(2)155)	MSMEG_6189	Transcriptional regulator, Crp/Fnr family protein	0	NaN
A0R5H5	Mycolicibacterium smegmatis (strain ATCC 700084 / mc(2)155)	MSMEG_6193	Anion-transporting ATPase	0	NaN
A0R5I4	Mycolicibacterium smegmatis (strain ATCC 700084 / mc(2)155)	MSMEG_6202	Secreted protein	0	NaN
A0R5I8	Mycolicibacterium smegmatis (strain ATCC 700084 / mc(2)155)	MSMEG_6207	Uncharacterized protein	0	NaN
A0R5K0	Mycolicibacterium smegmatis (strain ATCC 700084 / mc(2)155)	MSMEG_6219	ATPase family protein associated with various cellular activities (AAA)	0	NaN
A0R5K8	Mycolicibacterium smegmatis (strain ATCC 700084 / mc(2)155)	MSMEG_6227	Transcriptional regulator, PadR family protein	0	NaN
A0R5M0	Mycolicibacterium smegmatis (strain ATCC 700084 / mc(2)155)	MSMEG_6239	1,3-propanediol dehydrogenase	0	NaN
A0R5N7	Mycolicibacterium smegmatis (strain ATCC 700084 / mc(2)155)	asd	Aspartate-semialdehyde dehydrogenase	0	NaN
A0R5P1	Mycolicibacterium smegmatis (strain ATCC 700084 / mc(2)155)	glnT	Glutamine synthetase, type III	0	NaN
A0R5Q8	Mycolicibacterium smegmatis (strain ATCC 700084 / mc(2)155)	MSMEG_6277	Cobyric acid synthase	0	NaN
A0R5R6	Mycolicibacterium smegmatis (strain ATCC 700084 / mc(2)155)	dnaX	DNA polymerase III subunit gamma/tau	0	NaN
A0R5R8	Mycolicibacterium smegmatis (strain ATCC 700084 / mc(2)155)	MSMEG_6288	Uncharacterized protein	0	NaN
A0R5S1	Mycolicibacterium smegmatis (strain ATCC 700084 / mc(2)155)	MSMEG_6291	D-amino-acid dehydrogenase	0	NaN
A0R5T0	Mycolicibacterium smegmatis (strain ATCC 700084 / mc(2)155)	MSMEG_6300	Transcriptional regulator, GntR family protein	0	NaN
A0R5T7	Mycolicibacterium smegmatis (strain ATCC 700084 / mc(2)155)	MSMEG_6307	Glutamine-binding periplasmic protein/glutamine transport system permease protein	0	NaN
A0R5U8	Mycolicibacterium smegmatis (strain ATCC 700084 / mc(2)155)	MSMEG_6319	Penicillin-binding protein, transpeptidase	0	NaN
A0R5V2	Mycolicibacterium smegmatis (strain ATCC 700084 / mc(2)155)	MSMEG_6322	Diacylglycerol O-acyltransferase	0	NaN
A0R5V9	Mycolicibacterium smegmatis (strain ATCC 700084 / mc(2)155)	MSMEG_6329	Uncharacterized protein	0	NaN
A0R5W6	Mycolicibacterium smegmatis (strain ATCC 700084 / mc(2)155)	MSMEG_6337	Phosphotransferase enzyme family protein	0	NaN
A0R5Y0	Mycolicibacterium smegmatis (strain ATCC 700084 / mc(2)155)	MSMEG_6353	Delta3,5-delta2,4-dienoyl-CoA isomerase	0	NaN
A0R5Y3	Mycolicibacterium smegmatis (strain ATCC 700084 / mc(2)155)	MSMEG_6356	Probable transcriptional regulator, AraC family protein, putative	0	NaN
A0R5Y9	Mycolicibacterium smegmatis (strain ATCC 700084 / mc(2)155)	MSMEG_6363	Cysteine desulfurase family protein	0	NaN
A0R5Z1	Mycolicibacterium smegmatis (strain ATCC 700084 / mc(2)155)	MSMEG_6366	O-antigen export system, ATP-binding protein	0	NaN
A0R625	Mycolicibacterium smegmatis (strain ATCC 700084 / mc(2)155)	MSMEG_6400	Probable conserved transmembrane protein	0	NaN
A0R637	Mycolicibacterium smegmatis (strain ATCC 700084 / mc(2)155)	MSMEG_6412	Uncharacterized protein	0	NaN
A0R648	Mycolicibacterium smegmatis (strain ATCC 700084 / mc(2)155)	MSMEG_6423	Glycerophosphoryl diester phosphodiesterase family protein	0	NaN
A0R656	Mycolicibacterium smegmatis (strain ATCC 700084 / mc(2)155)	MSMEG_6431	Uncharacterized protein	0	NaN
A0R679	Mycolicibacterium smegmatis (strain ATCC 700084 / mc(2)155)	MSMEG_6454	Bac luciferase domain-containing protein	0	NaN
A0R684	Mycolicibacterium smegmatis (strain ATCC 700084 / mc(2)155)	MSMEG_6459	Ferredoxin-dependent glutamate synthase 1	0	NaN
A0R699	Mycolicibacterium smegmatis (strain ATCC 700084 / mc(2)155)	MSMEG_6474	Nucleoside-diphosphate-sugar epimerase	0	NaN
A0R6A2	Mycolicibacterium smegmatis (strain ATCC 700084 / mc(2)155)	msrA	Peptide methionine sulfoxide reductase MsrA	0	NaN
A0R6A3	Mycolicibacterium smegmatis (strain ATCC 700084 / mc(2)155)	MSMEG_6478	Putative cytochrome P450 135B1	0	NaN
A0R6A8	Mycolicibacterium smegmatis (strain ATCC 700084 / mc(2)155)	MSMEG_6483	Methyltransferase type 11	0	NaN
A0R6A9	Mycolicibacterium smegmatis (strain ATCC 700084 / mc(2)155)	MSMEG_6484	Glycosyl transferase	0	NaN
A0R6D7	Mycolicibacterium smegmatis (strain ATCC 700084 / mc(2)155)	MSMEG_6512	Acyl-CoA dehydrogenase domain protein	0	NaN
A0R6G7	Mycolicibacterium smegmatis (strain ATCC 700084 / mc(2)155)	MSMEG_6542	B12 binding domain protein	0	NaN
A0R6I2	Mycolicibacterium smegmatis (strain ATCC 700084 / mc(2)155)	MSMEG_6557	Dehydrogenase	0	NaN
A0R6J9	Mycolicibacterium smegmatis (strain ATCC 700084 / mc(2)155)	MSMEG_6575	Beta-lactamase	0	NaN
A0R6L9	Mycolicibacterium smegmatis (strain ATCC 700084 / mc(2)155)	MSMEG_6595	Secreted protein	0	NaN
A0R6U3	Mycolicibacterium smegmatis (strain ATCC 700084 / mc(2)155)	MSMEG_6673	6-aminohexanoate-cyclic-dimer hydrolase	0	NaN
A0R6Z5	Mycolicibacterium smegmatis (strain ATCC 700084 / mc(2)155)	MSMEG_6725	ABC transporter, ATP-binding protein	0	NaN
A0R726	Mycolicibacterium smegmatis (strain ATCC 700084 / mc(2)155)	glpK	Glycerol kinase	0	NaN
A0R727	Mycolicibacterium smegmatis (strain ATCC 700084 / mc(2)155)	MSMEG_6757	Glycerol operon regulatory protein	0	NaN
A0R773	Mycolicibacterium smegmatis (strain ATCC 700084 / mc(2)155)	MSMEG_6804	Sugar ABC transporter substrate-binding protein	0	NaN
A0R785	Mycolicibacterium smegmatis (strain ATCC 700084 / mc(2)155)	MSMEG_6818	Dehydrogenase	0	NaN
A0R7A8	Mycolicibacterium smegmatis (strain ATCC 700084 / mc(2)155)	MSMEG_6842	2,2-dialkylglycine decarboxylase	0	NaN
A0R7F4	Mycolicibacterium smegmatis (strain ATCC 700084 / mc(2)155)	MSMEG_6892	Replicative DNA helicase	0	NaN
A0R7G5	Mycolicibacterium smegmatis (strain ATCC 700084 / mc(2)155)	MSMEG_6903	Transcriptional regulator, PadR family protein	0	NaN
A0R7H1	Mycolicibacterium smegmatis (strain ATCC 700084 / mc(2)155)	MSMEG_6911	ABC transporter, ATP-binding protein GluA	0	NaN
A0R7J3	Mycolicibacterium smegmatis (strain ATCC 700084 / mc(2)155)	MSMEG_6938	ParB-like partition proteins	0	NaN
A0R7J4	Mycolicibacterium smegmatis (strain ATCC 700084 / mc(2)155)	MSMEG_6939	Soj family protein	0	NaN
A0R7J7	Mycolicibacterium smegmatis (strain ATCC 700084 / mc(2)155)	MSMEG_6942	Membrane protein OxaA	0	NaN
Q2YHI9	Mycolicibacterium smegmatis (strain ATCC 700084 / mc(2)155)	mmpS4	MmpS4	0	NaN
Q3L887	Mycolicibacterium smegmatis (strain ATCC 700084 / mc(2)155)	fadE5	Acyl-coA-dehydrogenase	0	NaN

## Sheet: σAΔN-FLAG STA
Table S3.
This part of Table S3 contains a list of proteins pulled down with sADN-FLAG (LK2463) from stationary phase M. smegmatis compared to a strain without a tag (LK3016) as determined by mass spectrometry (for details, see Mat & Met). Enrichment (Log2 Fold change) and significance [-Log10 (P-value)] are listed for individual proteins. The proteins are ordered according to fold-enrichment, the most enr…
					Enrichment
Uniprot No.	Organism	Gene	Description	-Log10 (P-value)	Log2 Fold change
A0QUE0	Mycolicibacterium smegmatis (strain ATCC 700084 / mc(2)155)	MSMEG_2174	DNA helicase	4.83834	11.2606
P60281	Mycolicibacterium smegmatis (strain ATCC 700084 / mc(2)155)	rpoB	DNA-directed RNA polymerase subunit beta	2.40866	10.3081
A0QSL8	Mycolicibacterium smegmatis (strain ATCC 700084 / mc(2)155)	rpoA	DNA-directed RNA polymerase subunit alpha	2.63009	9.14229
A0QZ11	Mycolicibacterium smegmatis (strain ATCC 700084 / mc(2)155)	rbpA	RNA polymerase-binding protein RbpA	4.0734	9.09499
A0QS66	Mycolicibacterium smegmatis (strain ATCC 700084 / mc(2)155)	rpoC	DNA-directed RNA polymerase subunit beta	2.26958	8.43323
A0QW02	Mycolicibacterium smegmatis (strain ATCC 700084 / mc(2)155)	sigA	RNA polymerase sigma factor SigA	4.7062	6.33998
A0QNJ7	Mycolicibacterium smegmatis (strain ATCC 700084 / mc(2)155)	MSMEG_0067	CbiA domain-containing protein	2.52089	5.9678
A0R0B4	Mycolicibacterium smegmatis (strain ATCC 700084 / mc(2)155)	MSMEG_4327	3-oxoacyl-[acyl-carrier-protein] synthase 1	1.67935	5.92203
A0QPE7	Mycolicibacterium smegmatis (strain ATCC 700084 / mc(2)155)	MSMEG_0372	Oxidoreductase, short chain dehydrogenase/reductase family protein	3.74987	5.8441
A0R574	Mycolicibacterium smegmatis (strain ATCC 700084 / mc(2)155)	clpC1	ATP-dependent Clp protease ATP-binding subunit ClpC1	0	5.45627
Q3L885	Mycolicibacterium smegmatis (strain ATCC 700084 / mc(2)155)	pks	Polyketide synthase	0	5.16068
A0QX24	Mycolicibacterium smegmatis (strain ATCC 700084 / mc(2)155)	moxR	ATPase, MoxR family protein	2.60909	4.59583
A0QPG6	Mycolicibacterium smegmatis (strain ATCC 700084 / mc(2)155)	MSMEG_0391	Rmt3 protein	0	4.15706
A0QYW6	Mycolicibacterium smegmatis (strain ATCC 700084 / mc(2)155)	MSMEG_3811	Universal stress protein family protein, putative	1.41398	4.00548
A0R200	Mycolicibacterium smegmatis (strain ATCC 700084 / mc(2)155)	atpD	ATP synthase subunit beta	1.9683	3.99391
A0QQJ4	Mycolicibacterium smegmatis (strain ATCC 700084 / mc(2)155)	fgd	F420-dependent glucose-6-phosphate dehydrogenase	1.25924	3.9581
A0QVD9	Mycolicibacterium smegmatis (strain ATCC 700084 / mc(2)155)	pyrH	Uridylate kinase	0	3.93838
A0QQK8	Mycolicibacterium smegmatis (strain ATCC 700084 / mc(2)155)	thiO	Glycine oxidase ThiO	2.02778	3.88271
A0QU61	Mycolicibacterium smegmatis (strain ATCC 700084 / mc(2)155)	ftsE	Cell division ATP-binding protein FtsE	2.21939	3.82379
A0R729	Mycolicibacterium smegmatis (strain ATCC 700084 / mc(2)155)	glpK	Glycerol kinase	1.756	3.81208
A0QZ54	Mycolicibacterium smegmatis (strain ATCC 700084 / mc(2)155)	mpa	Proteasome-associated ATPase	0	3.7998
A0QSS4	Mycolicibacterium smegmatis (strain ATCC 700084 / mc(2)155)	groL2	60 kDa chaperonin 2	1.23517	3.72347
A0QQ22	Mycolicibacterium smegmatis (strain ATCC 700084 / mc(2)155)	MSMEG_0599	Acyl-CoA synthase	1.27191	3.68487
A0QQU5	Mycolicibacterium smegmatis (strain ATCC 700084 / mc(2)155)	groL1	60 kDa chaperonin 1	1.18523	3.66011
A0QVB8	Mycolicibacterium smegmatis (strain ATCC 700084 / mc(2)155)	rpsB	30S ribosomal protein S2	0	3.61385
A0QWV9	Mycolicibacterium smegmatis (strain ATCC 700084 / mc(2)155)	whiA	Probable cell division protein WhiA	1.54187	3.58038
A0R0Q9	Mycolicibacterium smegmatis (strain ATCC 700084 / mc(2)155)	MSMEG_4474	Acyl-CoA oxidase	0	3.56868
A0R3M3	Mycolicibacterium smegmatis (strain ATCC 700084 / mc(2)155)	sucD	Succinate--CoA ligase [ADP-forming] subunit alpha	0	3.48016
A0R5H6	Mycolicibacterium smegmatis (strain ATCC 700084 / mc(2)155)	MSMEG_6195	Ion-transporting ATPase	0	3.39186
A0QPE8	Mycolicibacterium smegmatis (strain ATCC 700084 / mc(2)155)	MSMEG_0373	3-ketoacyl-CoA thiolase	0	3.31331
A0R2H8	Mycolicibacterium smegmatis (strain ATCC 700084 / mc(2)155)	pruA	1-pyrroline-5-carboxylate dehydrogenase	0	3.27528
A0QU53	Mycolicibacterium smegmatis (strain ATCC 700084 / mc(2)155)	MSMEG_2080	Putative acyl-CoA dehydrogenase	0	3.26737
A0QNN8	Mycolicibacterium smegmatis (strain ATCC 700084 / mc(2)155)	pntA	NAD(P) transhydrogenase, alpha subunit	2.70997	3.17191
O68956	Mycolicibacterium smegmatis (strain ATCC 700084 / mc(2)155)	glmS	Glutamine--fructose-6-phosphate aminotransferase [isomerizing]	0	3.10812
A0R0T8	Mycolicibacterium smegmatis (strain ATCC 700084 / mc(2)155)	dnaJ	Chaperone protein DnaJ	2.41631	3.10405
A0QXC0	Mycolicibacterium smegmatis (strain ATCC 700084 / mc(2)155)	MSMEG_3247	Branched-chain amino acid ABC transporter substrate-binding protein	1.60535	3.07577
A0QSD7	Mycolicibacterium smegmatis (strain ATCC 700084 / mc(2)155)	rpsC	30S ribosomal protein S3	3.05897	3.06302
A0QQC8	Mycolicibacterium smegmatis (strain ATCC 700084 / mc(2)155)	dnaK	Chaperone protein DnaK	1.39307	2.99736
A0R665	Mycolicibacterium smegmatis (strain ATCC 700084 / mc(2)155)	ethA	FAD-containing monooxygenase EthA	0	2.93088
A0R202	Mycolicibacterium smegmatis (strain ATCC 700084 / mc(2)155)	atpA	ATP synthase subunit alpha	2.53919	2.89179
A0QZ42	Mycolicibacterium smegmatis (strain ATCC 700084 / mc(2)155)	pafA	Pup--protein ligase	0	2.86297
A0QSG6	Mycolicibacterium smegmatis (strain ATCC 700084 / mc(2)155)	rpsE	30S ribosomal protein S5	0	2.71937
A0R201	Mycolicibacterium smegmatis (strain ATCC 700084 / mc(2)155)	atpG	ATP synthase gamma chain	1.45689	2.67401
A0QX46	Mycolicibacterium smegmatis (strain ATCC 700084 / mc(2)155)	ileS	Isoleucine--tRNA ligase	1.15927	2.66983
A0QPX3	Mycolicibacterium smegmatis (strain ATCC 700084 / mc(2)155)	MSMEG_0550	Sulfonate binding protein	2.2507	2.64174
A0QQB0	Mycolicibacterium smegmatis (strain ATCC 700084 / mc(2)155)	MSMEG_0690	Iron-sulfur cluster-binding protein	2.46344	2.64077
A0QVU2	Mycolicibacterium smegmatis (strain ATCC 700084 / mc(2)155)	MSMEG_2695	35 kDa protein	1.85128	2.56936
A0R4H4	Mycolicibacterium smegmatis (strain ATCC 700084 / mc(2)155)	MSMEG_5835	KsdD-like steroid dehydrogenase	2.27562	2.51641
A0QR89	Mycolicibacterium smegmatis (strain ATCC 700084 / mc(2)155)	MSMEG_1028	Geranylgeranyl reductase	2.09794	2.51319
A0QQ65	Mycolicibacterium smegmatis (strain ATCC 700084 / mc(2)155)	MSMEG_0643	Extracellular solute-binding protein, family protein 5, putative	1.99202	2.50411
A0QT07	Mycolicibacterium smegmatis (strain ATCC 700084 / mc(2)155)	sdhB	Succinate dehydrogenase, iron-sulfur protein	1.54661	2.49668
A0QWT3	Mycolicibacterium smegmatis (strain ATCC 700084 / mc(2)155)	metK	S-adenosylmethionine synthase	0.908946	2.48569
A0R5R5	Mycolicibacterium smegmatis (strain ATCC 700084 / mc(2)155)	MSMEG_6284	Cyclopropane-fatty-acyl-phospholipid synthase	0	2.46099
A0R203	Mycolicibacterium smegmatis (strain ATCC 700084 / mc(2)155)	atpFH	ATP synthase subunit b-delta	1.73472	2.43966
A0QSH0	Mycolicibacterium smegmatis (strain ATCC 700084 / mc(2)155)	sppA	Signal peptide peptidase SppA, 67K type	1.44304	2.43207
A0QV05	Mycolicibacterium smegmatis (strain ATCC 700084 / mc(2)155)	recG	ATP-dependent DNA helicase RecG	0	2.43184
A0R2V4	Mycolicibacterium smegmatis (strain ATCC 700084 / mc(2)155)	MSMEG_5246	Uncharacterized protein	0	2.3849
A0QW71	Mycolicibacterium smegmatis (strain ATCC 700084 / mc(2)155)	MSMEG_2839	Transcriptional accessory protein	0	2.38386
A0R6C7	Mycolicibacterium smegmatis (strain ATCC 700084 / mc(2)155)	MSMEG_6502	Uncharacterized protein	0	2.36375
A0QT08	Mycolicibacterium smegmatis (strain ATCC 700084 / mc(2)155)	sdhA	Succinate dehydrogenase flavoprotein subunit	1.58539	2.35559
A0QPH6	Mycolicibacterium smegmatis (strain ATCC 700084 / mc(2)155)	MSMEG_0401	Putative non-ribosomal peptide synthase	0	2.3409
P0CH00	Mycolicibacterium smegmatis (strain ATCC 700084 / mc(2)155)	nrdE2	Ribonucleoside-diphosphate reductase subunit alpha 2	0.994537	2.31767
A0R617	Mycolicibacterium smegmatis (strain ATCC 700084 / mc(2)155)	MSMEG_6392	Polyketide synthase	0	2.31758
A0R730	Mycolicibacterium smegmatis (strain ATCC 700084 / mc(2)155)	MSMEG_6761	Glycerol-3-phosphate dehydrogenase	2.68378	2.31253
A0QS64	Mycolicibacterium smegmatis (strain ATCC 700084 / mc(2)155)	MSMEG_1366	ABC transporter, ATP-binding protein	0	2.28291
A0R3B8	Mycolicibacterium smegmatis (strain ATCC 700084 / mc(2)155)	eno	Enolase	0	2.26842
A0R4C3	Mycolicibacterium smegmatis (strain ATCC 700084 / mc(2)155)	pstS	Phosphate-binding protein PstS	0	2.23108
A0QYB5	Mycolicibacterium smegmatis (strain ATCC 700084 / mc(2)155)	thpA	D-threitol-binding protein	1.59226	2.17174
A0R5R4	Mycolicibacterium smegmatis (strain ATCC 700084 / mc(2)155)	MSMEG_6283	FAD binding domain protein	1.44326	2.1499
A0R610	Mycolicibacterium smegmatis (strain ATCC 700084 / mc(2)155)	dprE2	Decaprenylphosphoryl-2-keto-beta-D-erythro-pentose reductase	1.8633	2.13722
A0QYW4	Mycolicibacterium smegmatis (strain ATCC 700084 / mc(2)155)	uvrA	UvrABC system protein A	0.544342	2.12755
A0R226	Mycolicibacterium smegmatis (strain ATCC 700084 / mc(2)155)	MSMEG_4962	RemO protein	0	2.09394
A0QXB0	Mycolicibacterium smegmatis (strain ATCC 700084 / mc(2)155)	MSMEG_3235	ABC-type amino acid transport system, secreted component	2.02715	2.06901
A0R3I5	Mycolicibacterium smegmatis (strain ATCC 700084 / mc(2)155)	MSMEG_5485	Molybdopterin biosynthesis protein	0.603222	2.04141
A0QNZ7	Mycolicibacterium smegmatis (strain ATCC 700084 / mc(2)155)	MSMEG_0220	Monoacylglycerol lipase	0	2.04055
A0QYD6	Mycolicibacterium smegmatis (strain ATCC 700084 / mc(2)155)	ndh	NADH dehydrogenase	1.75161	2.037
A0QYE7	Mycolicibacterium smegmatis (strain ATCC 700084 / mc(2)155)	gnd	6-phosphogluconate dehydrogenase, decarboxylating	0	2.02023
A0R218	Mycolicibacterium smegmatis (strain ATCC 700084 / mc(2)155)	rho	Transcription termination factor Rho	1.42001	2.00271
A0QU52	Mycolicibacterium smegmatis (strain ATCC 700084 / mc(2)155)	MSMEG_2079	Alcohol dehydrogenase	0	1.97684
A0R1B5	Mycolicibacterium smegmatis (strain ATCC 700084 / mc(2)155)	MSMEG_4692	Uncharacterized protein	0	1.95952
A0R051	Mycolicibacterium smegmatis (strain ATCC 700084 / mc(2)155)	MSMEG_4262	Ubiquinol-cytochrome c reductase iron-sulfur subunit	1.03852	1.93705
A0R2C3	Mycolicibacterium smegmatis (strain ATCC 700084 / mc(2)155)	MSMEG_5061	Bacterial extracellular solute-binding protein	1.79628	1.91233
A0QS62	Mycolicibacterium smegmatis (strain ATCC 700084 / mc(2)155)	rplJ	50S ribosomal protein L10	0.774856	1.87972
A0R634	Mycolicibacterium smegmatis (strain ATCC 700084 / mc(2)155)	MSMEG_6409	Acyltransferase family protein	0	1.86898
A0R2B0	Mycolicibacterium smegmatis (strain ATCC 700084 / mc(2)155)	MSMEG_5048	Uncharacterized protein	1.86008	1.85536
A0R0W7	Mycolicibacterium smegmatis (strain ATCC 700084 / mc(2)155)	MSMEG_4533	Sulfate-binding protein	1.19483	1.85221
A0R716	Mycolicibacterium smegmatis (strain ATCC 700084 / mc(2)155)	MSMEG_6746	Oxidoreductase, aldo/keto reductase family protein	0	1.82772
A0QS98	Mycolicibacterium smegmatis (strain ATCC 700084 / mc(2)155)	tuf	Elongation factor Tu	0.778157	1.82176
A0QR34	Mycolicibacterium smegmatis (strain ATCC 700084 / mc(2)155)	MSMEG_0970	Phosphoglycerate mutase family protein	1.24249	1.81553
A0QVX3	Mycolicibacterium smegmatis (strain ATCC 700084 / mc(2)155)	MSMEG_2727	Glutamate binding protein	1.31752	1.80197
A0QQQ1	Mycolicibacterium smegmatis (strain ATCC 700084 / mc(2)155)	sodC	Superoxide dismutase [Cu-Zn]	1.15503	1.79162
A0QPH5	Mycolicibacterium smegmatis (strain ATCC 700084 / mc(2)155)	MSMEG_0400	Peptide synthetase	0	1.7908
A0QNF5	Mycolicibacterium smegmatis (strain ATCC 700084 / mc(2)155)	cwsA	Cell wall synthesis protein CwsA	0	1.74293
A0R067	Mycolicibacterium smegmatis (strain ATCC 700084 / mc(2)155)	gcvT	Aminomethyltransferase	0	1.74142
A0QYH8	Mycolicibacterium smegmatis (strain ATCC 700084 / mc(2)155)	MSMEG_3663	Oxidoreductase	1.40486	1.72582
A0QWW3	Mycolicibacterium smegmatis (strain ATCC 700084 / mc(2)155)	pgk	Phosphoglycerate kinase	0	1.7223
A0R5Z0	Mycolicibacterium smegmatis (strain ATCC 700084 / mc(2)155)	bpa	Bacterial proteasome activator	0	1.71423
A0QPG3	Mycolicibacterium smegmatis (strain ATCC 700084 / mc(2)155)	tylF	Macrocin-O-methyltransferase	0.917232	1.63999
P48354	Mycolicibacterium smegmatis (strain ATCC 700084 / mc(2)155)	gyrA	DNA gyrase subunit A	0	1.59152
A0R5M3	Mycolicibacterium smegmatis (strain ATCC 700084 / mc(2)155)	MSMEG_6242	Alcohol dehydrogenase, iron-containing	0	1.48829
A0QWT6	Mycolicibacterium smegmatis (strain ATCC 700084 / mc(2)155)	MSMEG_3058	Lipoprotein	1.51005	1.47293
A0QSZ3	Mycolicibacterium smegmatis (strain ATCC 700084 / mc(2)155)	MSMEG_1654	Isocitrate dehydrogenase [NADP]	0.825481	1.47001
A0QNJ0	Mycolicibacterium smegmatis (strain ATCC 700084 / mc(2)155)	eccB1	ESX-1 secretion system ATPase EccB1	0	1.46969
A0QUM3	Mycolicibacterium smegmatis (strain ATCC 700084 / mc(2)155)	MSMEG_2259	Carbon starvation protein A	1.45775	1.46274
A0R696	Mycolicibacterium smegmatis (strain ATCC 700084 / mc(2)155)	MSMEG_6471	Glycine/D-amino acid oxidase	1.21208	1.45083
A0QNP2	Mycolicibacterium smegmatis (strain ATCC 700084 / mc(2)155)	MSMEG_0114	Extracellular solute-binding protein, family protein 3	1.71488	1.43507
A0R057	Mycolicibacterium smegmatis (strain ATCC 700084 / mc(2)155)	MSMEG_4268	Cytochrome c oxidase subunit 2	1.06483	1.42763
A0QTT7	Mycolicibacterium smegmatis (strain ATCC 700084 / mc(2)155)	MSMEG_1959	UPF0182 protein	0.781686	1.40415
A0QPE6	Mycolicibacterium smegmatis (strain ATCC 700084 / mc(2)155)	MSMEG_0371	MaoC like domain protein	2.53769	1.3902
A0QRQ0	Mycolicibacterium smegmatis (strain ATCC 700084 / mc(2)155)	MSMEG_1196	SNF2 domain protein	0.676146	1.37892
A0QSF9	Mycolicibacterium smegmatis (strain ATCC 700084 / mc(2)155)	rplN	50S ribosomal protein L14	0	1.36177
A0QXF3	Mycolicibacterium smegmatis (strain ATCC 700084 / mc(2)155)	MSMEG_3280	Polyamine-binding lipoprotein	0	1.35068
A0QSL7	Mycolicibacterium smegmatis (strain ATCC 700084 / mc(2)155)	rpsD	30S ribosomal protein S4	0.463722	1.34575
A0R5N8	Mycolicibacterium smegmatis (strain ATCC 700084 / mc(2)155)	MSMEG_6257	Aspartokinase	0	1.32506
A0QTE1	Mycolicibacterium smegmatis (strain ATCC 700084 / mc(2)155)	MSMEG_1807	Acetyl-/propionyl-coenzyme A carboxylase alpha chain	0.25397	1.28919
A0QWU8	Mycolicibacterium smegmatis (strain ATCC 700084 / mc(2)155)	lprG	Lipoarabinomannan carrier protein LprG	0.871304	1.25939
A0QSG3	Mycolicibacterium smegmatis (strain ATCC 700084 / mc(2)155)	rpsH	30S ribosomal protein S8	0.502199	1.24793
A0QS63	Mycolicibacterium smegmatis (strain ATCC 700084 / mc(2)155)	rplL	50S ribosomal protein L7/L12	0.766215	1.24368
A0R373	Mycolicibacterium smegmatis (strain ATCC 700084 / mc(2)155)	ehuB	Ectoine/hydroxyectoine ABC transporter solute-binding protein	0	1.24266
A0R5R3	Mycolicibacterium smegmatis (strain ATCC 700084 / mc(2)155)	MSMEG_6282	KanY protein	1.61909	1.23656
A0R618	Mycolicibacterium smegmatis (strain ATCC 700084 / mc(2)155)	MSMEG_6393	Acyl-CoA synthase	0	1.16701
A0R627	Mycolicibacterium smegmatis (strain ATCC 700084 / mc(2)155)	MSMEG_6402	Putative decaprenylphosphoryl-5-phosphoribose phosphatase	0	1.16471
A0QR94	Mycolicibacterium smegmatis (strain ATCC 700084 / mc(2)155)	MSMEG_1033	Ribonucleoside-diphosphate reductase subunit beta	0	1.1627
A0R612	Mycolicibacterium smegmatis (strain ATCC 700084 / mc(2)155)	MSMEG_6387	Probable arabinosyltransferase A	1.14777	1.16184
A0R033	Mycolicibacterium smegmatis (strain ATCC 700084 / mc(2)155)	aroG	Phospho-2-dehydro-3-deoxyheptonate aldolase AroG	0	1.13799
A0R5G1	Mycolicibacterium smegmatis (strain ATCC 700084 / mc(2)155)	acsA	Acetyl-coenzyme A synthetase	0	1.12448
A0QWV0	Mycolicibacterium smegmatis (strain ATCC 700084 / mc(2)155)	ribBA	Riboflavin biosynthesis protein RibBA	0.150946	1.11443
A0QXP3	Mycolicibacterium smegmatis (strain ATCC 700084 / mc(2)155)	MSMEG_3375	Alcohol dehydrogenase	0.540954	1.11437
A0R7H5	Mycolicibacterium smegmatis (strain ATCC 700084 / mc(2)155)	leuS	Leucine--tRNA ligase	0	1.09757
A0R0N6	Mycolicibacterium smegmatis (strain ATCC 700084 / mc(2)155)	MSMEG_4450	Alpha/beta hydrolase	0	1.07439
A0QUV7	Mycolicibacterium smegmatis (strain ATCC 700084 / mc(2)155)	etfA	Electron transfer flavoprotein, alpha subunit	0.189009	1.04931
A0QYK4	Mycolicibacterium smegmatis (strain ATCC 700084 / mc(2)155)	MSMEG_3689	Sodium:solute symporter	0.923893	1.04408
Q9X5M0	Mycolicibacterium smegmatis (strain ATCC 700084 / mc(2)155)	argS	Arginine--tRNA ligase	0	1.02974
A0QSZ4	Mycolicibacterium smegmatis (strain ATCC 700084 / mc(2)155)	MSMEG_1655	Hydrolase, alpha/beta fold family protein, putative	0.856662	1.02153
A0QQD0	Mycolicibacterium smegmatis (strain ATCC 700084 / mc(2)155)	dnaJ	Chaperone protein DnaJ	0	1.0192
A0QNG5	Mycolicibacterium smegmatis (strain ATCC 700084 / mc(2)155)	MSMEG_0033	Protein phosphatase 2C	0.866705	1.01337
A0R652	Mycolicibacterium smegmatis (strain ATCC 700084 / mc(2)155)	sodA	Superoxide dismutase [Mn]	0	0.993431
Q3I5Q7	Mycolicibacterium smegmatis (strain ATCC 700084 / mc(2)155)	MSMEG_0919	HBHA-like protein	0	0.991046
A0QSG0	Mycolicibacterium smegmatis (strain ATCC 700084 / mc(2)155)	rplX	50S ribosomal protein L24	0.768745	0.981024
A0QYD4	Mycolicibacterium smegmatis (strain ATCC 700084 / mc(2)155)	MSMEG_3619	Short chain dehydrogenase	0	0.967951
A4ZHR8	Mycolicibacterium smegmatis (strain ATCC 700084 / mc(2)155)	ahcY	Adenosylhomocysteinase	0.315142	0.960072
A0QSD6	Mycolicibacterium smegmatis (strain ATCC 700084 / mc(2)155)	rplV	50S ribosomal protein L22	0.566704	0.923937
A0R076	Mycolicibacterium smegmatis (strain ATCC 700084 / mc(2)155)	MSMEG_4287	Integral membrane protein	1.32391	0.92343
A0R052	Mycolicibacterium smegmatis (strain ATCC 700084 / mc(2)155)	MSMEG_4263	Ubiquinol-cytochrome c reductase cytochrome b subunit	0.723972	0.923094
A0R1B3	Mycolicibacterium smegmatis (strain ATCC 700084 / mc(2)155)	pepN	Aminopeptidase N	0	0.909591
A0QNZ3	Mycolicibacterium smegmatis (strain ATCC 700084 / mc(2)155)	MSMEG_0216	3-hydroxyacyl-CoA dehydrogenase	0	0.894563
A0QVM4	Mycolicibacterium smegmatis (strain ATCC 700084 / mc(2)155)	nusA	Transcription termination/antitermination protein NusA	0	0.883168
A0R204	Mycolicibacterium smegmatis (strain ATCC 700084 / mc(2)155)	atpF	ATP synthase subunit b	1.59685	0.88202
A0R506	Mycolicibacterium smegmatis (strain ATCC 700084 / mc(2)155)	MSMEG_6020	D-xylose-binding periplasmic protein	0	0.867481
P42829	Mycolicibacterium smegmatis (strain ATCC 700084 / mc(2)155)	inhA	Enoyl-[acyl-carrier-protein] reductase [NADH]	0	0.865266
A0QT22	Mycolicibacterium smegmatis (strain ATCC 700084 / mc(2)155)	MSMEG_1684	Uncharacterized protein	0	0.843328
A0R5I3	Mycolicibacterium smegmatis (strain ATCC 700084 / mc(2)155)	MSMEG_6201	Transglycosylase	0	0.825501
A0QSL5	Mycolicibacterium smegmatis (strain ATCC 700084 / mc(2)155)	rpsM	30S ribosomal protein S13	0	0.822619
A0QU12	Mycolicibacterium smegmatis (strain ATCC 700084 / mc(2)155)	MSMEG_2038	Monooxygenase, flavin-binding family protein	0.702507	0.821702
A0QS46	Mycolicibacterium smegmatis (strain ATCC 700084 / mc(2)155)	rplA	50S ribosomal protein L1	0.238782	0.819007
A0QR46	Mycolicibacterium smegmatis (strain ATCC 700084 / mc(2)155)	MSMEG_0982	Immunogenic protein	0	0.80726
A0R607	Mycolicibacterium smegmatis (strain ATCC 700084 / mc(2)155)	dprE1	Decaprenylphosphoryl-beta-D-ribose oxidase	0	0.777592
A0QSD2	Mycolicibacterium smegmatis (strain ATCC 700084 / mc(2)155)	rplD	50S ribosomal protein L4	0.21362	0.759845
A0QPV4	Mycolicibacterium smegmatis (strain ATCC 700084 / mc(2)155)	MSMEG_0531	Putative acyl-CoA dehydrogenase	0	0.720763
A0QYY6	Mycolicibacterium smegmatis (strain ATCC 700084 / mc(2)155)	rpsA	30S ribosomal protein S1	0.239191	0.720642
A0QP93	Mycolicibacterium smegmatis (strain ATCC 700084 / mc(2)155)	MSMEG_0317	Uncharacterized protein	1.08133	0.705433
A0QR91	Mycolicibacterium smegmatis (strain ATCC 700084 / mc(2)155)	MSMEG_1030	Monooxygenase	0.269733	0.700994
A0QRB4	Mycolicibacterium smegmatis (strain ATCC 700084 / mc(2)155)	MSMEG_1055	Hexapeptide transferase family protein	0.379469	0.694391
A0R623	Mycolicibacterium smegmatis (strain ATCC 700084 / mc(2)155)	MSMEG_6398	Antigen 85-A	1.25537	0.690126
A0R155	Mycolicibacterium smegmatis (strain ATCC 700084 / mc(2)155)	valS	Valine--tRNA ligase	0	0.690063
A0QSL3	Mycolicibacterium smegmatis (strain ATCC 700084 / mc(2)155)	infA	Translation initiation factor IF-1	0	0.677726
A0QU58	Mycolicibacterium smegmatis (strain ATCC 700084 / mc(2)155)	prfB	Peptide chain release factor 2	0	0.675262
A0QZD1	Mycolicibacterium smegmatis (strain ATCC 700084 / mc(2)155)	MSMEG_3982	Acyl-CoA dehydrogenase	0	0.666461
A0R659	Mycolicibacterium smegmatis (strain ATCC 700084 / mc(2)155)	MSMEG_6434	Uncharacterized protein	0	0.664436
A0QQC9	Mycolicibacterium smegmatis (strain ATCC 700084 / mc(2)155)	grpE	Protein GrpE	0	0.654249
A0R678	Mycolicibacterium smegmatis (strain ATCC 700084 / mc(2)155)	MSMEG_6452	[NADP+] succinate-semialdehyde dehydrogenase	0	0.639439
A0QZ37	Mycolicibacterium smegmatis (strain ATCC 700084 / mc(2)155)	MSMEG_3884	DUF4333 domain-containing protein	0	0.631327
A0QWZ9	Mycolicibacterium smegmatis (strain ATCC 700084 / mc(2)155)	sufB	FeS assembly protein SufB	0	0.630915
A0R6E3	Mycolicibacterium smegmatis (strain ATCC 700084 / mc(2)155)	MSMEG_6518	Uncharacterized protein	0.279543	0.627316
A0R050	Mycolicibacterium smegmatis (strain ATCC 700084 / mc(2)155)	MSMEG_4261	Cytochrome bc1 complex cytochrome c subunit	0.845482	0.618864
A0R049	Mycolicibacterium smegmatis (strain ATCC 700084 / mc(2)155)	MSMEG_4260	Cytochrome c oxidase subunit 3	0	0.610544
A0R628	Mycolicibacterium smegmatis (strain ATCC 700084 / mc(2)155)	glfT2	Galactofuranosyltransferase GlfT2	0.482228	0.610408
A0QSE0	Mycolicibacterium smegmatis (strain ATCC 700084 / mc(2)155)	rpsQ	30S ribosomal protein S17	0.133032	0.600997
A0R565	Mycolicibacterium smegmatis (strain ATCC 700084 / mc(2)155)	MSMEG_6081	Uncharacterized protein	0	0.59668
A0QWJ3	Mycolicibacterium smegmatis (strain ATCC 700084 / mc(2)155)	secF	Protein-export membrane protein SecF	0.611875	0.595815
A0QSD0	Mycolicibacterium smegmatis (strain ATCC 700084 / mc(2)155)	rpsJ	30S ribosomal protein S10	0	0.594194
A0R1H7	Mycolicibacterium smegmatis (strain ATCC 700084 / mc(2)155)	MSMEG_4757	Fatty acid synthase	0.0724669	0.588867
A0QRA5	Mycolicibacterium smegmatis (strain ATCC 700084 / mc(2)155)	MSMEG_1046	ABC-type molybdenum transport system, ATPase component	0	0.57944
A0QV12	Mycolicibacterium smegmatis (strain ATCC 700084 / mc(2)155)	MSMEG_2410	Putative serine-threonine protein kinase	0.362119	0.576147
A0QT42	Mycolicibacterium smegmatis (strain ATCC 700084 / mc(2)155)	MSMEG_1704	ABC transporter	0.376125	0.559605
A0QQS6	Mycolicibacterium smegmatis (strain ATCC 700084 / mc(2)155)	psd	Phosphatidylserine decarboxylase proenzyme	2.49346	0.546375
A0QT21	Mycolicibacterium smegmatis (strain ATCC 700084 / mc(2)155)	MSMEG_1683	Cytosine/purine/uracil/thiamine/allantoin permease family protein	0	0.542013
A0R5G4	Mycolicibacterium smegmatis (strain ATCC 700084 / mc(2)155)	MSMEG_6182	Uncharacterized protein	0	0.512318
A0QWQ4	Mycolicibacterium smegmatis (strain ATCC 700084 / mc(2)155)	alaS	Alanine--tRNA ligase	0	0.507445
A0QQX8	Mycolicibacterium smegmatis (strain ATCC 700084 / mc(2)155)	MSMEG_0913	Methoxy mycolic acid synthase 1	0	0.497628
A0QWT2	Mycolicibacterium smegmatis (strain ATCC 700084 / mc(2)155)	coaBC	Coenzyme A biosynthesis bifunctional protein CoaBC	0	0.489214
A0QVB9	Mycolicibacterium smegmatis (strain ATCC 700084 / mc(2)155)	tsf	Elongation factor Ts	0	0.484399
A0QVB5	Mycolicibacterium smegmatis (strain ATCC 700084 / mc(2)155)	MSMEG_2517	Hydrolase, alpha/beta fold family protein, putative	0	0.47927
A0R2C4	Mycolicibacterium smegmatis (strain ATCC 700084 / mc(2)155)	MSMEG_5062	Uncharacterized protein	0.313632	0.472846
A0QQF0	Mycolicibacterium smegmatis (strain ATCC 700084 / mc(2)155)	clpB	Chaperone protein ClpB	0	0.466207
A0QSH7	Mycolicibacterium smegmatis (strain ATCC 700084 / mc(2)155)	secY	Protein translocase subunit SecY	0.244431	0.444324
A0QT10	Mycolicibacterium smegmatis (strain ATCC 700084 / mc(2)155)	sdhC	Succinate dehydrogenase, cytochrome b556 subunit	0.839946	0.443265
A0QR08	Mycolicibacterium smegmatis (strain ATCC 700084 / mc(2)155)	proC	Pyrroline-5-carboxylate reductase	0	0.419914
A0QQX7	Mycolicibacterium smegmatis (strain ATCC 700084 / mc(2)155)	MSMEG_0912	3-hydroxybutyryl-CoA dehydrogenase	0	0.415091
A0QNG2	Mycolicibacterium smegmatis (strain ATCC 700084 / mc(2)155)	pknA	Serine/threonine protein kinase PknA	0	0.376393
A0R062	Mycolicibacterium smegmatis (strain ATCC 700084 / mc(2)155)	MSMEG_4273	Integral membrane protein	1.06053	0.351783
A0QZ01	Mycolicibacterium smegmatis (strain ATCC 700084 / mc(2)155)	MSMEG_3848	Carboxylic ester hydrolase	0	0.348169
A0QSY1	Mycolicibacterium smegmatis (strain ATCC 700084 / mc(2)155)	MSMEG_1642	ABC transporter, ATP-binding protein	0.15387	0.338043
A0QYF5	Mycolicibacterium smegmatis (strain ATCC 700084 / mc(2)155)	glcB	Malate synthase G	0	0.332685
A0QNL0	Mycolicibacterium smegmatis (strain ATCC 700084 / mc(2)155)	eccE1	ESX-1 secretion system protein EccE1	0	0.33132
A0R5T8	Mycolicibacterium smegmatis (strain ATCC 700084 / mc(2)155)	MSMEG_6309	ABC transporter, ATP-binding protein	0.167049	0.3305
O85501	Mycolicibacterium smegmatis (strain ATCC 700084 / mc(2)155)	ndk	Nucleoside diphosphate kinase	0.0309112	0.330434
A0R629	Mycolicibacterium smegmatis (strain ATCC 700084 / mc(2)155)	glf	UDP-galactopyranose mutase	0	0.329586
A0QWK5	Mycolicibacterium smegmatis (strain ATCC 700084 / mc(2)155)	MSMEG_2974	Peptidyl-prolyl cis-trans isomerase	0	0.318528
A0R4J1	Mycolicibacterium smegmatis (strain ATCC 700084 / mc(2)155)	purD	Phosphoribosylamine--glycine ligase	0	0.315086
A0QSP9	Mycolicibacterium smegmatis (strain ATCC 700084 / mc(2)155)	rpsI	30S ribosomal protein S9	0.0638548	0.314961
A0R5C0	Mycolicibacterium smegmatis (strain ATCC 700084 / mc(2)155)	MSMEG_6137	Non-ribosomal peptide synthetase	0.341075	0.314792
A0R5D9	Mycolicibacterium smegmatis (strain ATCC 700084 / mc(2)155)	topA	DNA topoisomerase 1	0.0384406	0.304496
A0QQI4	Mycolicibacterium smegmatis (strain ATCC 700084 / mc(2)155)	purT	Formate-dependent phosphoribosylglycinamide formyltransferase	0	0.298195
A0R0B3	Mycolicibacterium smegmatis (strain ATCC 700084 / mc(2)155)	acpM	Meromycolate extension acyl carrier protein	0.359028	0.289035
A0QQV4	Mycolicibacterium smegmatis (strain ATCC 700084 / mc(2)155)	MSMEG_0889	Aldehyde dehydrogenase	0	0.276713
A0QX21	Mycolicibacterium smegmatis (strain ATCC 700084 / mc(2)155)	MSMEG_3144	Putative membrane protein	0.165415	0.270475
A0QS45	Mycolicibacterium smegmatis (strain ATCC 700084 / mc(2)155)	rplK	50S ribosomal protein L11	0	0.269846
A0R4I6	Mycolicibacterium smegmatis (strain ATCC 700084 / mc(2)155)	purB	Adenylosuccinate lyase	0	0.265785
A0QVX4	Mycolicibacterium smegmatis (strain ATCC 700084 / mc(2)155)	MSMEG_2728	Glutamate transport ATP-binding protein GluA	0	0.251853
A0R4L0	Mycolicibacterium smegmatis (strain ATCC 700084 / mc(2)155)	MSMEG_5870	Sensor histidine kinase PhoR	0	0.228087
A0R6E9	Mycolicibacterium smegmatis (strain ATCC 700084 / mc(2)155)	MSMEG_6524	ABC Polyamine/Opine/Phosphonate transporter, periplasmic ligand binding protein	0	0.215275
A0R4L2	Mycolicibacterium smegmatis (strain ATCC 700084 / mc(2)155)	MSMEG_5873	Uncharacterized protein	0.192299	0.213827
A0QYQ8	Mycolicibacterium smegmatis (strain ATCC 700084 / mc(2)155)	MSMEG_3748	Thiamin pyrophosphokinase, catalytic domain protein	0	0.209425
A0QNG1	Mycolicibacterium smegmatis (strain ATCC 700084 / mc(2)155)	pknB	Serine/threonine-protein kinase PknB	0.175644	0.205758
A0R613	Mycolicibacterium smegmatis (strain ATCC 700084 / mc(2)155)	MSMEG_6388	Probable arabinosyltransferase B	0	0.195199
A0R614	Mycolicibacterium smegmatis (strain ATCC 700084 / mc(2)155)	MSMEG_6389	Probable arabinosyltransferase A	0	0.167742
A0QVX6	Mycolicibacterium smegmatis (strain ATCC 700084 / mc(2)155)	MSMEG_2731	Uncharacterized protein	0	0.165824
A0QS44	Mycolicibacterium smegmatis (strain ATCC 700084 / mc(2)155)	nusG	Transcription termination/antitermination protein NusG	0	0.162946
A0QVU5	Mycolicibacterium smegmatis (strain ATCC 700084 / mc(2)155)	MSMEG_2698	LEH domain-containing protein	0.201027	0.155587
A0QXC8	Mycolicibacterium smegmatis (strain ATCC 700084 / mc(2)155)	MSMEG_3255	DoxX subfamily protein, putative	0.0632118	0.137341
A0R079	Mycolicibacterium smegmatis (strain ATCC 700084 / mc(2)155)	glnA	Glutamine synthetase	0.0184389	0.128432
A0QQF8	Mycolicibacterium smegmatis (strain ATCC 700084 / mc(2)155)	MSMEG_0740	Glycosyl hydrolase family protein 76	0.124278	0.119638
A0R2B1	Mycolicibacterium smegmatis (strain ATCC 700084 / mc(2)155)	kgd	Multifunctional 2-oxoglutarate metabolism enzyme	0	0.119408
A0QZX9	Mycolicibacterium smegmatis (strain ATCC 700084 / mc(2)155)	MSMEG_4188	Short chain dehydrogenase	0.0210573	0.0926285
A0R129	Mycolicibacterium smegmatis (strain ATCC 700084 / mc(2)155)	lppH	Putative conserved lipoprotein lpph	0.102956	0.0881252
A0R3L2	Mycolicibacterium smegmatis (strain ATCC 700084 / mc(2)155)	MSMEG_5513	Serine/threonine-protein kinase PknE	0	0.0724716
A0R3M4	Mycolicibacterium smegmatis (strain ATCC 700084 / mc(2)155)	sucC	Succinate--CoA ligase [ADP-forming] subunit beta	0.0110941	0.0714273
A0QW25	Mycolicibacterium smegmatis (strain ATCC 700084 / mc(2)155)	MSMEG_2782	Uncharacterized protein	0	0.0628543
A0QNJ1	Mycolicibacterium smegmatis (strain ATCC 700084 / mc(2)155)	MSMEG_0061	Ftsk/spoiiie family protein	0	0.059564
A0QRS0	Mycolicibacterium smegmatis (strain ATCC 700084 / mc(2)155)	MSMEG_1216	ABC-type transport system periplasmic substrate-binding protein	0	0.037516
A0QSX3	Mycolicibacterium smegmatis (strain ATCC 700084 / mc(2)155)	MSMEG_1634	Probable forkhead-associated protein	0	0.033289
A0R2B7	Mycolicibacterium smegmatis (strain ATCC 700084 / mc(2)155)	MSMEG_5055	NAD-dependent malic enzyme	0	0.0318527
A0QUV6	Mycolicibacterium smegmatis (strain ATCC 700084 / mc(2)155)	etfB	Electron transfer flavoprotein, beta subunit	0	0.0298707
A0QV51	Mycolicibacterium smegmatis (strain ATCC 700084 / mc(2)155)	mmsA	Methylmalonate-semialdehyde dehydrogenase	0	0.0270551
A0QR00	Mycolicibacterium smegmatis (strain ATCC 700084 / mc(2)155)	gpmA	2,3-bisphosphoglycerate-dependent phosphoglycerate mutase	0	0.0222152
A0QT70	Mycolicibacterium smegmatis (strain ATCC 700084 / mc(2)155)	MSMEG_1736	Glycerol-3-phosphate dehydrogenase	0.015508	0.0193412
A0QTV7	Mycolicibacterium smegmatis (strain ATCC 700084 / mc(2)155)	MSMEG_1981	Uncharacterized protein	0	0.0149651
A0QNH6	Mycolicibacterium smegmatis (strain ATCC 700084 / mc(2)155)	saeC	Putative ESX-1 scaffolding and assembly protein SaeC	NaN	0
A0QNI5	Mycolicibacterium smegmatis (strain ATCC 700084 / mc(2)155)	espE	ESX-1 secretion-associated protein EspE	NaN	0
A0QQ46	Mycolicibacterium smegmatis (strain ATCC 700084 / mc(2)155)	eccD3	ESX-3 secretion system protein EccD3	NaN	0
A0QRY1	Mycolicibacterium smegmatis (strain ATCC 700084 / mc(2)155)	MSMEG_1279	Uncharacterized protein	NaN	0
A0QSG2	Mycolicibacterium smegmatis (strain ATCC 700084 / mc(2)155)	rpsZ	30S ribosomal protein S14 type Z	NaN	0
A0QSL9	Mycolicibacterium smegmatis (strain ATCC 700084 / mc(2)155)	rplQ	50S ribosomal protein L17	NaN	0
A0QV44	Mycolicibacterium smegmatis (strain ATCC 700084 / mc(2)155)	rnhB	Ribonuclease HII	NaN	0
A0QWH0	Mycolicibacterium smegmatis (strain ATCC 700084 / mc(2)155)	pdxT	Pyridoxal 5-phosphate synthase subunit PdxT	NaN	0
A0QWV6	Mycolicibacterium smegmatis (strain ATCC 700084 / mc(2)155)	uvrC	UvrABC system protein C	NaN	0
A0QWX4	Mycolicibacterium smegmatis (strain ATCC 700084 / mc(2)155)	ppc	Phosphoenolpyruvate carboxylase	NaN	0
A0QX65	Mycolicibacterium smegmatis (strain ATCC 700084 / mc(2)155)	bioF	8-amino-7-oxononanoate synthase	NaN	0
A0QXE5	Mycolicibacterium smegmatis (strain ATCC 700084 / mc(2)155)	derI1	D-erythrulose-4-phosphate isomerase 1	NaN	0
A0R102	Mycolicibacterium smegmatis (strain ATCC 700084 / mc(2)155)	rpsT	30S ribosomal protein S20	NaN	0
A0R1E8	Mycolicibacterium smegmatis (strain ATCC 700084 / mc(2)155)	pks5	Mycocerosic acid synthase-like polyketide synthase	NaN	0
A0R1Z0	Mycolicibacterium smegmatis (strain ATCC 700084 / mc(2)155)	nucS	Endonuclease NucS	NaN	0
A0R2E6	Mycolicibacterium smegmatis (strain ATCC 700084 / mc(2)155)	gpgS	Glucosyl-3-phosphoglycerate synthase	NaN	0
A0R4Z6	Mycolicibacterium smegmatis (strain ATCC 700084 / mc(2)155)	kstR2	HTH-type transcriptional repressor KstR2	NaN	0
A0QNE6	Mycolicibacterium smegmatis (strain ATCC 700084 / mc(2)155)	MSMEG_0015	Ferric enterobactin transport ATP-binding protein FepC	NaN	0
A0QNQ4	Mycolicibacterium smegmatis (strain ATCC 700084 / mc(2)155)	MSMEG_0126	Mandelate racemase/muconate lactonizing enzyme	NaN	0
A0QP62	Mycolicibacterium smegmatis (strain ATCC 700084 / mc(2)155)	MSMEG_0285	Transcriptional regulator TetR family protein	NaN	0
A0QP86	Mycolicibacterium smegmatis (strain ATCC 700084 / mc(2)155)	MSMEG_0309	Aldehyde dehydrogenase family protein	NaN	0
A0QPB3	Mycolicibacterium smegmatis (strain ATCC 700084 / mc(2)155)	MSMEG_0338	Acyl-CoA dehydrogenase fadE12	NaN	0
A0QPD6	Mycolicibacterium smegmatis (strain ATCC 700084 / mc(2)155)	MSMEG_0361	Glycosyl hydrolase family protein 3	NaN	0
A0QPE3	Mycolicibacterium smegmatis (strain ATCC 700084 / mc(2)155)	MSMEG_0368	Uncharacterized protein	NaN	0
A0QPI4	Mycolicibacterium smegmatis (strain ATCC 700084 / mc(2)155)	MSMEG_0409	Condensation domain protein	NaN	0
A0QPJ9	Mycolicibacterium smegmatis (strain ATCC 700084 / mc(2)155)	MSMEG_0424	Hsp20/alpha crystallin family protein	NaN	0
A0QQJ6	Mycolicibacterium smegmatis (strain ATCC 700084 / mc(2)155)	MSMEG_0779	Short-chain dehydrogenase/reductase SDR	NaN	0
A0QQP7	Mycolicibacterium smegmatis (strain ATCC 700084 / mc(2)155)	MSMEG_0830	Acetyltransferase, gnat family protein	NaN	0
A0QQV5	Mycolicibacterium smegmatis (strain ATCC 700084 / mc(2)155)	MSMEG_0890	HD domain protein	NaN	0
A0QQV9	Mycolicibacterium smegmatis (strain ATCC 700084 / mc(2)155)	MSMEG_0894	Dihydrodipicolinate reductase	NaN	0
A0QQZ7	Mycolicibacterium smegmatis (strain ATCC 700084 / mc(2)155)	MSMEG_0932	ROK family protein	NaN	0
A0QR03	Mycolicibacterium smegmatis (strain ATCC 700084 / mc(2)155)	MSMEG_0938	Uncharacterized protein	NaN	0
A0QR65	Mycolicibacterium smegmatis (strain ATCC 700084 / mc(2)155)	MSMEG_1001	Acetyltransferase, gnat family protein, putative	NaN	0
A0QR71	Mycolicibacterium smegmatis (strain ATCC 700084 / mc(2)155)	MSMEG_1008	LeuA dimer domain-containing protein	NaN	0
A0QRF4	Mycolicibacterium smegmatis (strain ATCC 700084 / mc(2)155)	MSMEG_1097	Glycosyl transferase, group 2 family protein	NaN	0
A0QRG3	Mycolicibacterium smegmatis (strain ATCC 700084 / mc(2)155)	MSMEG_1107	Isonitrile hydratase, putative	NaN	0
A0QRQ7	Mycolicibacterium smegmatis (strain ATCC 700084 / mc(2)155)	MSMEG_1204	3-oxoacyl-[acyl-carrier-protein] synthase 2	NaN	0
A0QRU1	Mycolicibacterium smegmatis (strain ATCC 700084 / mc(2)155)	MSMEG_1238	Type III restriction enzyme, res subunit	NaN	0
A0QS24	Mycolicibacterium smegmatis (strain ATCC 700084 / mc(2)155)	MSMEG_1322	ErfK/YbiS/YcfS/YnhG family protein	NaN	0
A0QSB8	Mycolicibacterium smegmatis (strain ATCC 700084 / mc(2)155)	MSMEG_1423	Radical SAM domain protein	NaN	0
A0QSP1	Mycolicibacterium smegmatis (strain ATCC 700084 / mc(2)155)	MSMEG_1547	Glycerol dehydratase large subunit	NaN	0
A0QSP2	Mycolicibacterium smegmatis (strain ATCC 700084 / mc(2)155)	MSMEG_1548	Propanediol utilization: dehydratase, medium subunit	NaN	0
A0QSX6	Mycolicibacterium smegmatis (strain ATCC 700084 / mc(2)155)	MSMEG_1637	Histidine kinase	NaN	0
A0QT02	Mycolicibacterium smegmatis (strain ATCC 700084 / mc(2)155)	MSMEG_1663	Transcriptional regulator, AsnC family protein	NaN	0
A0QT37	Mycolicibacterium smegmatis (strain ATCC 700084 / mc(2)155)	MSMEG_1699	Pentachlorophenol 4-monooxygenase	NaN	0
A0QTF1	Mycolicibacterium smegmatis (strain ATCC 700084 / mc(2)155)	MSMEG_1817	Probable conserved transmembrane protein	NaN	0
A0QTI1	Mycolicibacterium smegmatis (strain ATCC 700084 / mc(2)155)	selD	Selenide, water dikinase	NaN	0
A0QTJ8	Mycolicibacterium smegmatis (strain ATCC 700084 / mc(2)155)	MSMEG_1870	Uncharacterized protein	NaN	0
A0QTL1	Mycolicibacterium smegmatis (strain ATCC 700084 / mc(2)155)	MSMEG_1883	Glycine betaine transporter OpuD	NaN	0
A0QTP7	Mycolicibacterium smegmatis (strain ATCC 700084 / mc(2)155)	whiB	Transcriptional regulator WhiB	NaN	0
A0QTT9	Mycolicibacterium smegmatis (strain ATCC 700084 / mc(2)155)	MSMEG_1961	Uncharacterized protein	NaN	0
A0QTW7	Mycolicibacterium smegmatis (strain ATCC 700084 / mc(2)155)	MSMEG_1991	Isovaleryl-CoA dehydrogenase	NaN	0
A0QTX3	Mycolicibacterium smegmatis (strain ATCC 700084 / mc(2)155)	MSMEG_1997	N-acyl-D-glutamate amidohydrolase	NaN	0
A0QU20	Mycolicibacterium smegmatis (strain ATCC 700084 / mc(2)155)	MSMEG_2048	Alcohol dehydrogenase	NaN	0
A0QUC0	Mycolicibacterium smegmatis (strain ATCC 700084 / mc(2)155)	MSMEG_2153	Transcriptional regulator, TetR family protein	NaN	0
A0QUC8	Mycolicibacterium smegmatis (strain ATCC 700084 / mc(2)155)	MSMEG_2162	MmcJ protein	NaN	0
A0QUW5	Mycolicibacterium smegmatis (strain ATCC 700084 / mc(2)155)	MSMEG_2360	4-coumarate:CoA ligase	NaN	0
A0QV03	Mycolicibacterium smegmatis (strain ATCC 700084 / mc(2)155)	rpmB	50S ribosomal protein L28	NaN	0
A0QV68	Mycolicibacterium smegmatis (strain ATCC 700084 / mc(2)155)	MSMEG_2466	Glutaryl-CoA dehydrogenase	NaN	0
A0QV90	Mycolicibacterium smegmatis (strain ATCC 700084 / mc(2)155)	MSMEG_2489	Transcriptional regulator, GntR family protein, putative	NaN	0
A0QVI1	Mycolicibacterium smegmatis (strain ATCC 700084 / mc(2)155)	MSMEG_2582	AhpC-TSA domain-containing protein	NaN	0
A0QVR7	Mycolicibacterium smegmatis (strain ATCC 700084 / mc(2)155)	MSMEG_2667	HpcH/HpaI aldolase/citrate lyase family protein, putative	NaN	0
A0QVU6	Mycolicibacterium smegmatis (strain ATCC 700084 / mc(2)155)	MSMEG_2699	Uncharacterized protein	NaN	0
A0QW11	Mycolicibacterium smegmatis (strain ATCC 700084 / mc(2)155)	MSMEG_2768	OB-fold nucleic acid binding domain protein	NaN	0
A0QW41	Mycolicibacterium smegmatis (strain ATCC 700084 / mc(2)155)	MSMEG_2799	Phospho-2-dehydro-3-deoxyheptonate aldolase	NaN	0
A0QWJ6	Mycolicibacterium smegmatis (strain ATCC 700084 / mc(2)155)	relA	GTP pyrophosphokinase	NaN	0
A0QWP7	Mycolicibacterium smegmatis (strain ATCC 700084 / mc(2)155)	MSMEG_3017	Alpha-E domain-containing protein	NaN	0
A0QWU3	Mycolicibacterium smegmatis (strain ATCC 700084 / mc(2)155)	sun	Ribosomal RNA small subunit methyltransferase B	NaN	0
A0QWW9	Mycolicibacterium smegmatis (strain ATCC 700084 / mc(2)155)	MSMEG_3092	Transcriptional regulator, sugar-binding family protein	NaN	0
A0QWZ0	Mycolicibacterium smegmatis (strain ATCC 700084 / mc(2)155)	MSMEG_3113	Carbohydrate kinase, fggy	NaN	0
A0QWZ8	Mycolicibacterium smegmatis (strain ATCC 700084 / mc(2)155)	MSMEG_3121	DNA-binding protein	NaN	0
A0QX16	Mycolicibacterium smegmatis (strain ATCC 700084 / mc(2)155)	MSMEG_3139	Enoyl-CoA hydratase/isomerase	NaN	0
A0QX52	Mycolicibacterium smegmatis (strain ATCC 700084 / mc(2)155)	MSMEG_3175	Pseudouridine synthase	NaN	0
A0QX77	Mycolicibacterium smegmatis (strain ATCC 700084 / mc(2)155)	nadC	Nicotinate-nucleotide pyrophosphorylase	NaN	0
A0QXA4	Mycolicibacterium smegmatis (strain ATCC 700084 / mc(2)155)	MSMEG_3228	Acyl-CoA thioesterase II	NaN	0
A0QXK2	Mycolicibacterium smegmatis (strain ATCC 700084 / mc(2)155)	MSMEG_3332	Transcriptional regulator, TetR family protein	NaN	0
A0QXN5	Mycolicibacterium smegmatis (strain ATCC 700084 / mc(2)155)	MSMEG_3366	Isonitrile hydratase, putative	NaN	0
A0QXQ7	Mycolicibacterium smegmatis (strain ATCC 700084 / mc(2)155)	MSMEG_3389	Putative acetolactate synthase	NaN	0
A0QXU1	Mycolicibacterium smegmatis (strain ATCC 700084 / mc(2)155)	MSMEG_3425	TetR-family protein transcriptional regulator	NaN	0
A0QXU2	Mycolicibacterium smegmatis (strain ATCC 700084 / mc(2)155)	MSMEG_3426	Short chain dehydrogenase	NaN	0
A0QXZ9	Mycolicibacterium smegmatis (strain ATCC 700084 / mc(2)155)	MSMEG_3483	Mosc domain protein	NaN	0
A0QY24	Mycolicibacterium smegmatis (strain ATCC 700084 / mc(2)155)	MSMEG_3508	Hydrolase, alpha/beta hydrolase fold family protein	NaN	0
A0QY32	Mycolicibacterium smegmatis (strain ATCC 700084 / mc(2)155)	MSMEG_3517	HAD-superfamily protein subfamily protein IB hydrolase	NaN	0
A0QY35	Mycolicibacterium smegmatis (strain ATCC 700084 / mc(2)155)	MSMEG_3520	TetR-family protein transcriptional regulator	NaN	0
A0QYF1	Mycolicibacterium smegmatis (strain ATCC 700084 / mc(2)155)	MSMEG_3636	Ferric iron-binding periplasmic protein of ABC transporter	NaN	0
A0QYH5	Mycolicibacterium smegmatis (strain ATCC 700084 / mc(2)155)	MSMEG_3660	Uncharacterized protein	NaN	0
A0QYS0	Mycolicibacterium smegmatis (strain ATCC 700084 / mc(2)155)	MSMEG_3765	Transcriptional regulator	NaN	0
A0QYT7	Mycolicibacterium smegmatis (strain ATCC 700084 / mc(2)155)	MSMEG_3783	Acyl-CoA dehydrogenase	NaN	0
A0QYY1	Mycolicibacterium smegmatis (strain ATCC 700084 / mc(2)155)	MSMEG_3827	Glutamine synthetase	NaN	0
A0QYY4	Mycolicibacterium smegmatis (strain ATCC 700084 / mc(2)155)	MSMEG_3830	3-oxoacyl-[acyl-carrier-protein] reductase	NaN	0
A0QZ65	Mycolicibacterium smegmatis (strain ATCC 700084 / mc(2)155)	MSMEG_3914	Beta-lactamase	NaN	0
A0QZA9	Mycolicibacterium smegmatis (strain ATCC 700084 / mc(2)155)	MSMEG_3958	Glyoxalase/bleomycin resistance protein/dioxygenase	NaN	0
A0QZC7	Mycolicibacterium smegmatis (strain ATCC 700084 / mc(2)155)	MSMEG_3977	Bac luciferase domain-containing protein	NaN	0
A0QZL5	Mycolicibacterium smegmatis (strain ATCC 700084 / mc(2)155)	MSMEG_4067	Zinc-containing alcohol dehydrogenase superfamily protein	NaN	0
A0QZM6	Mycolicibacterium smegmatis (strain ATCC 700084 / mc(2)155)	MSMEG_4082	Monoxygenase	NaN	0
A0QZM8	Mycolicibacterium smegmatis (strain ATCC 700084 / mc(2)155)	MSMEG_4084	Putative acyl-CoA dehydrogenase	NaN	0
A0R064	Mycolicibacterium smegmatis (strain ATCC 700084 / mc(2)155)	cobT	Nicotinate-nucleotide--dimethylbenzimidazole phosphoribosyltransferase	NaN	0
A0R0D8	Mycolicibacterium smegmatis (strain ATCC 700084 / mc(2)155)	MSMEG_4351	Putative oxidoreductase YjgI	NaN	0
A0R0I6	Mycolicibacterium smegmatis (strain ATCC 700084 / mc(2)155)	MSMEG_4399	Uncharacterized protein	NaN	0
A0R0U5	Mycolicibacterium smegmatis (strain ATCC 700084 / mc(2)155)	MSMEG_4511	Linear gramicidin synthetase subunit B	NaN	0
A0R0U6	Mycolicibacterium smegmatis (strain ATCC 700084 / mc(2)155)	MSMEG_4512	Polyketide synthetase mbtd	NaN	0
A0R0V8	Mycolicibacterium smegmatis (strain ATCC 700084 / mc(2)155)	MSMEG_4524	Anthranilate synthase component I	NaN	0
A0R0Z3	Mycolicibacterium smegmatis (strain ATCC 700084 / mc(2)155)	MSMEG_4560	Periplasmic binding protein	NaN	0
A0R0Z4	Mycolicibacterium smegmatis (strain ATCC 700084 / mc(2)155)	MSMEG_4561	ABC Fe3+-siderophores transporter, periplasmic binding protein	NaN	0
A0R103	Mycolicibacterium smegmatis (strain ATCC 700084 / mc(2)155)	MSMEG_4572	DNA polymerase III, delta subunit	NaN	0
A0R192	Mycolicibacterium smegmatis (strain ATCC 700084 / mc(2)155)	MSMEG_4667	Transcriptional regulator, LysR family protein	NaN	0
A0R1F6	Mycolicibacterium smegmatis (strain ATCC 700084 / mc(2)155)	MSMEG_4735	Uncharacterized protein	NaN	0
A0R1F8	Mycolicibacterium smegmatis (strain ATCC 700084 / mc(2)155)	MSMEG_4737	PS pyruv trans domain-containing protein	NaN	0
A0R1G1	Mycolicibacterium smegmatis (strain ATCC 700084 / mc(2)155)	MSMEG_4740	Glycosyltransferase family protein 28	NaN	0
A0R1X9	Mycolicibacterium smegmatis (strain ATCC 700084 / mc(2)155)	MSMEG_4912	Putative helicase	NaN	0
A0R264	Mycolicibacterium smegmatis (strain ATCC 700084 / mc(2)155)	MSMEG_5000	Transcriptional regulator, LysR family protein	NaN	0
A0R2I4	Mycolicibacterium smegmatis (strain ATCC 700084 / mc(2)155)	MSMEG_5126	FO synthase	NaN	0
A0R2S9	Mycolicibacterium smegmatis (strain ATCC 700084 / mc(2)155)	MSMEG_5221	GCN5-related N-acetyltransferase	NaN	0
A0R2T6	Mycolicibacterium smegmatis (strain ATCC 700084 / mc(2)155)	MSMEG_5228	3-beta hydroxysteroid dehydrogenase/isomerase family protein	NaN	0
A0R316	Mycolicibacterium smegmatis (strain ATCC 700084 / mc(2)155)	MSMEG_5308	Uncharacterized protein	NaN	0
A0R336	Mycolicibacterium smegmatis (strain ATCC 700084 / mc(2)155)	MSMEG_5328	Uncharacterized protein	NaN	0
A0R381	Mycolicibacterium smegmatis (strain ATCC 700084 / mc(2)155)	MSMEG_5376	Uncharacterized protein	NaN	0
A0R391	Mycolicibacterium smegmatis (strain ATCC 700084 / mc(2)155)	MSMEG_5388	Uncharacterized protein	NaN	0
A0R3F1	Mycolicibacterium smegmatis (strain ATCC 700084 / mc(2)155)	soxR	Redox-sensitive transcriptional activator SoxR	NaN	0
A0R3H5	Mycolicibacterium smegmatis (strain ATCC 700084 / mc(2)155)	MSMEG_5475	Acetate operon repressor	NaN	0
A0R404	Mycolicibacterium smegmatis (strain ATCC 700084 / mc(2)155)	MSMEG_5659	ABC transporter, ATP-binding protein	NaN	0
A0R418	Mycolicibacterium smegmatis (strain ATCC 700084 / mc(2)155)	MSMEG_5673	Transcriptional regulator	NaN	0
A0R463	Mycolicibacterium smegmatis (strain ATCC 700084 / mc(2)155)	MSMEG_5718	Transcriptional regulator, TetR family protein	NaN	0
A0R466	Mycolicibacterium smegmatis (strain ATCC 700084 / mc(2)155)	MSMEG_5721	Acetyl-CoA acetyltransferase	NaN	0
A0R4B9	Mycolicibacterium smegmatis (strain ATCC 700084 / mc(2)155)	MSMEG_5778	Alcohol dehydrogenase, zinc-binding	NaN	0
A0R4N7	Mycolicibacterium smegmatis (strain ATCC 700084 / mc(2)155)	MSMEG_5899	Virulence factor Mce family protein	NaN	0
A0R4P7	Mycolicibacterium smegmatis (strain ATCC 700084 / mc(2)155)	MSMEG_5909	Oxidoreductase	NaN	0
A0R4U4	Mycolicibacterium smegmatis (strain ATCC 700084 / mc(2)155)	MSMEG_5956	NAD dependent epimerase/dehydratase family protein	NaN	0
A0R546	Mycolicibacterium smegmatis (strain ATCC 700084 / mc(2)155)	MSMEG_6062	Fe uptake system permease	NaN	0
A0R548	Mycolicibacterium smegmatis (strain ATCC 700084 / mc(2)155)	MSMEG_6064	Lipoprotein	NaN	0
A0R570	Mycolicibacterium smegmatis (strain ATCC 700084 / mc(2)155)	MSMEG_6087	Beta-lactamase	NaN	0
A0R5B2	Mycolicibacterium smegmatis (strain ATCC 700084 / mc(2)155)	MSMEG_6128	Two-component system response regulator	NaN	0
A0R5B4	Mycolicibacterium smegmatis (strain ATCC 700084 / mc(2)155)	MSMEG_6131	Magnesium or manganese-dependent protein phosphatase	NaN	0
A0R5D5	Mycolicibacterium smegmatis (strain ATCC 700084 / mc(2)155)	MSMEG_6153	DNA polymerase III subunit delta	NaN	0
A0R5I9	Mycolicibacterium smegmatis (strain ATCC 700084 / mc(2)155)	MSMEG_6208	Palmitoyl-CoA hydrolase	NaN	0
A0R5L7	Mycolicibacterium smegmatis (strain ATCC 700084 / mc(2)155)	MSMEG_6237	Methyltransf-11 domain-containing protein	NaN	0
A0R5L8	Mycolicibacterium smegmatis (strain ATCC 700084 / mc(2)155)	MSMEG_6236	Two-component system, regulatory protein	NaN	0
A0R5L9	Mycolicibacterium smegmatis (strain ATCC 700084 / mc(2)155)	MSMEG_6238	Putative two-component system sensor kinase	NaN	0
A0R5M1	Mycolicibacterium smegmatis (strain ATCC 700084 / mc(2)155)	MSMEG_6240	Uncharacterized protein	NaN	0
A0R5M2	Mycolicibacterium smegmatis (strain ATCC 700084 / mc(2)155)	MSMEG_6241	ATPase associated with various cellular activities, AAA-5	NaN	0
A0R6G3	Mycolicibacterium smegmatis (strain ATCC 700084 / mc(2)155)	MSMEG_6538	3-oxoacyl-(Acyl-carrier-protein) reductase, putative	NaN	0
A0R6H0	Mycolicibacterium smegmatis (strain ATCC 700084 / mc(2)155)	MSMEG_6546	Transcriptional regulatory protein	NaN	0
A0R6L2	Mycolicibacterium smegmatis (strain ATCC 700084 / mc(2)155)	hrpA	ATP-dependent helicase HrpA	NaN	0
A0R6L6	Mycolicibacterium smegmatis (strain ATCC 700084 / mc(2)155)	MSMEG_6591	Aminotransferase, class V family protein	NaN	0
A0R6M5	Mycolicibacterium smegmatis (strain ATCC 700084 / mc(2)155)	MSMEG_6602	Oxidoreductase	NaN	0
A0R6T1	Mycolicibacterium smegmatis (strain ATCC 700084 / mc(2)155)	MSMEG_6661	O-methyltransferase, putative	NaN	0
A0R723	Mycolicibacterium smegmatis (strain ATCC 700084 / mc(2)155)	MSMEG_6753	Oxidoreductase, short chain dehydrogenase/reductase family protein	NaN	0
A0R7A8	Mycolicibacterium smegmatis (strain ATCC 700084 / mc(2)155)	MSMEG_6842	2,2-dialkylglycine decarboxylase	NaN	0
A0R7H3	Mycolicibacterium smegmatis (strain ATCC 700084 / mc(2)155)	MSMEG_6914	Uncharacterized protein	NaN	0
A0QNG6	Mycolicibacterium smegmatis (strain ATCC 700084 / mc(2)155)	fhaB	FHA domain-containing protein FhaB	0	-0.0119158
A0QXL6	Mycolicibacterium smegmatis (strain ATCC 700084 / mc(2)155)	MSMEG_3347	Nitrilase/cyanide hydratase and apolipoprotein N-acyltransferase	0.0127971	-0.0136547
A0QWQ6	Mycolicibacterium smegmatis (strain ATCC 700084 / mc(2)155)	mltG	Endolytic murein transglycosylase	0.0574278	-0.039196
A0R207	Mycolicibacterium smegmatis (strain ATCC 700084 / mc(2)155)	MSMEG_4943	Uncharacterized protein	0	-0.0501242
A0R5X8	Mycolicibacterium smegmatis (strain ATCC 700084 / mc(2)155)	pat	Putative phenylalanine aminotransferase	0	-0.0597219
A0R1A5	Mycolicibacterium smegmatis (strain ATCC 700084 / mc(2)155)	MSMEG_4682	Na+/H+ antiporter	0	-0.0686207
A0R7I5	Mycolicibacterium smegmatis (strain ATCC 700084 / mc(2)155)	MSMEG_6929	Integral membrane protein MviN, putative	0.198587	-0.071092
A0QV09	Mycolicibacterium smegmatis (strain ATCC 700084 / mc(2)155)	MSMEG_2407	Uncharacterized oxidoreductase	0	-0.0782337
A0QWW2	Mycolicibacterium smegmatis (strain ATCC 700084 / mc(2)155)	gapA	Glyceraldehyde-3-phosphate dehydrogenase	0.0149568	-0.0809908
A0R038	Mycolicibacterium smegmatis (strain ATCC 700084 / mc(2)155)	MSMEG_4249	Uncharacterized protein	0	-0.0818825
A0QNF6	Mycolicibacterium smegmatis (strain ATCC 700084 / mc(2)155)	MSMEG_0024	Peptidyl-prolyl cis-trans isomerase	0	-0.086421
A0R3T6	Mycolicibacterium smegmatis (strain ATCC 700084 / mc(2)155)	mntH	Divalent metal cation transporter MntH	0.0532986	-0.0883576
A0QSD4	Mycolicibacterium smegmatis (strain ATCC 700084 / mc(2)155)	rplB	50S ribosomal protein L2	0.0210332	-0.0918744
A0QP27	Mycolicibacterium smegmatis (strain ATCC 700084 / mc(2)155)	MSMEG_0250	Membrane protein, MmpL family protein	0	-0.0980733
A0R2X8	Mycolicibacterium smegmatis (strain ATCC 700084 / mc(2)155)	MSMEG_5270	Cystathionine beta-synthase	0	-0.107462
A0QXC7	Mycolicibacterium smegmatis (strain ATCC 700084 / mc(2)155)	MSMEG_3254	RDD family protein, putative	0.0926475	-0.112873
A0QTF4	Mycolicibacterium smegmatis (strain ATCC 700084 / mc(2)155)	MSMEG_1821	Acyl-CoA dehydrogenase	0	-0.114629
A0QND6	Mycolicibacterium smegmatis (strain ATCC 700084 / mc(2)155)	dnaN	Beta sliding clamp	0	-0.116981
A0QRW8	Mycolicibacterium smegmatis (strain ATCC 700084 / mc(2)155)	MSMEG_1265	Deacetylase sirtuin-type domain-containing protein	0.0379975	-0.122903
A0R4C9	Mycolicibacterium smegmatis (strain ATCC 700084 / mc(2)155)	MSMEG_5789	Putative thiosulfate sulfurtransferase	0.016237	-0.134267
A0R417	Mycolicibacterium smegmatis (strain ATCC 700084 / mc(2)155)	gltA	Citrate synthase	0.034381	-0.154394
A0QWG7	Mycolicibacterium smegmatis (strain ATCC 700084 / mc(2)155)	MSMEG_2936	Hydrolase, nudix family protein	0.45583	-0.201326
A0QV14	Mycolicibacterium smegmatis (strain ATCC 700084 / mc(2)155)	pyc	Pyruvate carboxylase	0	-0.203068
A0R3H0	Mycolicibacterium smegmatis (strain ATCC 700084 / mc(2)155)	MSMEG_5470	Molybdopterin molybdenumtransferase	0.216855	-0.209266
A0QSV0	Mycolicibacterium smegmatis (strain ATCC 700084 / mc(2)155)	guaA	GMP synthase [glutamine-hydrolyzing]	0	-0.247429
A0R5C5	Mycolicibacterium smegmatis (strain ATCC 700084 / mc(2)155)	MSMEG_6142	UDP-glucose 4-epimerase	0	-0.254006
A0QVQ3	Mycolicibacterium smegmatis (strain ATCC 700084 / mc(2)155)	rpsO	30S ribosomal protein S15	0.0647421	-0.26484
A0R616	Mycolicibacterium smegmatis (strain ATCC 700084 / mc(2)155)	MSMEG_6391	Propionyl-CoA carboxylase beta chain	0	-0.291962
A0QZZ9	Mycolicibacterium smegmatis (strain ATCC 700084 / mc(2)155)	MSMEG_4210	Secreted protein	0.0688881	-0.301178
A0QRB1	Mycolicibacterium smegmatis (strain ATCC 700084 / mc(2)155)	MSMEG_1052	Amino acid carrier protein	0.100328	-0.308756
A0R588	Mycolicibacterium smegmatis (strain ATCC 700084 / mc(2)155)	ftsH	ATP-dependent zinc metalloprotease FtsH	0.30576	-0.323532
P71534	Mycolicibacterium smegmatis (strain ATCC 700084 / mc(2)155)	fabG	3-oxoacyl-[acyl-carrier-protein] reductase FabG	0	-0.323728
A0QT50	Mycolicibacterium smegmatis (strain ATCC 700084 / mc(2)155)	MSMEG_1712	ABC transporter periplasmic-binding protein YtfQ	0.128793	-0.324045
A0R072	Mycolicibacterium smegmatis (strain ATCC 700084 / mc(2)155)	sucB	Dihydrolipoamide acetyltransferase component of pyruvate dehydrogenase complex	0.102299	-0.326084
A0R2C8	Mycolicibacterium smegmatis (strain ATCC 700084 / mc(2)155)	MSMEG_5066	Integral membrane protein	0	-0.338373
A0QTK6	Mycolicibacterium smegmatis (strain ATCC 700084 / mc(2)155)	hpf	Ribosome hibernation promoting factor	0	-0.365239
A0R0R9	Mycolicibacterium smegmatis (strain ATCC 700084 / mc(2)155)	glyS	Glycine--tRNA ligase	0	-0.371714
A0QSB2	Mycolicibacterium smegmatis (strain ATCC 700084 / mc(2)155)	MSMEG_1417	Glyoxalase family protein	0	-0.376969
A0QXA9	Mycolicibacterium smegmatis (strain ATCC 700084 / mc(2)155)	MSMEG_3234	Integral membrane protein	0	-0.388946
A0QS97	Mycolicibacterium smegmatis (strain ATCC 700084 / mc(2)155)	rpsG	30S ribosomal protein S7	0	-0.392098
A0QV52	Mycolicibacterium smegmatis (strain ATCC 700084 / mc(2)155)	MSMEG_2450	Adenosylmethionine--8-amino-7-oxononanoate transaminase	0	-0.419101
A0QP32	Mycolicibacterium smegmatis (strain ATCC 700084 / mc(2)155)	pckG	Phosphoenolpyruvate carboxykinase [GTP]	0	-0.429676
A0QT69	Mycolicibacterium smegmatis (strain ATCC 700084 / mc(2)155)	MSMEG_1735	Dihydrolipoamide dehydrogenase	0	-0.43272
A0QSD9	Mycolicibacterium smegmatis (strain ATCC 700084 / mc(2)155)	rpmC	50S ribosomal protein L29	0.128512	-0.457337
A0R2G5	Mycolicibacterium smegmatis (strain ATCC 700084 / mc(2)155)	dapD	2,3,4,5-tetrahydropyridine-2,6-dicarboxylate N-succinyltransferase	0	-0.460277
A0QZ47	Mycolicibacterium smegmatis (strain ATCC 700084 / mc(2)155)	prcB	Proteasome subunit beta	0	-0.46905
A0QSM0	Mycolicibacterium smegmatis (strain ATCC 700084 / mc(2)155)	truA	tRNA pseudouridine synthase A	0.1094	-0.50432
A0QQG9	Mycolicibacterium smegmatis (strain ATCC 700084 / mc(2)155)	MSMEG_0750	Membrane protein	0.87442	-0.515369
A0QUX1	Mycolicibacterium smegmatis (strain ATCC 700084 / mc(2)155)	gatB	Aspartyl/glutamyl-tRNA(Asn/Gln) amidotransferase subunit B	0	-0.520279
A0QSD5	Mycolicibacterium smegmatis (strain ATCC 700084 / mc(2)155)	rpsS	30S ribosomal protein S19	0	-0.527119
Q9AFI5	Mycolicibacterium smegmatis (strain ATCC 700084 / mc(2)155)	ssb	Single-stranded DNA-binding protein	0.087407	-0.56256
A0QWH5	Mycolicibacterium smegmatis (strain ATCC 700084 / mc(2)155)	ruvA	Holliday junction ATP-dependent DNA helicase RuvA	0	-0.564185
A0QZZ7	Mycolicibacterium smegmatis (strain ATCC 700084 / mc(2)155)	MSMEG_4208	Integral membrane protein	0.144805	-0.568047
A0R090	Mycolicibacterium smegmatis (strain ATCC 700084 / mc(2)155)	MSMEG_4301	Acyl-CoA synthase	0	-0.573428
A0QZY9	Mycolicibacterium smegmatis (strain ATCC 700084 / mc(2)155)	pyrD	Dihydroorotate dehydrogenase (quinone)	0	-0.577882
A0QYD5	Mycolicibacterium smegmatis (strain ATCC 700084 / mc(2)155)	MSMEG_3620	Bac luciferase domain-containing protein	0	-0.583995
A0QRJ6	Mycolicibacterium smegmatis (strain ATCC 700084 / mc(2)155)	gpsA	Glycerol-3-phosphate dehydrogenase [NAD(P)+]	0.227336	-0.58583
A0R0W1	Mycolicibacterium smegmatis (strain ATCC 700084 / mc(2)155)	MSMEG_4527	Ferredoxin sulfite reductase	0	-0.605248
A0R7J6	Mycolicibacterium smegmatis (strain ATCC 700084 / mc(2)155)	MSMEG_6941	R3H domain-containing protein	0.148065	-0.615959
A0QP06	Mycolicibacterium smegmatis (strain ATCC 700084 / mc(2)155)	ilvD	Dihydroxy-acid dehydratase	0	-0.630419
A0R7F6	Mycolicibacterium smegmatis (strain ATCC 700084 / mc(2)155)	rplI	50S ribosomal protein L9	0	-0.634506
A0QYQ9	Mycolicibacterium smegmatis (strain ATCC 700084 / mc(2)155)	nadK	NAD kinase	0	-0.638881
A0QTF3	Mycolicibacterium smegmatis (strain ATCC 700084 / mc(2)155)	purE	N5-carboxyaminoimidazole ribonucleotide mutase	0	-0.648453
A0QX32	Mycolicibacterium smegmatis (strain ATCC 700084 / mc(2)155)	MSMEG_3155	Band 7 protein	1.35464	-0.676821
A0R1A4	Mycolicibacterium smegmatis (strain ATCC 700084 / mc(2)155)	MSMEG_4681	Uncharacterized protein	0	-0.691672
A0QVY4	Mycolicibacterium smegmatis (strain ATCC 700084 / mc(2)155)	MSMEG_2739	Uncharacterized protein	1.0757	-0.722994
A0R269	Mycolicibacterium smegmatis (strain ATCC 700084 / mc(2)155)	MSMEG_5005	LprC protein	0	-0.749352
A0QW29	Mycolicibacterium smegmatis (strain ATCC 700084 / mc(2)155)	MSMEG_2786	Hydrolase, alpha/beta fold family protein	0.349869	-0.763613
A0QRJ0	Mycolicibacterium smegmatis (strain ATCC 700084 / mc(2)155)	htpX	Protease HtpX homolog	0	-0.809305
A0QWS8	Mycolicibacterium smegmatis (strain ATCC 700084 / mc(2)155)	MSMEG_3050	Integration host factor	0.226809	-0.810363
A0R0B0	Mycolicibacterium smegmatis (strain ATCC 700084 / mc(2)155)	aceE	Pyruvate dehydrogenase E1 component	0.257836	-0.818064
A0QZ33	Mycolicibacterium smegmatis (strain ATCC 700084 / mc(2)155)	MSMEG_3880	Nitrilase/cyanide hydratase and apolipoprotein N-acyltransferase	0.34113	-0.828033
A0QQF4	Mycolicibacterium smegmatis (strain ATCC 700084 / mc(2)155)	MSMEG_0736	Uncharacterized protein	0	-0.844412
A0QWU7	Mycolicibacterium smegmatis (strain ATCC 700084 / mc(2)155)	MSMEG_3069	Probable triacylglyceride transporter	0	-0.864248
A0QXX3	Mycolicibacterium smegmatis (strain ATCC 700084 / mc(2)155)	MSMEG_3457	DoxD family protein/pyridine nucleotide-disulfide oxidoreductase	0	-0.882001
A0QQ64	Mycolicibacterium smegmatis (strain ATCC 700084 / mc(2)155)	MSMEG_0642	Hypothetical ABC transporter permease protein YliD	0	-0.913861
Q3L891	Mycolicibacterium smegmatis (strain ATCC 700084 / mc(2)155)	mps2	Linear gramicidin synthetase subunit D	0	-0.922691
A0QSD1	Mycolicibacterium smegmatis (strain ATCC 700084 / mc(2)155)	rplC	50S ribosomal protein L3	0.257943	-0.940008
A0R573	Mycolicibacterium smegmatis (strain ATCC 700084 / mc(2)155)	MSMEG_6090	Uncharacterized protein	0	-0.943303
A0QSH9	Mycolicibacterium smegmatis (strain ATCC 700084 / mc(2)155)	map	Methionine aminopeptidase	0	-0.970241
A0QYH7	Mycolicibacterium smegmatis (strain ATCC 700084 / mc(2)155)	MSMEG_3662	Mannose-binding lectin	1.63836	-1.01758
A0QTE7	Mycolicibacterium smegmatis (strain ATCC 700084 / mc(2)155)	MSMEG_1813	Propionyl-CoA carboxylase beta chain	0	-1.03356
A0R6Q9	Mycolicibacterium smegmatis (strain ATCC 700084 / mc(2)155)	metE	5-methyltetrahydropteroyltriglutamate--homocysteine methyltransferase	0	-1.06621
A0QPG2	Mycolicibacterium smegmatis (strain ATCC 700084 / mc(2)155)	MSMEG_0387	Rmt2 protein	0.781482	-1.1152
A0R041	Mycolicibacterium smegmatis (strain ATCC 700084 / mc(2)155)	MSMEG_4252	Uncharacterized protein	0	-1.12933
A0QYF6	Mycolicibacterium smegmatis (strain ATCC 700084 / mc(2)155)	MSMEG_3641	VWFA domain-containing protein	1.29512	-1.1711
A0QUY9	Mycolicibacterium smegmatis (strain ATCC 700084 / mc(2)155)	leuC	3-isopropylmalate dehydratase large subunit	0	-1.17167
A0QXX7	Mycolicibacterium smegmatis (strain ATCC 700084 / mc(2)155)	katG2	Catalase-peroxidase 2	0	-1.18727
A0QYU6	Mycolicibacterium smegmatis (strain ATCC 700084 / mc(2)155)	rplT	50S ribosomal protein L20	0	-1.21502
A0QQW8	Mycolicibacterium smegmatis (strain ATCC 700084 / mc(2)155)	lpdA	Dihydrolipoyl dehydrogenase	0.53649	-1.22792
A0QP11	Mycolicibacterium smegmatis (strain ATCC 700084 / mc(2)155)	MSMEG_0234	Metallopeptidase	0	-1.23626
A0QVQ5	Mycolicibacterium smegmatis (strain ATCC 700084 / mc(2)155)	pnp	Polyribonucleotide nucleotidyltransferase	0	-1.26532
A0QVR8	Mycolicibacterium smegmatis (strain ATCC 700084 / mc(2)155)	MSMEG_2669	Hydrolase	2.30353	-1.29562
A0R461	Mycolicibacterium smegmatis (strain ATCC 700084 / mc(2)155)	MSMEG_5715	Bac luciferase domain-containing protein	0	-1.30186
A0R7F7	Mycolicibacterium smegmatis (strain ATCC 700084 / mc(2)155)	rpsR2	30S ribosomal protein S18 2	0	-1.31298
A0QY23	Mycolicibacterium smegmatis (strain ATCC 700084 / mc(2)155)	MSMEG_3507	Fructose-bisphosphate aldolase class-I	0	-1.36489
A0QSG5	Mycolicibacterium smegmatis (strain ATCC 700084 / mc(2)155)	rplR	50S ribosomal protein L18	0	-1.37922
A0R2D2	Mycolicibacterium smegmatis (strain ATCC 700084 / mc(2)155)	MSMEG_5070	Trypsin	1.7519	-1.39023
A0R1D2	Mycolicibacterium smegmatis (strain ATCC 700084 / mc(2)155)	MSMEG_4710	Dihydrolipoamide acetyltransferase component of pyruvate dehydrogenase complex	0	-1.40763
A0R3C8	Mycolicibacterium smegmatis (strain ATCC 700084 / mc(2)155)	prs	Ribose-phosphate pyrophosphokinase	0	-1.50868
A0R069	Mycolicibacterium smegmatis (strain ATCC 700084 / mc(2)155)	pepA	Probable cytosol aminopeptidase	0	-1.54449
A0QR40	Mycolicibacterium smegmatis (strain ATCC 700084 / mc(2)155)	MSMEG_0976	Uncharacterized protein	0.719594	-1.58595
A0QTR4	Mycolicibacterium smegmatis (strain ATCC 700084 / mc(2)155)	MSMEG_1936	ZnMc domain-containing protein	0	-1.62505
A0QVT2	Mycolicibacterium smegmatis (strain ATCC 700084 / mc(2)155)	rnj	Ribonuclease J	0	-1.63154
A0R2P1	Mycolicibacterium smegmatis (strain ATCC 700084 / mc(2)155)	MSMEG_5183	3-Hydroxyacyl-CoA dehydrogenase	0	-1.64379
A0QS39	Mycolicibacterium smegmatis (strain ATCC 700084 / mc(2)155)	rpmG1	50S ribosomal protein L33 1	0	-1.66296
A0R5I5	Mycolicibacterium smegmatis (strain ATCC 700084 / mc(2)155)	MSMEG_6203	Cysteine synthase/cystathionine beta-synthase family protein	0.460601	-1.66541
A0R7G8	Mycolicibacterium smegmatis (strain ATCC 700084 / mc(2)155)	MSMEG_6907	MmcI protein	0	-1.71509
A0QSU5	Mycolicibacterium smegmatis (strain ATCC 700084 / mc(2)155)	MSMEG_1604	FAD dependent oxidoreductase	1.56845	-1.78373
A0QWX9	Mycolicibacterium smegmatis (strain ATCC 700084 / mc(2)155)	tal	Transaldolase	0	-1.78902
A0QV38	Mycolicibacterium smegmatis (strain ATCC 700084 / mc(2)155)	MSMEG_2436	UPF0109 protein	0	-1.85205
A0QTQ4	Mycolicibacterium smegmatis (strain ATCC 700084 / mc(2)155)	MSMEG_1926	Phosphoglycerate mutase family protein	0.673077	-1.93653
A0R3N9	Mycolicibacterium smegmatis (strain ATCC 700084 / mc(2)155)	pgi	Glucose-6-phosphate isomerase	0	-1.94901
A0QYK0	Mycolicibacterium smegmatis (strain ATCC 700084 / mc(2)155)	MSMEG_3685	Uncharacterized protein	1.17107	-1.97769
A0R006	Mycolicibacterium smegmatis (strain ATCC 700084 / mc(2)155)	wag31	Cell wall synthesis protein Wag31	0.839704	-2.10531
A0QV20	Mycolicibacterium smegmatis (strain ATCC 700084 / mc(2)155)	rnc	Ribonuclease 3	0	-2.34073
A0R2U8	Mycolicibacterium smegmatis (strain ATCC 700084 / mc(2)155)	fumC	Fumarate hydratase class II	0	-2.36918
A0R3L4	Mycolicibacterium smegmatis (strain ATCC 700084 / mc(2)155)	purH	Bifunctional purine biosynthesis protein PurH	0	-2.40661
A0R2Y1	Mycolicibacterium smegmatis (strain ATCC 700084 / mc(2)155)	MSMEG_5273	Beta-ketoadipyl CoA thiolase	2.00426	-2.56713
A0QWY0	Mycolicibacterium smegmatis (strain ATCC 700084 / mc(2)155)	tkt	Transketolase	0	-3.13417
A0R582	Mycolicibacterium smegmatis (strain ATCC 700084 / mc(2)155)	MSMEG_6099	Probable conserved transmembrane protein rich in alanine	0	-3.28884
A0QX20	Mycolicibacterium smegmatis (strain ATCC 700084 / mc(2)155)	acnA	Aconitate hydratase A	0	-4.03733
A0QND8	Mycolicibacterium smegmatis (strain ATCC 700084 / mc(2)155)	recF	DNA replication and repair protein RecF	0	NaN
A0QNE0	Mycolicibacterium smegmatis (strain ATCC 700084 / mc(2)155)	gyrB	DNA gyrase subunit B	0	NaN
A0QNG3	Mycolicibacterium smegmatis (strain ATCC 700084 / mc(2)155)	pbpA	Penicillin-binding protein A	0	NaN
A0QNI9	Mycolicibacterium smegmatis (strain ATCC 700084 / mc(2)155)	eccA1	ESX-1 secretion system protein EccA1	0	NaN
A0QNJ2	Mycolicibacterium smegmatis (strain ATCC 700084 / mc(2)155)	eccCb1	ESX-1 secretion system protein EccCb1	0	NaN
A0QNL1	Mycolicibacterium smegmatis (strain ATCC 700084 / mc(2)155)	mycP1	Mycosin-1	0	NaN
A0QPF9	Mycolicibacterium smegmatis (strain ATCC 700084 / mc(2)155)	rmlA	Glucose-1-phosphate thymidylyltransferase	0	NaN
A0QQH7	Mycolicibacterium smegmatis (strain ATCC 700084 / mc(2)155)	purA	Adenylosuccinate synthetase	0	NaN
A0QR17	Mycolicibacterium smegmatis (strain ATCC 700084 / mc(2)155)	hemA	Glutamyl-tRNA reductase	0	NaN
A0QR33	Mycolicibacterium smegmatis (strain ATCC 700084 / mc(2)155)	hemL	Glutamate-1-semialdehyde 2,1-aminomutase	0	NaN
A0QRH1	Mycolicibacterium smegmatis (strain ATCC 700084 / mc(2)155)	menG	Demethylmenaquinone methyltransferase	0	NaN
A0QRI8	Mycolicibacterium smegmatis (strain ATCC 700084 / mc(2)155)	menJ	Menaquinone reductase	0	NaN
A0QSD3	Mycolicibacterium smegmatis (strain ATCC 700084 / mc(2)155)	rplW	50S ribosomal protein L23	0	NaN
A0QSD8	Mycolicibacterium smegmatis (strain ATCC 700084 / mc(2)155)	rplP	50S ribosomal protein L16	0	NaN
A0QSG1	Mycolicibacterium smegmatis (strain ATCC 700084 / mc(2)155)	rplE	50S ribosomal protein L5	0	NaN
A0QSG4	Mycolicibacterium smegmatis (strain ATCC 700084 / mc(2)155)	rplF	50S ribosomal protein L6	0	NaN
A0QSK6	Mycolicibacterium smegmatis (strain ATCC 700084 / mc(2)155)	rmlB	dTDP-glucose 4,6-dehydratase	0	NaN
A0QSL6	Mycolicibacterium smegmatis (strain ATCC 700084 / mc(2)155)	rpsK	30S ribosomal protein S11	0	NaN
A0QSP8	Mycolicibacterium smegmatis (strain ATCC 700084 / mc(2)155)	rplM	50S ribosomal protein L13	0	NaN
A0QSQ1	Mycolicibacterium smegmatis (strain ATCC 700084 / mc(2)155)	glmM	Phosphoglucosamine mutase	0	NaN
A0QSS1	Mycolicibacterium smegmatis (strain ATCC 700084 / mc(2)155)	tsaD	tRNA N6-adenosine threonylcarbamoyltransferase	0	NaN
A0QSS3	Mycolicibacterium smegmatis (strain ATCC 700084 / mc(2)155)	groS	10 kDa chaperonin	0	NaN
A0QSU4	Mycolicibacterium smegmatis (strain ATCC 700084 / mc(2)155)	MSMEG_1603	Uncharacterized oxidoreductase	0	NaN
A0QTG2	Mycolicibacterium smegmatis (strain ATCC 700084 / mc(2)155)	fbiA	Phosphoenolpyruvate transferase	0	NaN
A0QTK3	Mycolicibacterium smegmatis (strain ATCC 700084 / mc(2)155)	mtrB	Sensor histidine kinase MtrB	0	NaN
A0QTK4	Mycolicibacterium smegmatis (strain ATCC 700084 / mc(2)155)	lpqB	Lipoprotein LpqB	0	NaN
A0QTU8	Mycolicibacterium smegmatis (strain ATCC 700084 / mc(2)155)	mimA	Propane 2-monooxygenase, hydroxylase component large subunit	0	NaN
A0QTV4	Mycolicibacterium smegmatis (strain ATCC 700084 / mc(2)155)	mimG	Chaperonin-like protein MimG	0	NaN
A0QUX7	Mycolicibacterium smegmatis (strain ATCC 700084 / mc(2)155)	ilvH	Acetolactate synthase small subunit	0	NaN
A0QUX8	Mycolicibacterium smegmatis (strain ATCC 700084 / mc(2)155)	ilvC	Ketol-acid reductoisomerase (NADP(+))	0	NaN
A0QUY7	Mycolicibacterium smegmatis (strain ATCC 700084 / mc(2)155)	gltX	Glutamate--tRNA ligase	0	NaN
A0QV37	Mycolicibacterium smegmatis (strain ATCC 700084 / mc(2)155)	rpsP	30S ribosomal protein S16	0	NaN
A0QV42	Mycolicibacterium smegmatis (strain ATCC 700084 / mc(2)155)	rplS	50S ribosomal protein L19	0	NaN
A0QVE4	Mycolicibacterium smegmatis (strain ATCC 700084 / mc(2)155)	rlmN	Probable dual-specificity RNA methyltransferase RlmN	0	NaN
A0QVL2	Mycolicibacterium smegmatis (strain ATCC 700084 / mc(2)155)	mqo	Probable malate:quinone oxidoreductase	0	NaN
A0QVM0	Mycolicibacterium smegmatis (strain ATCC 700084 / mc(2)155)	proS	Proline--tRNA ligase	0	NaN
A0QVY8	Mycolicibacterium smegmatis (strain ATCC 700084 / mc(2)155)	nrdR	Transcriptional repressor NrdR	0	NaN
A0QW19	Mycolicibacterium smegmatis (strain ATCC 700084 / mc(2)155)	dxs	1-deoxy-D-xylulose-5-phosphate synthase	0	NaN
A0QWG5	Mycolicibacterium smegmatis (strain ATCC 700084 / mc(2)155)	MSMEG_2934	Phosphatidylinositol mannoside acyltransferase	0	NaN
A0QWS1	Mycolicibacterium smegmatis (strain ATCC 700084 / mc(2)155)	pyrB	Aspartate carbamoyltransferase	0	NaN
A0QWT1	Mycolicibacterium smegmatis (strain ATCC 700084 / mc(2)155)	rpoZ	DNA-directed RNA polymerase subunit omega	0	NaN
A0QWV7	Mycolicibacterium smegmatis (strain ATCC 700084 / mc(2)155)	MSMEG_3079	Nucleotide-binding protein	0	NaN
A0QX87	Mycolicibacterium smegmatis (strain ATCC 700084 / mc(2)155)	hisF	Imidazole glycerol phosphate synthase subunit HisF	0	NaN
A0QYB3	Mycolicibacterium smegmatis (strain ATCC 700084 / mc(2)155)	xypA	Xylitol-binding protein	0	NaN
A0QYC2	Mycolicibacterium smegmatis (strain ATCC 700084 / mc(2)155)	dthD	D-threitol dehydrogenase	0	NaN
A0QYG9	Mycolicibacterium smegmatis (strain ATCC 700084 / mc(2)155)	secA2	Protein translocase subunit SecA 2	0	NaN
A0QYQ7	Mycolicibacterium smegmatis (strain ATCC 700084 / mc(2)155)	pyrG	CTP synthase	0	NaN
A0QYS6	Mycolicibacterium smegmatis (strain ATCC 700084 / mc(2)155)	argG	Argininosuccinate synthase	0	NaN
A0QYS8	Mycolicibacterium smegmatis (strain ATCC 700084 / mc(2)155)	argF	Ornithine carbamoyltransferase	0	NaN
A0QYT0	Mycolicibacterium smegmatis (strain ATCC 700084 / mc(2)155)	argB	Acetylglutamate kinase	0	NaN
A0QYV1	Mycolicibacterium smegmatis (strain ATCC 700084 / mc(2)155)	lysX	Lysylphosphatidylglycerol biosynthesis bifunctional protein LysX	0	NaN
A0QZ12	Mycolicibacterium smegmatis (strain ATCC 700084 / mc(2)155)	ppm1	Polyprenol monophosphomannose synthase	0	NaN
A0QZ40	Mycolicibacterium smegmatis (strain ATCC 700084 / mc(2)155)	tatA	Sec-independent protein translocase protein TatA	0	NaN
A0QZ46	Mycolicibacterium smegmatis (strain ATCC 700084 / mc(2)155)	prcA	Proteasome subunit alpha	0	NaN
A0QZ49	Mycolicibacterium smegmatis (strain ATCC 700084 / mc(2)155)	dop	Pup deamidase/depupylase	0	NaN
A0QZA1	Mycolicibacterium smegmatis (strain ATCC 700084 / mc(2)155)	MSMEG_3950	Universal stress protein	0	NaN
A0QZX2	Mycolicibacterium smegmatis (strain ATCC 700084 / mc(2)155)	hisE	Phosphoribosyl-ATP pyrophosphatase	0	NaN
A0R008	Mycolicibacterium smegmatis (strain ATCC 700084 / mc(2)155)	sepF	Cell division protein SepF	0	NaN
A0R016	Mycolicibacterium smegmatis (strain ATCC 700084 / mc(2)155)	murG	UDP-N-acetylglucosamine--N-acetylmuramyl-(pentapeptide) pyrophosphoryl-undecaprenol N-acetylglucosamine transferase	0	NaN
A0R048	Mycolicibacterium smegmatis (strain ATCC 700084 / mc(2)155)	trpD	Anthranilate phosphoribosyltransferase	0	NaN
A0R075	Mycolicibacterium smegmatis (strain ATCC 700084 / mc(2)155)	lipA	Lipoyl synthase	0	NaN
A0R083	Mycolicibacterium smegmatis (strain ATCC 700084 / mc(2)155)	glnA	Glutamine synthetase	0	NaN
A0R0T9	Mycolicibacterium smegmatis (strain ATCC 700084 / mc(2)155)	hrcA	Heat-inducible transcription repressor HrcA	0	NaN
A0R0W9	Mycolicibacterium smegmatis (strain ATCC 700084 / mc(2)155)	MSMEG_4535	Trehalase	0	NaN
A0R109	Mycolicibacterium smegmatis (strain ATCC 700084 / mc(2)155)	octT	Diglucosylglycerate octanoyltransferase	0	NaN
A0R148	Mycolicibacterium smegmatis (strain ATCC 700084 / mc(2)155)	proB	Glutamate 5-kinase	0	NaN
A0R150	Mycolicibacterium smegmatis (strain ATCC 700084 / mc(2)155)	rpmA	50S ribosomal protein L27	0	NaN
A0R151	Mycolicibacterium smegmatis (strain ATCC 700084 / mc(2)155)	rplU	50S ribosomal protein L21	0	NaN
A0R152	Mycolicibacterium smegmatis (strain ATCC 700084 / mc(2)155)	rne	Ribonuclease E	0	NaN
A0R196	Mycolicibacterium smegmatis (strain ATCC 700084 / mc(2)155)	clpX	ATP-dependent Clp protease ATP-binding subunit ClpX	0	NaN
A0R199	Mycolicibacterium smegmatis (strain ATCC 700084 / mc(2)155)	tig	Trigger factor	0	NaN
A0R1C2	Mycolicibacterium smegmatis (strain ATCC 700084 / mc(2)155)	gdh	NAD-specific glutamate dehydrogenase	0	NaN
A0R1V9	Mycolicibacterium smegmatis (strain ATCC 700084 / mc(2)155)	MSMEG_4891	Alkyl hydroperoxide reductase C	0	NaN
A0R1W8	Mycolicibacterium smegmatis (strain ATCC 700084 / mc(2)155)	rph	Ribonuclease PH	0	NaN
A0R1X0	Mycolicibacterium smegmatis (strain ATCC 700084 / mc(2)155)	murI	Glutamate racemase	0	NaN
A0R1Y7	Mycolicibacterium smegmatis (strain ATCC 700084 / mc(2)155)	MSMEG_4920	Probable acetyl-CoA acetyltransferase	0	NaN
A0R1Z9	Mycolicibacterium smegmatis (strain ATCC 700084 / mc(2)155)	atpC	ATP synthase epsilon chain	0	NaN
A0R219	Mycolicibacterium smegmatis (strain ATCC 700084 / mc(2)155)	thrB	Homoserine kinase	0	NaN
A0R2D5	Mycolicibacterium smegmatis (strain ATCC 700084 / mc(2)155)	MSMEG_5073	Putative O-methyltransferase	0	NaN
A0R2E1	Mycolicibacterium smegmatis (strain ATCC 700084 / mc(2)155)	glgC	Glucose-1-phosphate adenylyltransferase	0	NaN
A0R2I8	Mycolicibacterium smegmatis (strain ATCC 700084 / mc(2)155)	MSMEG_5130	Probable monoacyl phosphatidylinositol tetramannoside-binding protein LpqW	0	NaN
A0R2N3	Mycolicibacterium smegmatis (strain ATCC 700084 / mc(2)155)	sir2	NAD-dependent protein deacylase Sir2	0	NaN
A0R2V7	Mycolicibacterium smegmatis (strain ATCC 700084 / mc(2)155)	glyA	Serine hydroxymethyltransferase	0	NaN
A0R2Y2	Mycolicibacterium smegmatis (strain ATCC 700084 / mc(2)155)	purT	Formate-dependent phosphoribosylglycinamide formyltransferase	0	NaN
A0R3D6	Mycolicibacterium smegmatis (strain ATCC 700084 / mc(2)155)	MSMEG_5435	Putative ligase	0	NaN
A0R3I7	Mycolicibacterium smegmatis (strain ATCC 700084 / mc(2)155)	mprB	Signal transduction histidine-protein kinase/phosphatase MprB	0	NaN
A0R420	Mycolicibacterium smegmatis (strain ATCC 700084 / mc(2)155)	pdxH	Pyridoxine/pyridoxamine 5-phosphate oxidase	0	NaN
A0R4C0	Mycolicibacterium smegmatis (strain ATCC 700084 / mc(2)155)	pstB	Phosphate import ATP-binding protein PstB	0	NaN
A0R4M9	Mycolicibacterium smegmatis (strain ATCC 700084 / mc(2)155)	otsA	Trehalose-6-phosphate synthase	0	NaN
A0R4Q0	Mycolicibacterium smegmatis (strain ATCC 700084 / mc(2)155)	gabD2	Putative succinate-semialdehyde dehydrogenase [NADP(+)]	0	NaN
A0R4S9	Mycolicibacterium smegmatis (strain ATCC 700084 / mc(2)155)	ksdD	3-oxosteroid 1-dehydrogenase	0	NaN
A0R528	Mycolicibacterium smegmatis (strain ATCC 700084 / mc(2)155)	kstR	HTH-type transcriptional repressor KstR	0	NaN
A0R558	Mycolicibacterium smegmatis (strain ATCC 700084 / mc(2)155)	cysS	Cysteine--tRNA ligase	0	NaN
A0R561	Mycolicibacterium smegmatis (strain ATCC 700084 / mc(2)155)	carD	RNA polymerase-binding transcription factor CarD	0	NaN
A0R563	Mycolicibacterium smegmatis (strain ATCC 700084 / mc(2)155)	radA	DNA repair protein RadA	0	NaN
A0R564	Mycolicibacterium smegmatis (strain ATCC 700084 / mc(2)155)	disA	DNA integrity scanning protein DisA	0	NaN
A0R596	Mycolicibacterium smegmatis (strain ATCC 700084 / mc(2)155)	dacB	Carboxypeptidase DacB	0	NaN
A0R5N1	Mycolicibacterium smegmatis (strain ATCC 700084 / mc(2)155)	egtA	Glutamate--cysteine ligase EgtA	0	NaN
A0R5Z2	Mycolicibacterium smegmatis (strain ATCC 700084 / mc(2)155)	glfT1	Galactofuranosyltransferase GlfT1	0	NaN
A0R609	Mycolicibacterium smegmatis (strain ATCC 700084 / mc(2)155)	katG1	Catalase-peroxidase 1	0	NaN
A0R626	Mycolicibacterium smegmatis (strain ATCC 700084 / mc(2)155)	MSMEG_6401	Decaprenyl-phosphate phosphoribosyltransferase	0	NaN
A0R635	Mycolicibacterium smegmatis (strain ATCC 700084 / mc(2)155)	MSMEG_6410	Putative Rieske 2Fe-2S iron-sulfur protein	0	NaN
A0R638	Mycolicibacterium smegmatis (strain ATCC 700084 / mc(2)155)	serS	Serine--tRNA ligase	0	NaN
A0R7F9	Mycolicibacterium smegmatis (strain ATCC 700084 / mc(2)155)	rpsF	30S ribosomal protein S6	0	NaN
A0R7G2	Mycolicibacterium smegmatis (strain ATCC 700084 / mc(2)155)	ponA1	Penicillin-binding protein 1A	0	NaN
A0R7G6	Mycolicibacterium smegmatis (strain ATCC 700084 / mc(2)155)	ino1	Inositol-3-phosphate synthase	0	NaN
A0R7K1	Mycolicibacterium smegmatis (strain ATCC 700084 / mc(2)155)	dnaA	Chromosomal replication initiator protein DnaA	0	NaN
P0CH37	Mycolicibacterium smegmatis (strain ATCC 700084 / mc(2)155)	adhC2	NADP-dependent alcohol dehydrogenase C 2	0	NaN
P71533	Mycolicibacterium smegmatis (strain ATCC 700084 / mc(2)155)	secA1	Protein translocase subunit SecA 1	0	NaN
Q50441	Mycolicibacterium smegmatis (strain ATCC 700084 / mc(2)155)	ahpD	Alkyl hydroperoxide reductase AhpD	0	NaN
Q59560	Mycolicibacterium smegmatis (strain ATCC 700084 / mc(2)155)	recA	Protein RecA	0	NaN
Q9RMN9	Mycolicibacterium smegmatis (strain ATCC 700084 / mc(2)155)	mtf2	Fatty-acid O-methyltransferase	0	NaN
Q9ZHC5	Mycolicibacterium smegmatis (strain ATCC 700084 / mc(2)155)	hup	DNA-binding protein HU homolog	0	NaN
A0QNE2	Mycolicibacterium smegmatis (strain ATCC 700084 / mc(2)155)	MSMEG_0007	DUF3566 domain-containing protein	0	NaN
A0QNF2	Mycolicibacterium smegmatis (strain ATCC 700084 / mc(2)155)	MSMEG_0020	Periplasmic binding protein	0	NaN
A0QNI4	Mycolicibacterium smegmatis (strain ATCC 700084 / mc(2)155)	MSMEG_0053	CbiA domain-containing protein	0	NaN
A0QNJ8	Mycolicibacterium smegmatis (strain ATCC 700084 / mc(2)155)	MSMEG_0068	Probable conserved transmembrane protein	0	NaN
A0QNK0	Mycolicibacterium smegmatis (strain ATCC 700084 / mc(2)155)	MSMEG_0070	Uncharacterized protein	0	NaN
A0QNK1	Mycolicibacterium smegmatis (strain ATCC 700084 / mc(2)155)	MSMEG_0071	Uncharacterized protein	0	NaN
A0QNK4	Mycolicibacterium smegmatis (strain ATCC 700084 / mc(2)155)	MSMEG_0076	Antigen MTB48	0	NaN
A0QNK6	Mycolicibacterium smegmatis (strain ATCC 700084 / mc(2)155)	MSMEG_0078	Uncharacterized protein	0	NaN
A0QNL9	Mycolicibacterium smegmatis (strain ATCC 700084 / mc(2)155)	MSMEG_0091	Putative transcriptional regulator	0	NaN
A0QNM0	Mycolicibacterium smegmatis (strain ATCC 700084 / mc(2)155)	MSMEG_0092	Probable transcriptional regulatory protein	0	NaN
A0QNM4	Mycolicibacterium smegmatis (strain ATCC 700084 / mc(2)155)	MSMEG_0096	Peroxisomal hydratase-dehydrogenase-epimerase	0	NaN
A0QNM6	Mycolicibacterium smegmatis (strain ATCC 700084 / mc(2)155)	MSMEG_0098	Methyltransferase	0	NaN
A0QNN0	Mycolicibacterium smegmatis (strain ATCC 700084 / mc(2)155)	MSMEG_0102	Putative acyl-CoA dehydrogenase	0	NaN
A0QNN6	Mycolicibacterium smegmatis (strain ATCC 700084 / mc(2)155)	MSMEG_0108	Acyl-CoA dehydrogenase	0	NaN
A0QNN7	Mycolicibacterium smegmatis (strain ATCC 700084 / mc(2)155)	pntB	NAD(P) transhydrogenase subunit beta	0	NaN
A0QNP8	Mycolicibacterium smegmatis (strain ATCC 700084 / mc(2)155)	MSMEG_0120	Probable transcriptional regulatory protein	0	NaN
A0QNP9	Mycolicibacterium smegmatis (strain ATCC 700084 / mc(2)155)	MSMEG_0121	Rhamnolipids biosynthesis 3-oxoacyl-[acyl-carrier-protein] reductase	0	NaN
A0QNT2	Mycolicibacterium smegmatis (strain ATCC 700084 / mc(2)155)	pyk	Pyruvate kinase	0	NaN
A0QNX9	Mycolicibacterium smegmatis (strain ATCC 700084 / mc(2)155)	MSMEG_0202	IS1096, tnpA protein	0	NaN
A0QNY0	Mycolicibacterium smegmatis (strain ATCC 700084 / mc(2)155)	MSMEG_0203	IS1096, tnpR protein	0	NaN
A0QNZ1	Mycolicibacterium smegmatis (strain ATCC 700084 / mc(2)155)	MSMEG_0214	L-sorbosone dehydrogenase	0	NaN
A0QNZ6	Mycolicibacterium smegmatis (strain ATCC 700084 / mc(2)155)	MSMEG_0219	RNA polymerase sigma factor	0	NaN
A0QNZ8	Mycolicibacterium smegmatis (strain ATCC 700084 / mc(2)155)	MSMEG_0221	Secreted protein	0	NaN
A0QP01	Mycolicibacterium smegmatis (strain ATCC 700084 / mc(2)155)	MSMEG_0224	O-methyltransferase MdmC	0	NaN
A0QP12	Mycolicibacterium smegmatis (strain ATCC 700084 / mc(2)155)	MSMEG_0235	Probable conserved membrane protein	0	NaN
A0QP15	Mycolicibacterium smegmatis (strain ATCC 700084 / mc(2)155)	MSMEG_0238	O-acetylhomoserine/O-acetylserine sulfhydrylase	0	NaN
A0QP16	Mycolicibacterium smegmatis (strain ATCC 700084 / mc(2)155)	MSMEG_0239	O-acetylhomoserine/O-acetylserine sulfhydrylase	0	NaN
A0QP26	Mycolicibacterium smegmatis (strain ATCC 700084 / mc(2)155)	MSMEG_0249	Integral membrane protein	0	NaN
A0QPD8	Mycolicibacterium smegmatis (strain ATCC 700084 / mc(2)155)	MSMEG_0363	TetR-family protein regulatory protein	0	NaN
A0QPE1	Mycolicibacterium smegmatis (strain ATCC 700084 / mc(2)155)	MSMEG_0366	Uncharacterized protein	0	NaN
A0QPE2	Mycolicibacterium smegmatis (strain ATCC 700084 / mc(2)155)	MSMEG_0367	O-demethylpuromycin-O-methyltransferase	0	NaN
A0QPE4	Mycolicibacterium smegmatis (strain ATCC 700084 / mc(2)155)	MSMEG_0369	Uncharacterized protein	0	NaN
A0QPE5	Mycolicibacterium smegmatis (strain ATCC 700084 / mc(2)155)	MSMEG_0370	Uncharacterized protein	0	NaN
A0QPF6	Mycolicibacterium smegmatis (strain ATCC 700084 / mc(2)155)	mmpl4a	Mmp14a protein	0	NaN
A0QPG1	Mycolicibacterium smegmatis (strain ATCC 700084 / mc(2)155)	MSMEG_0386	NAD dependent epimerase/dehydratase family protein	0	NaN
A0QPG4	Mycolicibacterium smegmatis (strain ATCC 700084 / mc(2)155)	gtf1	Gtf1	0	NaN
A0QPG7	Mycolicibacterium smegmatis (strain ATCC 700084 / mc(2)155)	MSMEG_0392	Putative glycosyl transferase	0	NaN
A0QPG9	Mycolicibacterium smegmatis (strain ATCC 700084 / mc(2)155)	MSMEG_0394	Uncharacterized protein	0	NaN
A0QPJ0	Mycolicibacterium smegmatis (strain ATCC 700084 / mc(2)155)	MSMEG_0415	NADH-fmn oxidoreductase	0	NaN
A0QPJ7	Mycolicibacterium smegmatis (strain ATCC 700084 / mc(2)155)	MSMEG_0422	Transferase	0	NaN
A0QPL6	Mycolicibacterium smegmatis (strain ATCC 700084 / mc(2)155)	MSMEG_0441	Uncharacterized protein	0	NaN
A0QPM1	Mycolicibacterium smegmatis (strain ATCC 700084 / mc(2)155)	MSMEG_0446	Putrescine importer	0	NaN
A0QPS9	Mycolicibacterium smegmatis (strain ATCC 700084 / mc(2)155)	MSMEG_0505	Probable sugar ABC transporter, substrate-binding protein, putative	0	NaN
A0QPV3	Mycolicibacterium smegmatis (strain ATCC 700084 / mc(2)155)	MSMEG_0530	Short chain dehydrogenase	0	NaN
A0QPW0	Mycolicibacterium smegmatis (strain ATCC 700084 / mc(2)155)	MSMEG_0537	Uncharacterized protein	0	NaN
A0QPW2	Mycolicibacterium smegmatis (strain ATCC 700084 / mc(2)155)	MSMEG_0539	Transcriptional regulator, Crp/Fnr family protein	0	NaN
A0QPX5	Mycolicibacterium smegmatis (strain ATCC 700084 / mc(2)155)	MSMEG_0552	Uncharacterized protein	0	NaN
A0QPY5	Mycolicibacterium smegmatis (strain ATCC 700084 / mc(2)155)	MSMEG_0563	Uncharacterized protein	0	NaN
A0QPZ0	Mycolicibacterium smegmatis (strain ATCC 700084 / mc(2)155)	MSMEG_0567	Selenophosphate synthetase	0	NaN
A0QQ17	Mycolicibacterium smegmatis (strain ATCC 700084 / mc(2)155)	MSMEG_0594	Iron-sulfur cluster binding protein	0	NaN
A0QQ26	Mycolicibacterium smegmatis (strain ATCC 700084 / mc(2)155)	MSMEG_0603	Putative acyl-CoA dehydrogenase	0	NaN
A0QQ49	Mycolicibacterium smegmatis (strain ATCC 700084 / mc(2)155)	MSMEG_0625	Peptidase S9 domain-containing protein	0	NaN
A0QQ56	Mycolicibacterium smegmatis (strain ATCC 700084 / mc(2)155)	MSMEG_0633	PAP2 superfamily protein	0	NaN
A0QQ61	Mycolicibacterium smegmatis (strain ATCC 700084 / mc(2)155)	MSMEG_0639	Oligopeptide transport ATP-binding protein AppF	0	NaN
A0QQ62	Mycolicibacterium smegmatis (strain ATCC 700084 / mc(2)155)	MSMEG_0640	Oligopeptide transport ATP-binding protein OppD	0	NaN
A0QQ63	Mycolicibacterium smegmatis (strain ATCC 700084 / mc(2)155)	MSMEG_0641	Binding-protein-dependent transport systems inner membrane component	0	NaN
A0QQ92	Mycolicibacterium smegmatis (strain ATCC 700084 / mc(2)155)	MSMEG_0671	S-(Hydroxymethyl)glutathione dehydrogenase	0	NaN
A0QQ93	Mycolicibacterium smegmatis (strain ATCC 700084 / mc(2)155)	MSMEG_0672	Uncharacterized protein	0	NaN
A0QQA1	Mycolicibacterium smegmatis (strain ATCC 700084 / mc(2)155)	MSMEG_0681	p450 heme-thiolate protein	0	NaN
A0QQA8	Mycolicibacterium smegmatis (strain ATCC 700084 / mc(2)155)	MSMEG_0688	Aspartate aminotransferase	0	NaN
A0QQB4	Mycolicibacterium smegmatis (strain ATCC 700084 / mc(2)155)	MSMEG_0695	Isoniazid inductible protein IniA	0	NaN
A0QQC1	Mycolicibacterium smegmatis (strain ATCC 700084 / mc(2)155)	MSMEG_0702	Monooxygenase	0	NaN
A0QQC2	Mycolicibacterium smegmatis (strain ATCC 700084 / mc(2)155)	MSMEG_0703	MDMPI N domain-containing protein	0	NaN
A0QQF9	Mycolicibacterium smegmatis (strain ATCC 700084 / mc(2)155)	MSMEG_0741	Bac luciferase domain-containing protein	0	NaN
A0QQG7	Mycolicibacterium smegmatis (strain ATCC 700084 / mc(2)155)	MSMEG_0749	Carbon monoxide dehydrogenase subunit G (CoxG) family protein	0	NaN
A0QQH1	Mycolicibacterium smegmatis (strain ATCC 700084 / mc(2)155)	MSMEG_0753	Uncharacterized protein	0	NaN
A0QQI1	Mycolicibacterium smegmatis (strain ATCC 700084 / mc(2)155)	MSMEG_0763	Antibiotic transporter	0	NaN
A0QQI2	Mycolicibacterium smegmatis (strain ATCC 700084 / mc(2)155)	MSMEG_0764	Na+/H+ antiporter	0	NaN
A0QQI5	Mycolicibacterium smegmatis (strain ATCC 700084 / mc(2)155)	MSMEG_0767	Uncharacterized protein	0	NaN
A0QQJ3	Mycolicibacterium smegmatis (strain ATCC 700084 / mc(2)155)	MSMEG_0775	Metallo-beta-lactamase superfamily protein	0	NaN
A0QQL1	Mycolicibacterium smegmatis (strain ATCC 700084 / mc(2)155)	MSMEG_0794	SGNH hydro domain-containing protein	0	NaN
A0QQM2	Mycolicibacterium smegmatis (strain ATCC 700084 / mc(2)155)	MSMEG_0806	Hydrolase	0	NaN
A0QQP0	Mycolicibacterium smegmatis (strain ATCC 700084 / mc(2)155)	MSMEG_0824	DLH domain-containing protein	0	NaN
A0QQP1	Mycolicibacterium smegmatis (strain ATCC 700084 / mc(2)155)	thiD	Phosphomethylpyrimidine kinase	0	NaN
A0QQP2	Mycolicibacterium smegmatis (strain ATCC 700084 / mc(2)155)	thiC	Phosphomethylpyrimidine synthase	0	NaN
A0QQQ0	Mycolicibacterium smegmatis (strain ATCC 700084 / mc(2)155)	MSMEG_0834	Tuberculin related peptide	0	NaN
A0QQR1	Mycolicibacterium smegmatis (strain ATCC 700084 / mc(2)155)	MSMEG_0846	NADH-ubiquinone oxidoreductase/multisubunit na+/h+ antiporter, d subunit	0	NaN
A0QQR3	Mycolicibacterium smegmatis (strain ATCC 700084 / mc(2)155)	MSMEG_0848	NADH ubiquinone oxidoreductase subunit 5	0	NaN
A0QQS8	Mycolicibacterium smegmatis (strain ATCC 700084 / mc(2)155)	MSMEG_0863	Short chain dehydrogenase	0	NaN
A0QQT2	Mycolicibacterium smegmatis (strain ATCC 700084 / mc(2)155)	MSMEG_0866	DNA or RNA helicase of superfamily protein II	0	NaN
A0QQU2	Mycolicibacterium smegmatis (strain ATCC 700084 / mc(2)155)	MSMEG_0876	Short chain dehydrogenase	0	NaN
A0QQW0	Mycolicibacterium smegmatis (strain ATCC 700084 / mc(2)155)	MSMEG_0895	Bacterial regulatory protein, GntR family protein	0	NaN
A0QQW4	Mycolicibacterium smegmatis (strain ATCC 700084 / mc(2)155)	MSMEG_0899	Prolyl oligopeptidase family protein	0	NaN
A0QQX0	Mycolicibacterium smegmatis (strain ATCC 700084 / mc(2)155)	pcaC	4-carboxymuconolactone decarboxylase domain protein	0	NaN
A0QQX6	Mycolicibacterium smegmatis (strain ATCC 700084 / mc(2)155)	aceA	Isocitrate lyase	0	NaN
A0QQY1	Mycolicibacterium smegmatis (strain ATCC 700084 / mc(2)155)	MSMEG_0916	Transcriptional regulator, TetR family protein	0	NaN
A0QQY2	Mycolicibacterium smegmatis (strain ATCC 700084 / mc(2)155)	MSMEG_0917	Uncharacterized protein	0	NaN
A0QQY3	Mycolicibacterium smegmatis (strain ATCC 700084 / mc(2)155)	MSMEG_0918	Transcriptional regulator, XRE family protein	0	NaN
A0QQY8	Mycolicibacterium smegmatis (strain ATCC 700084 / mc(2)155)	MSMEG_0923	Uncharacterized protein	0	NaN
A0QQZ4	Mycolicibacterium smegmatis (strain ATCC 700084 / mc(2)155)	MSMEG_0929	ErfK/YbiS/YcfS/YnhG family protein	0	NaN
A0QQZ5	Mycolicibacterium smegmatis (strain ATCC 700084 / mc(2)155)	MSMEG_0930	Serine 3-dehydrogenase	0	NaN
A0QR06	Mycolicibacterium smegmatis (strain ATCC 700084 / mc(2)155)	MSMEG_0941	AP endonuclease, family protein 2	0	NaN
A0QR11	Mycolicibacterium smegmatis (strain ATCC 700084 / mc(2)155)	MSMEG_0946	NAD dependent epimerase/dehydratase family protein	0	NaN
A0QR12	Mycolicibacterium smegmatis (strain ATCC 700084 / mc(2)155)	MSMEG_0947	Acyltransferase	0	NaN
A0QR14	Mycolicibacterium smegmatis (strain ATCC 700084 / mc(2)155)	MSMEG_0949	HAD-superfamily protein subfamily protein IB hydrolase, TIGR01490	0	NaN
A0QR19	Mycolicibacterium smegmatis (strain ATCC 700084 / mc(2)155)	hemD	Uroporphyrinogen-III synthase	0	NaN
A0QR24	Mycolicibacterium smegmatis (strain ATCC 700084 / mc(2)155)	MSMEG_0959	Putative conserved transmembrane protein	0	NaN
A0QR35	Mycolicibacterium smegmatis (strain ATCC 700084 / mc(2)155)	MSMEG_0971	Thioredoxin domain-containing protein	0	NaN
A0QR37	Mycolicibacterium smegmatis (strain ATCC 700084 / mc(2)155)	MSMEG_0973	Conserved membrane protein	0	NaN
A0QR39	Mycolicibacterium smegmatis (strain ATCC 700084 / mc(2)155)	MSMEG_0975	CbiA domain-containing protein	0	NaN
A0QR49	Mycolicibacterium smegmatis (strain ATCC 700084 / mc(2)155)	MSMEG_0985	Sugar transporter family protein	0	NaN
A0QR50	Mycolicibacterium smegmatis (strain ATCC 700084 / mc(2)155)	MSMEG_0986	RemM protein	0	NaN
A0QR51	Mycolicibacterium smegmatis (strain ATCC 700084 / mc(2)155)	MSMEG_0987	Uncharacterized protein	0	NaN
A0QR74	Mycolicibacterium smegmatis (strain ATCC 700084 / mc(2)155)	MSMEG_1011	Short chain dehydrogenase	0	NaN
A0QR90	Mycolicibacterium smegmatis (strain ATCC 700084 / mc(2)155)	MSMEG_1029	Probable transcriptional regulatory protein	0	NaN
A0QR99	Mycolicibacterium smegmatis (strain ATCC 700084 / mc(2)155)	MSMEG_1039	Periplasmic binding protein	0	NaN
A0QRA0	Mycolicibacterium smegmatis (strain ATCC 700084 / mc(2)155)	serB	Phosphoserine phosphatase	0	NaN
A0QRA2	Mycolicibacterium smegmatis (strain ATCC 700084 / mc(2)155)	MSMEG_1043	GntR-family protein transcriptional regulator	0	NaN
A0QRA7	Mycolicibacterium smegmatis (strain ATCC 700084 / mc(2)155)	MSMEG_1048	Probable enoyl-CoA hydratase	0	NaN
A0QRA8	Mycolicibacterium smegmatis (strain ATCC 700084 / mc(2)155)	MSMEG_1049	Methyltransferase, UbiE/COQ5 family protein	0	NaN
A0QRA9	Mycolicibacterium smegmatis (strain ATCC 700084 / mc(2)155)	MSMEG_1050	SAM-dependent methyltransferase	0	NaN
A0QRB3	Mycolicibacterium smegmatis (strain ATCC 700084 / mc(2)155)	MSMEG_1053	Uncharacterized protein	0	NaN
A0QRD2	Mycolicibacterium smegmatis (strain ATCC 700084 / mc(2)155)	MSMEG_1073	Oxidoreductase, short-chain dehydrogenase/reductase family protein	0	NaN
A0QRD4	Mycolicibacterium smegmatis (strain ATCC 700084 / mc(2)155)	MSMEG_1076	Uncharacterized protein	0	NaN
A0QRD5	Mycolicibacterium smegmatis (strain ATCC 700084 / mc(2)155)	MSMEG_1077	Uncharacterized protein	0	NaN
A0QRG4	Mycolicibacterium smegmatis (strain ATCC 700084 / mc(2)155)	MSMEG_1108	Hydrolase, alpha/beta fold family protein	0	NaN
A0QRI9	Mycolicibacterium smegmatis (strain ATCC 700084 / mc(2)155)	MSMEG_1133	Bifunctional short chain isoprenyl diphosphate synthase	0	NaN
A0QRK9	Mycolicibacterium smegmatis (strain ATCC 700084 / mc(2)155)	MSMEG_1153	FAD dependent oxidoreductase	0	NaN
A0QRP5	Mycolicibacterium smegmatis (strain ATCC 700084 / mc(2)155)	MSMEG_1191	Uncharacterized protein	0	NaN
A0QRT9	Mycolicibacterium smegmatis (strain ATCC 700084 / mc(2)155)	MSMEG_1236	Mpr protein	0	NaN
A0QRU5	Mycolicibacterium smegmatis (strain ATCC 700084 / mc(2)155)	iscS	Cysteine desulfurase IscS	0	NaN
A0QRU7	Mycolicibacterium smegmatis (strain ATCC 700084 / mc(2)155)	MSMEG_1244	Uncharacterized protein	0	NaN
A0QRV5	Mycolicibacterium smegmatis (strain ATCC 700084 / mc(2)155)	MSMEG_1252	Uncharacterized protein	0	NaN
A0QRV6	Mycolicibacterium smegmatis (strain ATCC 700084 / mc(2)155)	MSMEG_1253	Uncharacterized protein	0	NaN
A0QRV7	Mycolicibacterium smegmatis (strain ATCC 700084 / mc(2)155)	MSMEG_1254	DEAD/DEAH box helicase	0	NaN
A0QRV8	Mycolicibacterium smegmatis (strain ATCC 700084 / mc(2)155)	MSMEG_1255	DNA helicase	0	NaN
A0QRW3	Mycolicibacterium smegmatis (strain ATCC 700084 / mc(2)155)	MSMEG_1260	Uncharacterized protein	0	NaN
A0QRY7	Mycolicibacterium smegmatis (strain ATCC 700084 / mc(2)155)	MSMEG_1285	Tetratricopeptide repeat family protein	0	NaN
A0QRY8	Mycolicibacterium smegmatis (strain ATCC 700084 / mc(2)155)	MSMEG_1286	Sulfatase family protein	0	NaN
A0QS13	Mycolicibacterium smegmatis (strain ATCC 700084 / mc(2)155)	MSMEG_1311	Oligopeptide transporter, OPT family protein	0	NaN
A0QS34	Mycolicibacterium smegmatis (strain ATCC 700084 / mc(2)155)	MSMEG_1332	Uncharacterized protein	0	NaN
A0QS42	Mycolicibacterium smegmatis (strain ATCC 700084 / mc(2)155)	MSMEG_1342	UPF0336 protein	0	NaN
A0QS43	Mycolicibacterium smegmatis (strain ATCC 700084 / mc(2)155)	secE	Protein translocase subunit SecE	0	NaN
A0QS51	Mycolicibacterium smegmatis (strain ATCC 700084 / mc(2)155)	MSMEG_1352	Hydrolase, alpha/beta fold family protein	0	NaN
A0QS52	Mycolicibacterium smegmatis (strain ATCC 700084 / mc(2)155)	MSMEG_1353	ABC1 family protein	0	NaN
A0QS91	Mycolicibacterium smegmatis (strain ATCC 700084 / mc(2)155)	MSMEG_1393	Uncharacterized protein	0	NaN
A0QS95	Mycolicibacterium smegmatis (strain ATCC 700084 / mc(2)155)	MSMEG_1397	Transcriptional regulator, TetR family protein	0	NaN
A0QSA8	Mycolicibacterium smegmatis (strain ATCC 700084 / mc(2)155)	rocD	Ornithine--oxo-acid transaminase	0	NaN
A0QSB1	Mycolicibacterium smegmatis (strain ATCC 700084 / mc(2)155)	MSMEG_1416	Pyridine nucleotide-disulphide oxidoreductase	0	NaN
A0QSB9	Mycolicibacterium smegmatis (strain ATCC 700084 / mc(2)155)	MSMEG_1424	FMN-dependent dehydrogenase	0	NaN
A0QSC4	Mycolicibacterium smegmatis (strain ATCC 700084 / mc(2)155)	MSMEG_1430	Transcriptional regulator, TetR family protein	0	NaN
A0QSG8	Mycolicibacterium smegmatis (strain ATCC 700084 / mc(2)155)	rplO	50S ribosomal protein L15	0	NaN
A0QSG9	Mycolicibacterium smegmatis (strain ATCC 700084 / mc(2)155)	MSMEG_1475	Bac luciferase domain-containing protein	0	NaN
A0QSI9	Mycolicibacterium smegmatis (strain ATCC 700084 / mc(2)155)	MSMEG_1495	HAD-superfamily protein hydrolase subfamily protein IA, variant 3, putative	0	NaN
A0QSJ2	Mycolicibacterium smegmatis (strain ATCC 700084 / mc(2)155)	mmsA	Methylmalonate-semialdehyde dehydrogenase	0	NaN
A0QSK9	Mycolicibacterium smegmatis (strain ATCC 700084 / mc(2)155)	MSMEG_1515	Two-component sensor histidine kinase	0	NaN
A0QSL0	Mycolicibacterium smegmatis (strain ATCC 700084 / mc(2)155)	MSMEG_1516	Thioredoxin reductase	0	NaN
A0QSL1	Mycolicibacterium smegmatis (strain ATCC 700084 / mc(2)155)	MSMEG_1517	Spfh domain/band 7 family protein, putative	0	NaN
A0QSN6	Mycolicibacterium smegmatis (strain ATCC 700084 / mc(2)155)	MSMEG_1542	Transcriptional regulator	0	NaN
A0QSN7	Mycolicibacterium smegmatis (strain ATCC 700084 / mc(2)155)	MSMEG_1543	Eptc-inducible aldehyde dehydrogenase	0	NaN
A0QSQ8	Mycolicibacterium smegmatis (strain ATCC 700084 / mc(2)155)	MSMEG_1567	Uncharacterized protein	0	NaN
A0QSR5	Mycolicibacterium smegmatis (strain ATCC 700084 / mc(2)155)	MSMEG_1574	Glutamate decarboxylase	0	NaN
A0QSR7	Mycolicibacterium smegmatis (strain ATCC 700084 / mc(2)155)	MSMEG_1576	Alpha/beta hydrolase fold	0	NaN
A0QST9	Mycolicibacterium smegmatis (strain ATCC 700084 / mc(2)155)	MSMEG_1598	Uncharacterized protein	0	NaN
A0QSU3	Mycolicibacterium smegmatis (strain ATCC 700084 / mc(2)155)	guaB	Inosine-5-monophosphate dehydrogenase	0	NaN
A0QSX4	Mycolicibacterium smegmatis (strain ATCC 700084 / mc(2)155)	MSMEG_1635	Nitroreductase family protein	0	NaN
A0QSX9	Mycolicibacterium smegmatis (strain ATCC 700084 / mc(2)155)	MSMEG_1640	ATP/GTP-binding protein	0	NaN
A0QSY2	Mycolicibacterium smegmatis (strain ATCC 700084 / mc(2)155)	MSMEG_1643	Uncharacterized protein	0	NaN
A0QSY4	Mycolicibacterium smegmatis (strain ATCC 700084 / mc(2)155)	MSMEG_1645	NADH:flavin oxidoreductase/nadh oxidase	0	NaN
A0QSZ1	Mycolicibacterium smegmatis (strain ATCC 700084 / mc(2)155)	MSMEG_1652	O-acetylhomoserine sulfhydrylase	0	NaN
A0QT01	Mycolicibacterium smegmatis (strain ATCC 700084 / mc(2)155)	MSMEG_1662	Taurine-pyruvate aminotransferase	0	NaN
A0QT09	Mycolicibacterium smegmatis (strain ATCC 700084 / mc(2)155)	MSMEG_1671	Succinate dehydrogenase hydrophobic membrane anchor protein SdhD	0	NaN
A0QT14	Mycolicibacterium smegmatis (strain ATCC 700084 / mc(2)155)	add	Adenosine deaminase	0	NaN
A0QT17	Mycolicibacterium smegmatis (strain ATCC 700084 / mc(2)155)	MSMEG_1679	Peptidase M20 domain-containing protein 2	0	NaN
A0QT19	Mycolicibacterium smegmatis (strain ATCC 700084 / mc(2)155)	MSMEG_1681	Endoribonuclease L-PSP superfamily protein	0	NaN
A0QT20	Mycolicibacterium smegmatis (strain ATCC 700084 / mc(2)155)	MSMEG_1682	Flavin-containing monooxygenase FMO	0	NaN
A0QT91	Mycolicibacterium smegmatis (strain ATCC 700084 / mc(2)155)	MSMEG_1757	DEAD/DEAH box helicase	0	NaN
A0QT96	Mycolicibacterium smegmatis (strain ATCC 700084 / mc(2)155)	MSMEG_1762	Piperideine-6-carboxylic acid dehydrogenase	0	NaN
A0QT98	Mycolicibacterium smegmatis (strain ATCC 700084 / mc(2)155)	MSMEG_1764	L-lysine-epsilon aminotransferase	0	NaN
A0QTB6	Mycolicibacterium smegmatis (strain ATCC 700084 / mc(2)155)	MSMEG_1782	Oxidoreductase, short chain dehydrogenase/reductase family protein	0	NaN
A0QTD7	Mycolicibacterium smegmatis (strain ATCC 700084 / mc(2)155)	MSMEG_1803	RsbW protein	0	NaN
A0QTD8	Mycolicibacterium smegmatis (strain ATCC 700084 / mc(2)155)	MSMEG_1804	RNA polymerase sigma-F factor	0	NaN
A0QTF9	Mycolicibacterium smegmatis (strain ATCC 700084 / mc(2)155)	MSMEG_1826	dTDP-RhA:a-D-GlcNAc-diphosphoryl polyprenol, a-3-L-rhamnosyl transferase	0	NaN
A0QTG9	Mycolicibacterium smegmatis (strain ATCC 700084 / mc(2)155)	MSMEG_1837	Secreted protein	0	NaN
A0QTI2	Mycolicibacterium smegmatis (strain ATCC 700084 / mc(2)155)	MSMEG_1854	Valosin containing protein-1	0	NaN
A0QTL0	Mycolicibacterium smegmatis (strain ATCC 700084 / mc(2)155)	MSMEG_1882	Diacylglycerol O-acyltransferase	0	NaN
A0QTL3	Mycolicibacterium smegmatis (strain ATCC 700084 / mc(2)155)	MSMEG_1885	2Fe-2S iron-sulfur cluster binding domain protein	0	NaN
A0QTP6	Mycolicibacterium smegmatis (strain ATCC 700084 / mc(2)155)	MSMEG_1918	Sensor histidine kinase	0	NaN
A0QTP8	Mycolicibacterium smegmatis (strain ATCC 700084 / mc(2)155)	MSMEG_1920	Diacylglycerol kinase, catalytic region	0	NaN
A0QTQ5	Mycolicibacterium smegmatis (strain ATCC 700084 / mc(2)155)	MSMEG_1927	Cobyrinic Acid a,c-diamide synthase	0	NaN
A0QTQ8	Mycolicibacterium smegmatis (strain ATCC 700084 / mc(2)155)	MSMEG_1930	DEAD/DEAH box helicase	0	NaN
A0QTR1	Mycolicibacterium smegmatis (strain ATCC 700084 / mc(2)155)	MSMEG_1932	MmpS3 protein	0	NaN
A0QTR3	Mycolicibacterium smegmatis (strain ATCC 700084 / mc(2)155)	MSMEG_1935	TetR-family protein transcriptional regulator	0	NaN
A0QTR5	Mycolicibacterium smegmatis (strain ATCC 700084 / mc(2)155)	MSMEG_1937	Molybdopterin biosynthesis protein MoeB	0	NaN
A0QTT0	Mycolicibacterium smegmatis (strain ATCC 700084 / mc(2)155)	MSMEG_1952	DNA helicase	0	NaN
A0QTT2	Mycolicibacterium smegmatis (strain ATCC 700084 / mc(2)155)	MSMEG_1954	ABC1 family protein	0	NaN
A0QTT5	Mycolicibacterium smegmatis (strain ATCC 700084 / mc(2)155)	MSMEG_1957	Uncharacterized protein	0	NaN
A0QTT6	Mycolicibacterium smegmatis (strain ATCC 700084 / mc(2)155)	MSMEG_1958	Endopeptidase La	0	NaN
A0QTV6	Mycolicibacterium smegmatis (strain ATCC 700084 / mc(2)155)	MSMEG_1980	Monooxygenase	0	NaN
A0QTX4	Mycolicibacterium smegmatis (strain ATCC 700084 / mc(2)155)	MSMEG_1998	Hydrolase, alpha/beta fold family protein	0	NaN
A0QTZ2	Mycolicibacterium smegmatis (strain ATCC 700084 / mc(2)155)	modA	Molybdate ABC transporter, periplasmic molybdate-binding protein	0	NaN
A0QU00	Mycolicibacterium smegmatis (strain ATCC 700084 / mc(2)155)	MSMEG_2026	Short chain dehydrogenase	0	NaN
A0QU10	Mycolicibacterium smegmatis (strain ATCC 700084 / mc(2)155)	MSMEG_2035	Amine oxidase [flavin-containing] B	0	NaN
A0QU11	Mycolicibacterium smegmatis (strain ATCC 700084 / mc(2)155)	MSMEG_2037	Bac luciferase domain-containing protein	0	NaN
A0QU17	Mycolicibacterium smegmatis (strain ATCC 700084 / mc(2)155)	MSMEG_2044	Integral membrane transport protein	0	NaN
A0QU18	Mycolicibacterium smegmatis (strain ATCC 700084 / mc(2)155)	MSMEG_2045	Monoxygenase	0	NaN
A0QU44	Mycolicibacterium smegmatis (strain ATCC 700084 / mc(2)155)	MSMEG_2071	Transcriptional regulator, TetR family protein	0	NaN
A0QU54	Mycolicibacterium smegmatis (strain ATCC 700084 / mc(2)155)	MSMEG_2081	Putative acyl-CoA dehydrogenase	0	NaN
A0QU62	Mycolicibacterium smegmatis (strain ATCC 700084 / mc(2)155)	MSMEG_2090	Cell division protein FtsX	0	NaN
A0QU74	Mycolicibacterium smegmatis (strain ATCC 700084 / mc(2)155)	MSMEG_2104	GntR-family protein transcriptional regulator	0	NaN
A0QU86	Mycolicibacterium smegmatis (strain ATCC 700084 / mc(2)155)	MSMEG_2116	PTS system, glucose-specific IIBC component	0	NaN
A0QUA6	Mycolicibacterium smegmatis (strain ATCC 700084 / mc(2)155)	pgm	Phosphoglucomutase, alpha-D-glucose phosphate-specific	0	NaN
A0QUG1	Mycolicibacterium smegmatis (strain ATCC 700084 / mc(2)155)	MSMEG_2195	Transcriptional regulator, TetR family protein	0	NaN
A0QUG3	Mycolicibacterium smegmatis (strain ATCC 700084 / mc(2)155)	MSMEG_2196	Sensory box/response regulator	0	NaN
A0QUG4	Mycolicibacterium smegmatis (strain ATCC 700084 / mc(2)155)	MSMEG_2198	ThiF family protein	0	NaN
A0QUH0	Mycolicibacterium smegmatis (strain ATCC 700084 / mc(2)155)	MSMEG_2204	Carveol dehydrogenase ((+)-trans-carveol dehydrogenase)	0	NaN
A0QUH4	Mycolicibacterium smegmatis (strain ATCC 700084 / mc(2)155)	MSMEG_2208	Acyl-CoA dehydrogenase	0	NaN
A0QUM7	Mycolicibacterium smegmatis (strain ATCC 700084 / mc(2)155)	hybC	Hydrogenase-2, large subunit	0	NaN
A0QUN5	Mycolicibacterium smegmatis (strain ATCC 700084 / mc(2)155)	hypB	Hydrogenase accessory protein HypB	0	NaN
A0QUN9	Mycolicibacterium smegmatis (strain ATCC 700084 / mc(2)155)	hypD	Hydrogenase expression/formation protein HypD	0	NaN
A0QUV2	Mycolicibacterium smegmatis (strain ATCC 700084 / mc(2)155)	MSMEG_2346	Phytoene synthase	0	NaN
A0QUV4	Mycolicibacterium smegmatis (strain ATCC 700084 / mc(2)155)	MSMEG_2349	Glycosyl hydrolase, family protein 57	0	NaN
A0QUX0	Mycolicibacterium smegmatis (strain ATCC 700084 / mc(2)155)	gatA	Glutamyl-tRNA(Gln) amidotransferase subunit A	0	NaN
A0QUX3	Mycolicibacterium smegmatis (strain ATCC 700084 / mc(2)155)	MSMEG_2369	LppZ protein	0	NaN
A0QUX4	Mycolicibacterium smegmatis (strain ATCC 700084 / mc(2)155)	MSMEG_2370	DoxX subfamily protein, putative	0	NaN
A0QUX6	Mycolicibacterium smegmatis (strain ATCC 700084 / mc(2)155)	ilvB	Acetolactate synthase	0	NaN
A0QUY1	Mycolicibacterium smegmatis (strain ATCC 700084 / mc(2)155)	MSMEG_2377	p49 protein	0	NaN
A0QUY2	Mycolicibacterium smegmatis (strain ATCC 700084 / mc(2)155)	serA	D-3-phosphoglycerate dehydrogenase	0	NaN
A0QUY3	Mycolicibacterium smegmatis (strain ATCC 700084 / mc(2)155)	leuB	3-isopropylmalate dehydrogenase	0	NaN
A0QUY6	Mycolicibacterium smegmatis (strain ATCC 700084 / mc(2)155)	MSMEG_2382	5-carboxymethyl-2-hydroxymuconate delta-isomerase	0	NaN
A0QUZ0	Mycolicibacterium smegmatis (strain ATCC 700084 / mc(2)155)	leuD	3-isopropylmalate dehydratase small subunit	0	NaN
A0QUZ3	Mycolicibacterium smegmatis (strain ATCC 700084 / mc(2)155)	ppk	Polyphosphate kinase	0	NaN
A0QUZ5	Mycolicibacterium smegmatis (strain ATCC 700084 / mc(2)155)	gpsA	Glycerol-3-phosphate dehydrogenase [NAD(P)+]	0	NaN
A0QUZ6	Mycolicibacterium smegmatis (strain ATCC 700084 / mc(2)155)	MSMEG_2394	Putative cystathionine gamma-synthase	0	NaN
A0QV11	Mycolicibacterium smegmatis (strain ATCC 700084 / mc(2)155)	MSMEG_2409	Alpha/beta hydrolase fold family protein	0	NaN
A0QV18	Mycolicibacterium smegmatis (strain ATCC 700084 / mc(2)155)	MSMEG_2416	Uncharacterized protein	0	NaN
A0QV25	Mycolicibacterium smegmatis (strain ATCC 700084 / mc(2)155)	smc	Chromosome partition protein Smc	0	NaN
A0QV26	Mycolicibacterium smegmatis (strain ATCC 700084 / mc(2)155)	ftsY	Signal recognition particle receptor FtsY	0	NaN
A0QV28	Mycolicibacterium smegmatis (strain ATCC 700084 / mc(2)155)	MSMEG_2426	Nitrogen regulatory protein P-II	0	NaN
A0QV32	Mycolicibacterium smegmatis (strain ATCC 700084 / mc(2)155)	ffh	Signal recognition particle protein	0	NaN
A0QV43	Mycolicibacterium smegmatis (strain ATCC 700084 / mc(2)155)	lepB	Signal peptidase I	0	NaN
A0QV46	Mycolicibacterium smegmatis (strain ATCC 700084 / mc(2)155)	MSMEG_2444	Dienelactone hydrolase family protein	0	NaN
A0QV49	Mycolicibacterium smegmatis (strain ATCC 700084 / mc(2)155)	MSMEG_2447	Regulatory protein	0	NaN
A0QV60	Mycolicibacterium smegmatis (strain ATCC 700084 / mc(2)155)	MSMEG_2458	NMT1 domain-containing protein	0	NaN
A0QVB6	Mycolicibacterium smegmatis (strain ATCC 700084 / mc(2)155)	MSMEG_2516	Putative oxidoreductase	0	NaN
A0QVC0	Mycolicibacterium smegmatis (strain ATCC 700084 / mc(2)155)	MSMEG_2521	Amidase	0	NaN
A0QVC7	Mycolicibacterium smegmatis (strain ATCC 700084 / mc(2)155)	MSMEG_2528	Glycerate kinase	0	NaN
A0QVC8	Mycolicibacterium smegmatis (strain ATCC 700084 / mc(2)155)	MSMEG_2529	Glyoxylate reductase	0	NaN
A0QVF3	Mycolicibacterium smegmatis (strain ATCC 700084 / mc(2)155)	MSMEG_2554	Phosphotransferase enzyme family protein	0	NaN
A0QVH9	Mycolicibacterium smegmatis (strain ATCC 700084 / mc(2)155)	ispG	4-hydroxy-3-methylbut-2-en-1-yl diphosphate synthase (flavodoxin)	0	NaN
A0QVI4	Mycolicibacterium smegmatis (strain ATCC 700084 / mc(2)155)	MSMEG_2585	Uncharacterized protein	0	NaN
A0QVI6	Mycolicibacterium smegmatis (strain ATCC 700084 / mc(2)155)	map	Methionine aminopeptidase	0	NaN
A0QVJ7	Mycolicibacterium smegmatis (strain ATCC 700084 / mc(2)155)	MSMEG_2598	Short chain dehydrogenase	0	NaN
A0QVL1	Mycolicibacterium smegmatis (strain ATCC 700084 / mc(2)155)	MSMEG_2612	Hydrolase 4 domain-containing protein	0	NaN
A0QVL4	Mycolicibacterium smegmatis (strain ATCC 700084 / mc(2)155)	MSMEG_2615	Chelatase	0	NaN
A0QVL5	Mycolicibacterium smegmatis (strain ATCC 700084 / mc(2)155)	cobO	Cob(I)alamin adenosyltransferase	0	NaN
A0QVL8	Mycolicibacterium smegmatis (strain ATCC 700084 / mc(2)155)	MSMEG_2619	Efflux protein	0	NaN
A0QVM7	Mycolicibacterium smegmatis (strain ATCC 700084 / mc(2)155)	infB	Translation initiation factor IF-2	0	NaN
A0QVP3	Mycolicibacterium smegmatis (strain ATCC 700084 / mc(2)155)	MSMEG_2644	Putative hydrolase	0	NaN
A0QVP7	Mycolicibacterium smegmatis (strain ATCC 700084 / mc(2)155)	MSMEG_2648	Sfp-type phosphopantetheinyl transferase	0	NaN
A0QVQ6	Mycolicibacterium smegmatis (strain ATCC 700084 / mc(2)155)	MSMEG_2657	Peptidase, M16 family protein	0	NaN
A0QVQ9	Mycolicibacterium smegmatis (strain ATCC 700084 / mc(2)155)	MSMEG_2660	Transcriptional regulator, AsnC family protein	0	NaN
A0QVR6	Mycolicibacterium smegmatis (strain ATCC 700084 / mc(2)155)	MSMEG_2668	Uncharacterized protein	0	NaN
A0QVT1	Mycolicibacterium smegmatis (strain ATCC 700084 / mc(2)155)	dapA	4-hydroxy-tetrahydrodipicolinate synthase	0	NaN
A0QVT6	Mycolicibacterium smegmatis (strain ATCC 700084 / mc(2)155)	MSMEG_2690	DNA translocase FtsK	0	NaN
A0QVU0	Mycolicibacterium smegmatis (strain ATCC 700084 / mc(2)155)	MSMEG_2693	Competence-damaged protein	0	NaN
A0QVW5	Mycolicibacterium smegmatis (strain ATCC 700084 / mc(2)155)	MSMEG_2719	Hydrogen:quinone oxidoreductase	0	NaN
A0QVX2	Mycolicibacterium smegmatis (strain ATCC 700084 / mc(2)155)	MSMEG_2726	Glutamate permease	0	NaN
A0QVZ0	Mycolicibacterium smegmatis (strain ATCC 700084 / mc(2)155)	MSMEG_2746	Conserved hypothetical alanine and leucine rich protein	0	NaN
A0QVZ5	Mycolicibacterium smegmatis (strain ATCC 700084 / mc(2)155)	MSMEG_2752	RNA polymerase sigma factor	0	NaN
A0QW04	Mycolicibacterium smegmatis (strain ATCC 700084 / mc(2)155)	MSMEG_2762	Inositol-1-monophosphatase	0	NaN
A0QW05	Mycolicibacterium smegmatis (strain ATCC 700084 / mc(2)155)	MSMEG_2761	Putative secreted alanine rich protein	0	NaN
A0QW06	Mycolicibacterium smegmatis (strain ATCC 700084 / mc(2)155)	MSMEG_2763	Uncharacterized protein	0	NaN
A0QW07	Mycolicibacterium smegmatis (strain ATCC 700084 / mc(2)155)	MSMEG_2764	Probable conserved alanine rich transmembrane protein	0	NaN
A0QW13	Mycolicibacterium smegmatis (strain ATCC 700084 / mc(2)155)	MSMEG_2769	TrkB protein	0	NaN
A0QW14	Mycolicibacterium smegmatis (strain ATCC 700084 / mc(2)155)	MSMEG_2771	TrkA protein	0	NaN
A0QW16	Mycolicibacterium smegmatis (strain ATCC 700084 / mc(2)155)	MSMEG_2773	Putative RNA methyltransferase	0	NaN
A0QW17	Mycolicibacterium smegmatis (strain ATCC 700084 / mc(2)155)	MSMEG_2774	Diguanylate cyclase (Ggdef) domain protein	0	NaN
A0QW31	Mycolicibacterium smegmatis (strain ATCC 700084 / mc(2)155)	MSMEG_2788	ATP/GTP-binding integral membrane protein	0	NaN
A0QW36	Mycolicibacterium smegmatis (strain ATCC 700084 / mc(2)155)	MSMEG_2793	Sensor-type histidine kinase PrrB	0	NaN
A0QW43	Mycolicibacterium smegmatis (strain ATCC 700084 / mc(2)155)	MSMEG_2800	NADPH-dependent fmn reductase	0	NaN
A0QW54	Mycolicibacterium smegmatis (strain ATCC 700084 / mc(2)155)	MSMEG_2811	Hydride transferase 1	0	NaN
A0QW60	Mycolicibacterium smegmatis (strain ATCC 700084 / mc(2)155)	MSMEG_2820	Uncharacterized protein	0	NaN
A0QWI7	Mycolicibacterium smegmatis (strain ATCC 700084 / mc(2)155)	MSMEG_2956	NAD dependent epimerase/dehydratase family protein	0	NaN
A0QWJ1	Mycolicibacterium smegmatis (strain ATCC 700084 / mc(2)155)	yajC	Preprotein translocase, YajC subunit	0	NaN
A0QWJ2	Mycolicibacterium smegmatis (strain ATCC 700084 / mc(2)155)	secD	Protein translocase subunit SecD	0	NaN
A0QWJ4	Mycolicibacterium smegmatis (strain ATCC 700084 / mc(2)155)	MSMEG_2963	Bacterial extracellular solute-binding protein, family protein 5	0	NaN
A0QWK6	Mycolicibacterium smegmatis (strain ATCC 700084 / mc(2)155)	MSMEG_2975	Metallo-beta-lactamase family protein	0	NaN
A0QWK7	Mycolicibacterium smegmatis (strain ATCC 700084 / mc(2)155)	hisS	Histidine--tRNA ligase	0	NaN
A0QWN0	Mycolicibacterium smegmatis (strain ATCC 700084 / mc(2)155)	MSMEG_3000	Metallopeptidase, zinc binding	0	NaN
A0QWQ0	Mycolicibacterium smegmatis (strain ATCC 700084 / mc(2)155)	MSMEG_3020	Uncharacterized protein	0	NaN
A0QWQ1	Mycolicibacterium smegmatis (strain ATCC 700084 / mc(2)155)	MSMEG_3021	AAA ATPase, central region	0	NaN
A0QWR1	Mycolicibacterium smegmatis (strain ATCC 700084 / mc(2)155)	aroB	3-dehydroquinate synthase	0	NaN
A0QWS3	Mycolicibacterium smegmatis (strain ATCC 700084 / mc(2)155)	MSMEG_3045	Integral membrane protein	0	NaN
A0QWS4	Mycolicibacterium smegmatis (strain ATCC 700084 / mc(2)155)	carA	Carbamoyl-phosphate synthase small chain	0	NaN
A0QWS5	Mycolicibacterium smegmatis (strain ATCC 700084 / mc(2)155)	carB	Carbamoyl-phosphate synthase large chain	0	NaN
A0QWT4	Mycolicibacterium smegmatis (strain ATCC 700084 / mc(2)155)	metN	Methionine import ATP-binding protein MetN	0	NaN
A0QWT9	Mycolicibacterium smegmatis (strain ATCC 700084 / mc(2)155)	priA	Probable primosomal protein N	0	NaN
A0QWU1	Mycolicibacterium smegmatis (strain ATCC 700084 / mc(2)155)	MSMEG_3063	LemA protein	0	NaN
A0QWV8	Mycolicibacterium smegmatis (strain ATCC 700084 / mc(2)155)	MSMEG_3080	Putative gluconeogenesis factor	0	NaN
A0QWW4	Mycolicibacterium smegmatis (strain ATCC 700084 / mc(2)155)	tpiA	Triosephosphate isomerase	0	NaN
A0QWX3	Mycolicibacterium smegmatis (strain ATCC 700084 / mc(2)155)	MSMEG_3095	D-ribose-binding periplasmic protein	0	NaN
A0QWX8	Mycolicibacterium smegmatis (strain ATCC 700084 / mc(2)155)	zwf	Glucose-6-phosphate 1-dehydrogenase	0	NaN
A0QWY3	Mycolicibacterium smegmatis (strain ATCC 700084 / mc(2)155)	MSMEG_3106	Quinone oxidoreductase	0	NaN
A0QWY4	Mycolicibacterium smegmatis (strain ATCC 700084 / mc(2)155)	MSMEG_3107	Uncharacterized protein	0	NaN
A0QWY8	Mycolicibacterium smegmatis (strain ATCC 700084 / mc(2)155)	MSMEG_3111	Extracellular solute-binding protein, family protein 1	0	NaN
A0QX00	Mycolicibacterium smegmatis (strain ATCC 700084 / mc(2)155)	sufD	FeS assembly protein SufD	0	NaN
A0QX01	Mycolicibacterium smegmatis (strain ATCC 700084 / mc(2)155)	sufC	FeS assembly ATPase SufC	0	NaN
A0QX17	Mycolicibacterium smegmatis (strain ATCC 700084 / mc(2)155)	MSMEG_3140	ABC transporter ATP-binding protein, possibly in EF-3 subfamily protein	0	NaN
A0QX25	Mycolicibacterium smegmatis (strain ATCC 700084 / mc(2)155)	MSMEG_3148	DUF58 domain-containing protein	0	NaN
A0QX31	Mycolicibacterium smegmatis (strain ATCC 700084 / mc(2)155)	MSMEG_3154	Membrane protein implicated in regulation of membrane protease activity	0	NaN
A0QX36	Mycolicibacterium smegmatis (strain ATCC 700084 / mc(2)155)	MSMEG_3159	Methylmalonyl-CoA mutase large subunit	0	NaN
A0QX55	Mycolicibacterium smegmatis (strain ATCC 700084 / mc(2)155)	MSMEG_3178	DNA polymerase III subunit alpha	0	NaN
A0QX85	Mycolicibacterium smegmatis (strain ATCC 700084 / mc(2)155)	priA	Phosphoribosyl isomerase A	0	NaN
A0QX91	Mycolicibacterium smegmatis (strain ATCC 700084 / mc(2)155)	MSMEG_3215	ABC-type molybdenum transport system, ATPase component/photorepair protein PhrA	0	NaN
A0QX94	Mycolicibacterium smegmatis (strain ATCC 700084 / mc(2)155)	MSMEG_3218	Trp region conserved hypothetical membrane protein	0	NaN
A0QX96	Mycolicibacterium smegmatis (strain ATCC 700084 / mc(2)155)	trpB	Tryptophan synthase beta chain	0	NaN
A0QX97	Mycolicibacterium smegmatis (strain ATCC 700084 / mc(2)155)	trpA	Tryptophan synthase alpha chain	0	NaN
A0QXA3	Mycolicibacterium smegmatis (strain ATCC 700084 / mc(2)155)	pyk	Pyruvate kinase	0	NaN
A0QXB2	Mycolicibacterium smegmatis (strain ATCC 700084 / mc(2)155)	MSMEG_3237	ATP-binding protein	0	NaN
A0QXC2	Mycolicibacterium smegmatis (strain ATCC 700084 / mc(2)155)	MSMEG_3249	Branched-chain amino acid ABC transporter, permease protein	0	NaN
A0QXC3	Mycolicibacterium smegmatis (strain ATCC 700084 / mc(2)155)	MSMEG_3250	ABC transporter, ATP-binding protein	0	NaN
A0QXC4	Mycolicibacterium smegmatis (strain ATCC 700084 / mc(2)155)	MSMEG_3251	Branched-chain amino acid ABC transporter ATP-binding protein	0	NaN
A0QXC6	Mycolicibacterium smegmatis (strain ATCC 700084 / mc(2)155)	MSMEG_3253	Uncharacterized protein	0	NaN
A0QXD0	Mycolicibacterium smegmatis (strain ATCC 700084 / mc(2)155)	xylB	Xylulose kinase	0	NaN
A0QXD2	Mycolicibacterium smegmatis (strain ATCC 700084 / mc(2)155)	MSMEG_3259	Acyl-CoA dehydrogenase	0	NaN
A0QXF4	Mycolicibacterium smegmatis (strain ATCC 700084 / mc(2)155)	potA	Spermidine/putrescine import ATP-binding protein PotA	0	NaN
A0QXF8	Mycolicibacterium smegmatis (strain ATCC 700084 / mc(2)155)	MSMEG_3285	3-isopropylmalate dehydrogenase	0	NaN
A0QXG0	Mycolicibacterium smegmatis (strain ATCC 700084 / mc(2)155)	MSMEG_3287	Hydrolase, alpha/beta fold family protein	0	NaN
A0QXH8	Mycolicibacterium smegmatis (strain ATCC 700084 / mc(2)155)	MSMEG_3306	Zinc-binding alcohol dehydrogenase	0	NaN
A0QXI0	Mycolicibacterium smegmatis (strain ATCC 700084 / mc(2)155)	MSMEG_3309	Tryptophan synthase	0	NaN
A0QXM9	Mycolicibacterium smegmatis (strain ATCC 700084 / mc(2)155)	MSMEG_3360	Transcriptional regulator, putative	0	NaN
A0QXR4	Mycolicibacterium smegmatis (strain ATCC 700084 / mc(2)155)	MSMEG_3396	Transcriptional regulator, IclR family protein	0	NaN
A0QXT4	Mycolicibacterium smegmatis (strain ATCC 700084 / mc(2)155)	MSMEG_3418	Uncharacterized protein	0	NaN
A0QXW7	Mycolicibacterium smegmatis (strain ATCC 700084 / mc(2)155)	MSMEG_3451	Short-chain dehydrogenase/reductase	0	NaN
A0QXW8	Mycolicibacterium smegmatis (strain ATCC 700084 / mc(2)155)	MSMEG_3452	TetR family protein transcriptional regulator	0	NaN
A0QXY1	Mycolicibacterium smegmatis (strain ATCC 700084 / mc(2)155)	MSMEG_3465	Acyl-CoA synthase	0	NaN
A0QXY9	Mycolicibacterium smegmatis (strain ATCC 700084 / mc(2)155)	upp	Uracil phosphoribosyltransferase	0	NaN
A0QXZ2	Mycolicibacterium smegmatis (strain ATCC 700084 / mc(2)155)	MSMEG_3476	Peptidase, M48 family protein	0	NaN
A0QXZ4	Mycolicibacterium smegmatis (strain ATCC 700084 / mc(2)155)	MSMEG_3478	Aminopyrimidine aminohydrolase	0	NaN
A0QY04	Mycolicibacterium smegmatis (strain ATCC 700084 / mc(2)155)	MSMEG_3488	Transcriptional regulator, AraC family protein	0	NaN
A0QY11	Mycolicibacterium smegmatis (strain ATCC 700084 / mc(2)155)	MSMEG_3495	MmpS5 protein	0	NaN
A0QY12	Mycolicibacterium smegmatis (strain ATCC 700084 / mc(2)155)	MSMEG_3496	MmpL4 protein	0	NaN
A0QY22	Mycolicibacterium smegmatis (strain ATCC 700084 / mc(2)155)	MSMEG_3506	Putative amino acid decarboxylase, Pyridoxal-dependent protein	0	NaN
A0QY29	Mycolicibacterium smegmatis (strain ATCC 700084 / mc(2)155)	MSMEG_3513	Uncharacterized N-acetyltransferase	0	NaN
A0QY48	Mycolicibacterium smegmatis (strain ATCC 700084 / mc(2)155)	MSMEG_3532	Serine/threonine dehydratase family protein	0	NaN
A0QYB1	Mycolicibacterium smegmatis (strain ATCC 700084 / mc(2)155)	MSMEG_3596	ATPase	0	NaN
A0QYB7	Mycolicibacterium smegmatis (strain ATCC 700084 / mc(2)155)	MSMEG_3602	Ribose transport ATP-binding protein RbsA	0	NaN
A0QYD3	Mycolicibacterium smegmatis (strain ATCC 700084 / mc(2)155)	MSMEG_3618	Alanine and proline-rich secreted protein apa	0	NaN
A0QYD7	Mycolicibacterium smegmatis (strain ATCC 700084 / mc(2)155)	MSMEG_3622	Uncharacterized protein	0	NaN
A0QYE8	Mycolicibacterium smegmatis (strain ATCC 700084 / mc(2)155)	MSMEG_3634	IMP dehydrogenase family protein	0	NaN
A0QYF7	Mycolicibacterium smegmatis (strain ATCC 700084 / mc(2)155)	gcvP	Glycine dehydrogenase (decarboxylating)	0	NaN
A0QYF9	Mycolicibacterium smegmatis (strain ATCC 700084 / mc(2)155)	MSMEG_3644	Transcriptional regulator, MerR family protein	0	NaN
A0QYG6	Mycolicibacterium smegmatis (strain ATCC 700084 / mc(2)155)	MSMEG_3651	Membrane associated protein	0	NaN
A0QYH0	Mycolicibacterium smegmatis (strain ATCC 700084 / mc(2)155)	MSMEG_3655	ABC transporter, permease/ATP-binding protein	0	NaN
A0QYI2	Mycolicibacterium smegmatis (strain ATCC 700084 / mc(2)155)	MSMEG_3667	Carboxylic ester hydrolase	0	NaN
A0QYJ2	Mycolicibacterium smegmatis (strain ATCC 700084 / mc(2)155)	MSMEG_3677	Serine/threonine protein kinase	0	NaN
A0QYJ6	Mycolicibacterium smegmatis (strain ATCC 700084 / mc(2)155)	MSMEG_3682	SGNH hydro domain-containing protein	0	NaN
A0QYJ8	Mycolicibacterium smegmatis (strain ATCC 700084 / mc(2)155)	MSMEG_3683	Uncharacterized protein	0	NaN
A0QYL7	Mycolicibacterium smegmatis (strain ATCC 700084 / mc(2)155)	MSMEG_3704	3-alpha-hydroxysteroid dehydrogenase	0	NaN
A0QYQ4	Mycolicibacterium smegmatis (strain ATCC 700084 / mc(2)155)	soj	SpoOJ regulator protein	0	NaN
A0QYS3	Mycolicibacterium smegmatis (strain ATCC 700084 / mc(2)155)	MSMEG_3767	Acyl-CoA synthase	0	NaN
A0QYT5	Mycolicibacterium smegmatis (strain ATCC 700084 / mc(2)155)	MSMEG_3780	Adenylate and Guanylate cyclase catalytic domain protein	0	NaN
A0QYU8	Mycolicibacterium smegmatis (strain ATCC 700084 / mc(2)155)	infC	Translation initiation factor IF-3	0	NaN
A0QYZ2	Mycolicibacterium smegmatis (strain ATCC 700084 / mc(2)155)	polA	DNA polymerase I	0	NaN
A0QZ16	Mycolicibacterium smegmatis (strain ATCC 700084 / mc(2)155)	MSMEG_3863	Pyridoxamine 5-phosphate oxidase family protein	0	NaN
A0QZ26	Mycolicibacterium smegmatis (strain ATCC 700084 / mc(2)155)	MSMEG_3873	Cobalamin biosynthesis protein cobIJ	0	NaN
A0QZ32	Mycolicibacterium smegmatis (strain ATCC 700084 / mc(2)155)	MSMEG_3879	Short chain dehydrogenase	0	NaN
A0QZ56	Mycolicibacterium smegmatis (strain ATCC 700084 / mc(2)155)	MSMEG_3904	LppK protein	0	NaN
A0QZ58	Mycolicibacterium smegmatis (strain ATCC 700084 / mc(2)155)	MSMEG_3906	tRNA (adenine(58)-N(1))-methyltransferase TrmI	0	NaN
A0QZ96	Mycolicibacterium smegmatis (strain ATCC 700084 / mc(2)155)	MSMEG_3945	Universal stress protein family protein	0	NaN
A0QZB3	Mycolicibacterium smegmatis (strain ATCC 700084 / mc(2)155)	MSMEG_3962	Lactate 2-monooxygenase	0	NaN
A0QZB5	Mycolicibacterium smegmatis (strain ATCC 700084 / mc(2)155)	MSMEG_3964	Pyruvate dehydrogenase	0	NaN
A0QZI4	Mycolicibacterium smegmatis (strain ATCC 700084 / mc(2)155)	MSMEG_4036	Crotonobetaine/carnitine-CoA ligase	0	NaN
A0QZJ0	Mycolicibacterium smegmatis (strain ATCC 700084 / mc(2)155)	MSMEG_4042	Transcriptional regulator, GntR family protein	0	NaN
A0QZM4	Mycolicibacterium smegmatis (strain ATCC 700084 / mc(2)155)	MSMEG_4079	Putative hydrolase	0	NaN
A0QZM7	Mycolicibacterium smegmatis (strain ATCC 700084 / mc(2)155)	MSMEG_4083	Putative monooxygenase	0	NaN
A0QZM9	Mycolicibacterium smegmatis (strain ATCC 700084 / mc(2)155)	MSMEG_4085	Nitrilotriacetate monooxygenase component A	0	NaN
A0QZN0	Mycolicibacterium smegmatis (strain ATCC 700084 / mc(2)155)	ssuD	Nitrilotriacetate monooxygenase component A	0	NaN
A0QZQ7	Mycolicibacterium smegmatis (strain ATCC 700084 / mc(2)155)	MSMEG_4113	Acyl-CoA dehydrogenase	0	NaN
A0QZR2	Mycolicibacterium smegmatis (strain ATCC 700084 / mc(2)155)	MSMEG_4118	Acyl-CoA dehydrogenase	0	NaN
A0QZX6	Mycolicibacterium smegmatis (strain ATCC 700084 / mc(2)155)	metH	Methionine synthase	0	NaN
A0QZX8	Mycolicibacterium smegmatis (strain ATCC 700084 / mc(2)155)	MSMEG_4187	Uncharacterized protein	0	NaN
A0QZY7	Mycolicibacterium smegmatis (strain ATCC 700084 / mc(2)155)	MSMEG_4196	LppL protein	0	NaN
A0R007	Mycolicibacterium smegmatis (strain ATCC 700084 / mc(2)155)	MSMEG_4218	Possible conserved transmembrane protein	0	NaN
A0R012	Mycolicibacterium smegmatis (strain ATCC 700084 / mc(2)155)	ftsZ	Cell division protein FtsZ	0	NaN
A0R029	Mycolicibacterium smegmatis (strain ATCC 700084 / mc(2)155)	MSMEG_4240	Polyprenyl synthetase	0	NaN
A0R037	Mycolicibacterium smegmatis (strain ATCC 700084 / mc(2)155)	MSMEG_4248	1-acylglycerol-3-phosphate O-acyltransferase	0	NaN
A0R039	Mycolicibacterium smegmatis (strain ATCC 700084 / mc(2)155)	MSMEG_4250	Putative membrane transport ATPase	0	NaN
A0R042	Mycolicibacterium smegmatis (strain ATCC 700084 / mc(2)155)	MSMEG_4254	AMP-binding enzyme	0	NaN
A0R053	Mycolicibacterium smegmatis (strain ATCC 700084 / mc(2)155)	MSMEG_4264	Uncharacterized protein	0	NaN
A0R058	Mycolicibacterium smegmatis (strain ATCC 700084 / mc(2)155)	asnB	Asparagine synthase (Glutamine-hydrolyzing)	0	NaN
A0R060	Mycolicibacterium smegmatis (strain ATCC 700084 / mc(2)155)	MSMEG_4271	Uncharacterized protein	0	NaN
A0R061	Mycolicibacterium smegmatis (strain ATCC 700084 / mc(2)155)	MSMEG_4272	HesB/YadR/YfhF family protein	0	NaN
A0R070	Mycolicibacterium smegmatis (strain ATCC 700084 / mc(2)155)	MSMEG_4280	Short chain dehydrogenase	0	NaN
A0R073	Mycolicibacterium smegmatis (strain ATCC 700084 / mc(2)155)	MSMEG_4284	Uncharacterized protein	0	NaN
A0R085	Mycolicibacterium smegmatis (strain ATCC 700084 / mc(2)155)	MSMEG_4296	Protease	0	NaN
A0R086	Mycolicibacterium smegmatis (strain ATCC 700084 / mc(2)155)	MSMEG_4297	Diacylglycerol O-acyltransferase	0	NaN
A0R091	Mycolicibacterium smegmatis (strain ATCC 700084 / mc(2)155)	MSMEG_4302	Adenylate cyclase, putative	0	NaN
A0R0B1	Mycolicibacterium smegmatis (strain ATCC 700084 / mc(2)155)	MSMEG_4324	Uncharacterized protein	0	NaN
A0R0B5	Mycolicibacterium smegmatis (strain ATCC 700084 / mc(2)155)	MSMEG_4328	3-oxoacyl-[acyl-carrier-protein] synthase 2	0	NaN
A0R0B6	Mycolicibacterium smegmatis (strain ATCC 700084 / mc(2)155)	MSMEG_4329	Propionyl-CoA carboxylase beta chain	0	NaN
A0R0B9	Mycolicibacterium smegmatis (strain ATCC 700084 / mc(2)155)	MSMEG_4332	Glycerol-3-phosphate dehydrogenase	0	NaN
A0R0C6	Mycolicibacterium smegmatis (strain ATCC 700084 / mc(2)155)	MSMEG_4339	Tetratricopeptide repeat family protein	0	NaN
A0R0C7	Mycolicibacterium smegmatis (strain ATCC 700084 / mc(2)155)	MSMEG_4340	NAD/mycothiol-dependent formaldehyde dehydrogenase	0	NaN
A0R0E5	Mycolicibacterium smegmatis (strain ATCC 700084 / mc(2)155)	MSMEG_4358	D-beta-hydroxybutyrate dehydrogenase	0	NaN
A0R0E9	Mycolicibacterium smegmatis (strain ATCC 700084 / mc(2)155)	MSMEG_4362	Universal stress protein family protein	0	NaN
A0R0F3	Mycolicibacterium smegmatis (strain ATCC 700084 / mc(2)155)	MSMEG_4366	Serine/threonine-protein kinase PknD	0	NaN
A0R0I3	Mycolicibacterium smegmatis (strain ATCC 700084 / mc(2)155)	MSMEG_4396	Isochorismatase hydrolase	0	NaN
A0R0M4	Mycolicibacterium smegmatis (strain ATCC 700084 / mc(2)155)	ctaD	Cytochrome c oxidase subunit 1	0	NaN
A0R0Q5	Mycolicibacterium smegmatis (strain ATCC 700084 / mc(2)155)	MSMEG_4470	ABC transporter	0	NaN
A0R0R0	Mycolicibacterium smegmatis (strain ATCC 700084 / mc(2)155)	MSMEG_4475	LppP protein	0	NaN
A0R0R3	Mycolicibacterium smegmatis (strain ATCC 700084 / mc(2)155)	MSMEG_4479	Uncharacterized protein	0	NaN
A0R0R8	Mycolicibacterium smegmatis (strain ATCC 700084 / mc(2)155)	MSMEG_4484	Putative conserved transmembrane protein	0	NaN
A0R0S6	Mycolicibacterium smegmatis (strain ATCC 700084 / mc(2)155)	MSMEG_4492	Amidase	0	NaN
A0R0S7	Mycolicibacterium smegmatis (strain ATCC 700084 / mc(2)155)	era	GTPase Era	0	NaN
A0R0T1	Mycolicibacterium smegmatis (strain ATCC 700084 / mc(2)155)	MSMEG_4497	PhoH family protein	0	NaN
A0R0U7	Mycolicibacterium smegmatis (strain ATCC 700084 / mc(2)155)	MSMEG_4513	Polyketide synthase	0	NaN
A0R0V9	Mycolicibacterium smegmatis (strain ATCC 700084 / mc(2)155)	MSMEG_4525	Heme chaperone HemW	0	NaN
A0R0W4	Mycolicibacterium smegmatis (strain ATCC 700084 / mc(2)155)	cysA	Sulfate/thiosulfate import ATP-binding protein CysA	0	NaN
A0R0W6	Mycolicibacterium smegmatis (strain ATCC 700084 / mc(2)155)	cysT	Sulfate transport system permease protein CysT	0	NaN
A0R0Z0	Mycolicibacterium smegmatis (strain ATCC 700084 / mc(2)155)	MSMEG_4558	Uncharacterized protein	0	NaN
A0R0Z1	Mycolicibacterium smegmatis (strain ATCC 700084 / mc(2)155)	MSMEG_4557	ABC transporter, ATP-binding protein	0	NaN
A0R0Z5	Mycolicibacterium smegmatis (strain ATCC 700084 / mc(2)155)	MSMEG_4563	Puromycin N-acetyltransferase	0	NaN
A0R113	Mycolicibacterium smegmatis (strain ATCC 700084 / mc(2)155)	MSMEG_4582	Uncharacterized protein	0	NaN
A0R114	Mycolicibacterium smegmatis (strain ATCC 700084 / mc(2)155)	MSMEG_4583	ATPase associated with various cellular activities	0	NaN
A0R157	Mycolicibacterium smegmatis (strain ATCC 700084 / mc(2)155)	MSMEG_4632	Saccharopine dehydrogenase	0	NaN
A0R165	Mycolicibacterium smegmatis (strain ATCC 700084 / mc(2)155)	MSMEG_4641	Salicylate hydroxylase	0	NaN
A0R170	Mycolicibacterium smegmatis (strain ATCC 700084 / mc(2)155)	orB	Alpha oxoglutarate ferredoxin oxidoreductase, beta subunit	0	NaN
A0R171	Mycolicibacterium smegmatis (strain ATCC 700084 / mc(2)155)	MSMEG_4646	Pyruvate synthase	0	NaN
A0R181	Mycolicibacterium smegmatis (strain ATCC 700084 / mc(2)155)	MSMEG_4656	Sugar ABC transporter ATP-binding protein	0	NaN
A0R183	Mycolicibacterium smegmatis (strain ATCC 700084 / mc(2)155)	MSMEG_4658	Sugar ABC transporter substrate-binding protein	0	NaN
A0R184	Mycolicibacterium smegmatis (strain ATCC 700084 / mc(2)155)	MSMEG_4659	GntR-family protein transcriptional regulator	0	NaN
A0R197	Mycolicibacterium smegmatis (strain ATCC 700084 / mc(2)155)	clpP	ATP-dependent Clp protease proteolytic subunit	0	NaN
A0R198	Mycolicibacterium smegmatis (strain ATCC 700084 / mc(2)155)	clpP	ATP-dependent Clp protease proteolytic subunit	0	NaN
A0R1A8	Mycolicibacterium smegmatis (strain ATCC 700084 / mc(2)155)	MSMEG_4686	Putative oxidoreductase YdbC	0	NaN
A0R1B6	Mycolicibacterium smegmatis (strain ATCC 700084 / mc(2)155)	MSMEG_4693	Uncharacterized protein	0	NaN
A0R1C3	Mycolicibacterium smegmatis (strain ATCC 700084 / mc(2)155)	MSMEG_4700	ABC-transporter protein, ATP binding component	0	NaN
A0R1C5	Mycolicibacterium smegmatis (strain ATCC 700084 / mc(2)155)	MSMEG_4702	ABC-type transporter, permease components	0	NaN
A0R1C6	Mycolicibacterium smegmatis (strain ATCC 700084 / mc(2)155)	MSMEG_4703	Glycerol-3-phosphate acyltransferase	0	NaN
A0R1C7	Mycolicibacterium smegmatis (strain ATCC 700084 / mc(2)155)	MSMEG_4704	Acyltransferase family protein	0	NaN
A0R1D0	Mycolicibacterium smegmatis (strain ATCC 700084 / mc(2)155)	MSMEG_4708	Putative methyltransferase	0	NaN
A0R1D1	Mycolicibacterium smegmatis (strain ATCC 700084 / mc(2)155)	MSMEG_4709	Enoyl-CoA hydratase	0	NaN
A0R1D3	Mycolicibacterium smegmatis (strain ATCC 700084 / mc(2)155)	MSMEG_4711	Pyruvate dehydrogenase E1 component subunit beta	0	NaN
A0R1D4	Mycolicibacterium smegmatis (strain ATCC 700084 / mc(2)155)	MSMEG_4712	Pyruvate dehydrogenase E1 component, alpha subunit	0	NaN
A0R1D7	Mycolicibacterium smegmatis (strain ATCC 700084 / mc(2)155)	MSMEG_4715	Acyl-CoA dehydrogenase	0	NaN
A0R1E4	Mycolicibacterium smegmatis (strain ATCC 700084 / mc(2)155)	MSMEG_4722	Short-chain dehydrogenase	0	NaN
A0R1E5	Mycolicibacterium smegmatis (strain ATCC 700084 / mc(2)155)	MSMEG_4723	DUF853 domain-containing protein	0	NaN
A0R1G3	Mycolicibacterium smegmatis (strain ATCC 700084 / mc(2)155)	MSMEG_4742	Clavaldehyde dehydrogenase	0	NaN
A0R1H2	Mycolicibacterium smegmatis (strain ATCC 700084 / mc(2)155)	MSMEG_4752	Uncharacterized protein	0	NaN
A0R1J0	Mycolicibacterium smegmatis (strain ATCC 700084 / mc(2)155)	MSMEG_4771	Uncharacterized protein	0	NaN
A0R1P4	Mycolicibacterium smegmatis (strain ATCC 700084 / mc(2)155)	MSMEG_4826	Putative acyl-CoA dehydrogenase	0	NaN
A0R1R5	Mycolicibacterium smegmatis (strain ATCC 700084 / mc(2)155)	MSMEG_4847	Transcriptional regulator, TetR family protein	0	NaN
A0R1W4	Mycolicibacterium smegmatis (strain ATCC 700084 / mc(2)155)	MSMEG_4896	Non-ribosomal peptide synthetase	0	NaN
A0R1Y2	Mycolicibacterium smegmatis (strain ATCC 700084 / mc(2)155)	MSMEG_4915	Alpha-glucan phosphorylase family protein	0	NaN
A0R1Z6	Mycolicibacterium smegmatis (strain ATCC 700084 / mc(2)155)	murA	UDP-N-acetylglucosamine 1-carboxyvinyltransferase	0	NaN
A0R221	Mycolicibacterium smegmatis (strain ATCC 700084 / mc(2)155)	MSMEG_4957	Homoserine dehydrogenase	0	NaN
A0R230	Mycolicibacterium smegmatis (strain ATCC 700084 / mc(2)155)	MSMEG_4967	Bac luciferase domain-containing protein	0	NaN
A0R253	Mycolicibacterium smegmatis (strain ATCC 700084 / mc(2)155)	MSMEG_4990	DNA-binding response regulator	0	NaN
A0R261	Mycolicibacterium smegmatis (strain ATCC 700084 / mc(2)155)	MSMEG_4999	Bacterial extracellular solute-binding protein, family protein 5	0	NaN
A0R273	Mycolicibacterium smegmatis (strain ATCC 700084 / mc(2)155)	MSMEG_5010	Uncharacterized protein	0	NaN
A0R277	Mycolicibacterium smegmatis (strain ATCC 700084 / mc(2)155)	MSMEG_5014	Copper-translocating P-type ATPase	0	NaN
A0R280	Mycolicibacterium smegmatis (strain ATCC 700084 / mc(2)155)	MSMEG_5017	Lipoprotein	0	NaN
A0R291	Mycolicibacterium smegmatis (strain ATCC 700084 / mc(2)155)	MSMEG_5028	HIT family protein	0	NaN
A0R292	Mycolicibacterium smegmatis (strain ATCC 700084 / mc(2)155)	MSMEG_5030	Uncharacterized protein	0	NaN
A0R2B5	Mycolicibacterium smegmatis (strain ATCC 700084 / mc(2)155)	MSMEG_5053	Short chain alcohol dehydrogenase	0	NaN
A0R2B8	Mycolicibacterium smegmatis (strain ATCC 700084 / mc(2)155)	corA	Magnesium transport protein CorA	0	NaN
A0R2C1	Mycolicibacterium smegmatis (strain ATCC 700084 / mc(2)155)	MSMEG_5059	ABC transporter, permease protein SugB	0	NaN
A0R2D0	Mycolicibacterium smegmatis (strain ATCC 700084 / mc(2)155)	MSMEG_5068	Iron-sulfur cluster carrier protein	0	NaN
A0R2E8	Mycolicibacterium smegmatis (strain ATCC 700084 / mc(2)155)	MSMEG_5086	Very-long-chain acyl-CoA synthetase	0	NaN
A0R2F0	Mycolicibacterium smegmatis (strain ATCC 700084 / mc(2)155)	MSMEG_5088	Tetratricopeptide repeat family protein	0	NaN
A0R2G2	Mycolicibacterium smegmatis (strain ATCC 700084 / mc(2)155)	MSMEG_5100	Pyruvate ferredoxin/flavodoxin oxidoreductase family protein	0	NaN
A0R2H4	Mycolicibacterium smegmatis (strain ATCC 700084 / mc(2)155)	MSMEG_5114	Acyl-CoA synthase	0	NaN
A0R2H7	Mycolicibacterium smegmatis (strain ATCC 700084 / mc(2)155)	MSMEG_5117	Proline dehydrogenase	0	NaN
A0R2I2	Mycolicibacterium smegmatis (strain ATCC 700084 / mc(2)155)	MSMEG_5124	2,4-dienoyl-coA reductase	0	NaN
A0R2M2	Mycolicibacterium smegmatis (strain ATCC 700084 / mc(2)155)	MSMEG_5164	Zinc-type alcohol dehydrogenase-like protein	0	NaN
A0R2N1	Mycolicibacterium smegmatis (strain ATCC 700084 / mc(2)155)	MSMEG_5173	O-methyltransferase, putative	0	NaN
A0R2N4	Mycolicibacterium smegmatis (strain ATCC 700084 / mc(2)155)	MSMEG_5176	Methyltransferase type 11	0	NaN
A0R2S1	Mycolicibacterium smegmatis (strain ATCC 700084 / mc(2)155)	MSMEG_5213	Uncharacterized protein	0	NaN
A0R2S3	Mycolicibacterium smegmatis (strain ATCC 700084 / mc(2)155)	MSMEG_5215	Uncharacterized protein	0	NaN
A0R2T1	Mycolicibacterium smegmatis (strain ATCC 700084 / mc(2)155)	MSMEG_5223	Uncharacterized protein	0	NaN
A0R2T3	Mycolicibacterium smegmatis (strain ATCC 700084 / mc(2)155)	MSMEG_5225	Uncharacterized protein	0	NaN
A0R2T4	Mycolicibacterium smegmatis (strain ATCC 700084 / mc(2)155)	xseA	Exodeoxyribonuclease 7 large subunit	0	NaN
A0R2U4	Mycolicibacterium smegmatis (strain ATCC 700084 / mc(2)155)	MSMEG_5237	Uncharacterized protein	0	NaN
A0R2U5	Mycolicibacterium smegmatis (strain ATCC 700084 / mc(2)155)	MSMEG_5236	Dienelactone hydrolase family protein	0	NaN
A0R2U6	Mycolicibacterium smegmatis (strain ATCC 700084 / mc(2)155)	MSMEG_5238	Uncharacterized protein	0	NaN
A0R2U9	Mycolicibacterium smegmatis (strain ATCC 700084 / mc(2)155)	MSMEG_5241	GAF family protein	0	NaN
A0R2V3	Mycolicibacterium smegmatis (strain ATCC 700084 / mc(2)155)	MSMEG_5245	Universal stress protein family protein	0	NaN
A0R2V5	Mycolicibacterium smegmatis (strain ATCC 700084 / mc(2)155)	MSMEG_5247	PhoH family protein	0	NaN
A0R2V6	Mycolicibacterium smegmatis (strain ATCC 700084 / mc(2)155)	MSMEG_5248	Acyl-[ACP] desaturase	0	NaN
A0R2V8	Mycolicibacterium smegmatis (strain ATCC 700084 / mc(2)155)	MSMEG_5250	CalR9 protein	0	NaN
A0R2X3	Mycolicibacterium smegmatis (strain ATCC 700084 / mc(2)155)	MSMEG_5265	Putative cystathionine gamma-synthase	0	NaN
A0R2X4	Mycolicibacterium smegmatis (strain ATCC 700084 / mc(2)155)	MSMEG_5267	Glutaryl-CoA dehydrogenase	0	NaN
A0R2Y3	Mycolicibacterium smegmatis (strain ATCC 700084 / mc(2)155)	MSMEG_5275	Permease of the major facilitator superfamily protein	0	NaN
A0R2Z1	Mycolicibacterium smegmatis (strain ATCC 700084 / mc(2)155)	MSMEG_5283	Hydrolase, CocE/NonD family protein	0	NaN
A0R2Z2	Mycolicibacterium smegmatis (strain ATCC 700084 / mc(2)155)	MSMEG_5284	Patatin	0	NaN
A0R308	Mycolicibacterium smegmatis (strain ATCC 700084 / mc(2)155)	MSMEG_5300	Short-chain type dehydrogenase/reductase	0	NaN
A0R318	Mycolicibacterium smegmatis (strain ATCC 700084 / mc(2)155)	MSMEG_5310	SAM-dependent methyltransferase	0	NaN
A0R355	Mycolicibacterium smegmatis (strain ATCC 700084 / mc(2)155)	MSMEG_5349	MDMPI N domain-containing protein	0	NaN
A0R364	Mycolicibacterium smegmatis (strain ATCC 700084 / mc(2)155)	MSMEG_5358	Acetamidase/Formamidase family protein	0	NaN
A0R379	Mycolicibacterium smegmatis (strain ATCC 700084 / mc(2)155)	MSMEG_5374	Glutamate--ammonia ligase	0	NaN
A0R3A3	Mycolicibacterium smegmatis (strain ATCC 700084 / mc(2)155)	MSMEG_5400	Dehydrogenase	0	NaN
A0R3A6	Mycolicibacterium smegmatis (strain ATCC 700084 / mc(2)155)	MSMEG_5404	Propionate--CoA ligase	0	NaN
A0R3C1	Mycolicibacterium smegmatis (strain ATCC 700084 / mc(2)155)	MSMEG_5418	Iron permease FTR1	0	NaN
A0R3C5	Mycolicibacterium smegmatis (strain ATCC 700084 / mc(2)155)	mfd	Transcription-repair-coupling factor	0	NaN
A0R3D1	Mycolicibacterium smegmatis (strain ATCC 700084 / mc(2)155)	MSMEG_5430	Retinol dehydrogenase 13	0	NaN
A0R3D2	Mycolicibacterium smegmatis (strain ATCC 700084 / mc(2)155)	rplY	50S ribosomal protein L25	0	NaN
A0R3D9	Mycolicibacterium smegmatis (strain ATCC 700084 / mc(2)155)	ksgA	Ribosomal RNA small subunit methyltransferase A	0	NaN
A0R3E3	Mycolicibacterium smegmatis (strain ATCC 700084 / mc(2)155)	MSMEG_5442	Glutamate dehydrogenase	0	NaN
A0R3E4	Mycolicibacterium smegmatis (strain ATCC 700084 / mc(2)155)	MSMEG_5443	Dehydrogenase	0	NaN
A0R3F3	Mycolicibacterium smegmatis (strain ATCC 700084 / mc(2)155)	MSMEG_5452	DUF5642 domain-containing protein	0	NaN
A0R3H1	Mycolicibacterium smegmatis (strain ATCC 700084 / mc(2)155)	galU	UTP-glucose-1-phosphate uridylyltransferase	0	NaN
A0R3I2	Mycolicibacterium smegmatis (strain ATCC 700084 / mc(2)155)	mscL	Large-conductance mechanosensitive channel	0	NaN
A0R3K4	Mycolicibacterium smegmatis (strain ATCC 700084 / mc(2)155)	MSMEG_5504	Conserved secreted protein	0	NaN
A0R3K5	Mycolicibacterium smegmatis (strain ATCC 700084 / mc(2)155)	MSMEG_5505	Uncharacterized protein	0	NaN
A0R3L0	Mycolicibacterium smegmatis (strain ATCC 700084 / mc(2)155)	MSMEG_5511	von Willebrand factor, type A	0	NaN
A0R3L1	Mycolicibacterium smegmatis (strain ATCC 700084 / mc(2)155)	MSMEG_5512	Magnesium chelatase	0	NaN
A0R3L9	Mycolicibacterium smegmatis (strain ATCC 700084 / mc(2)155)	MSMEG_5520	Bac luciferase domain-containing protein	0	NaN
A0R3N3	Mycolicibacterium smegmatis (strain ATCC 700084 / mc(2)155)	pcrA	ATP-dependent DNA helicase	0	NaN
A0R3N8	Mycolicibacterium smegmatis (strain ATCC 700084 / mc(2)155)	MSMEG_5538	[NADP+] succinate-semialdehyde dehydrogenase	0	NaN
A0R3P3	Mycolicibacterium smegmatis (strain ATCC 700084 / mc(2)155)	MSMEG_5544	Oxidoreductase, short chain dehydrogenase/reductase family protein	0	NaN
A0R3Q0	Mycolicibacterium smegmatis (strain ATCC 700084 / mc(2)155)	cheR	CheR methyltransferase, SAM binding domain protein	0	NaN
A0R3R5	Mycolicibacterium smegmatis (strain ATCC 700084 / mc(2)155)	MSMEG_5568	Clavaldehyde dehydrogenase	0	NaN
A0R3R8	Mycolicibacterium smegmatis (strain ATCC 700084 / mc(2)155)	MSMEG_5571	ABC transporter ATP-binding protein	0	NaN
A0R3S1	Mycolicibacterium smegmatis (strain ATCC 700084 / mc(2)155)	MSMEG_5574	Substrate binding protein	0	NaN
A0R3S9	Mycolicibacterium smegmatis (strain ATCC 700084 / mc(2)155)	MSMEG_5582	Uncharacterized protein	0	NaN
A0R3T7	Mycolicibacterium smegmatis (strain ATCC 700084 / mc(2)155)	MSMEG_5591	Uncharacterized protein	0	NaN
A0R3T9	Mycolicibacterium smegmatis (strain ATCC 700084 / mc(2)155)	MSMEG_5592	Bac luciferase domain-containing protein	0	NaN
A0R3V8	Mycolicibacterium smegmatis (strain ATCC 700084 / mc(2)155)	MSMEG_5612	Amino-acid acetyltransferase	0	NaN
A0R3Y0	Mycolicibacterium smegmatis (strain ATCC 700084 / mc(2)155)	MSMEG_5634	Uncharacterized protein	0	NaN
A0R3Y4	Mycolicibacterium smegmatis (strain ATCC 700084 / mc(2)155)	MSMEG_5638	Metallo-beta-lactamase family protein	0	NaN
A0R3Y5	Mycolicibacterium smegmatis (strain ATCC 700084 / mc(2)155)	MSMEG_5639	Enoyl-CoA hydratase	0	NaN
A0R407	Mycolicibacterium smegmatis (strain ATCC 700084 / mc(2)155)	prrA	DNA-binding response regulator PrrA	0	NaN
A0R408	Mycolicibacterium smegmatis (strain ATCC 700084 / mc(2)155)	MSMEG_5663	Sensor-type histidine kinase PrrB	0	NaN
A0R429	Mycolicibacterium smegmatis (strain ATCC 700084 / mc(2)155)	serC	Phosphoserine aminotransferase	0	NaN
A0R435	Mycolicibacterium smegmatis (strain ATCC 700084 / mc(2)155)	MSMEG_5690	Uncharacterized protein	0	NaN
A0R451	Mycolicibacterium smegmatis (strain ATCC 700084 / mc(2)155)	MSMEG_5706	DNA or RNA helicase of superfamily protein II	0	NaN
A0R453	Mycolicibacterium smegmatis (strain ATCC 700084 / mc(2)155)	MSMEG_5708	DUF2510 domain-containing protein	0	NaN
A0R464	Mycolicibacterium smegmatis (strain ATCC 700084 / mc(2)155)	MSMEG_5719	Oxidoreductase	0	NaN
A0R465	Mycolicibacterium smegmatis (strain ATCC 700084 / mc(2)155)	MSMEG_5720	Putative 3-hydroxyacyl-CoA dehydrogenase	0	NaN
A0R478	Mycolicibacterium smegmatis (strain ATCC 700084 / mc(2)155)	MSMEG_5733	Universal stress protein family protein	0	NaN
A0R479	Mycolicibacterium smegmatis (strain ATCC 700084 / mc(2)155)	MSMEG_5734	Alpha-methylacyl-CoA racemase	0	NaN
A0R484	Mycolicibacterium smegmatis (strain ATCC 700084 / mc(2)155)	MSMEG_5739	Putative long-chain fatty-acid--CoA ligase	0	NaN
A0R4B3	Mycolicibacterium smegmatis (strain ATCC 700084 / mc(2)155)	MSMEG_5773	Fatty acid desaturase	0	NaN
A0R4B7	Mycolicibacterium smegmatis (strain ATCC 700084 / mc(2)155)	phoU	Phosphate-specific transport system accessory protein PhoU	0	NaN
A0R4C4	Mycolicibacterium smegmatis (strain ATCC 700084 / mc(2)155)	MSMEG_5784	Transcriptional regulatory protein	0	NaN
A0R4C5	Mycolicibacterium smegmatis (strain ATCC 700084 / mc(2)155)	MSMEG_5785	Probable exported protein	0	NaN
A0R4D8	Mycolicibacterium smegmatis (strain ATCC 700084 / mc(2)155)	purM	Phosphoribosylformylglycinamidine cyclo-ligase	0	NaN
A0R4F6	Mycolicibacterium smegmatis (strain ATCC 700084 / mc(2)155)	MSMEG_5816	Uncharacterized protein	0	NaN
A0R4G4	Mycolicibacterium smegmatis (strain ATCC 700084 / mc(2)155)	purL	Phosphoribosylformylglycinamidine synthase subunit PurL	0	NaN
A0R4H1	Mycolicibacterium smegmatis (strain ATCC 700084 / mc(2)155)	purQ	Phosphoribosylformylglycinamidine synthase subunit PurQ	0	NaN
A0R4L1	Mycolicibacterium smegmatis (strain ATCC 700084 / mc(2)155)	phoP	DNA-binding response regulator PhoP	0	NaN
A0R4M2	Mycolicibacterium smegmatis (strain ATCC 700084 / mc(2)155)	MSMEG_5884	3-hydroxyisobutyrate dehydrogenase family protein	0	NaN
A0R4M3	Mycolicibacterium smegmatis (strain ATCC 700084 / mc(2)155)	MSMEG_5885	Short chain dehydrogenase	0	NaN
A0R4N1	Mycolicibacterium smegmatis (strain ATCC 700084 / mc(2)155)	MSMEG_5893	Uncharacterized protein	0	NaN
A0R4P1	Mycolicibacterium smegmatis (strain ATCC 700084 / mc(2)155)	MSMEG_5903	Oxidoreductase, short chain dehydrogenase/reductase family protein	0	NaN
A0R4S3	Mycolicibacterium smegmatis (strain ATCC 700084 / mc(2)155)	MSMEG_5935	ATP-dependent DNA helicase	0	NaN
A0R4V7	Mycolicibacterium smegmatis (strain ATCC 700084 / mc(2)155)	MSMEG_5969	Uncharacterized protein	0	NaN
A0R4V8	Mycolicibacterium smegmatis (strain ATCC 700084 / mc(2)155)	MSMEG_5970	Probable glutamate-1-semialdehyde 2,1-aminomutase	0	NaN
A0R4W5	Mycolicibacterium smegmatis (strain ATCC 700084 / mc(2)155)	MSMEG_5976	Epimerase/dehydratase	0	NaN
A0R4Z2	Mycolicibacterium smegmatis (strain ATCC 700084 / mc(2)155)	MSMEG_6004	Oxidoreductase, 2-nitropropane dioxygenase family protein	0	NaN
A0R533	Mycolicibacterium smegmatis (strain ATCC 700084 / mc(2)155)	MSMEG_6047	Cation ABC transporter, periplasmic cation-binding protein, putative	0	NaN
A0R535	Mycolicibacterium smegmatis (strain ATCC 700084 / mc(2)155)	MSMEG_6049	Secreted protein	0	NaN
A0R562	Mycolicibacterium smegmatis (strain ATCC 700084 / mc(2)155)	MSMEG_6078	LpqE protein	0	NaN
A0R572	Mycolicibacterium smegmatis (strain ATCC 700084 / mc(2)155)	MSMEG_6089	Uncharacterized protein	0	NaN
A0R577	Mycolicibacterium smegmatis (strain ATCC 700084 / mc(2)155)	lysS	Lysine--tRNA ligase	0	NaN
A0R587	Mycolicibacterium smegmatis (strain ATCC 700084 / mc(2)155)	folE	GTP cyclohydrolase 1	0	NaN
A0R592	Mycolicibacterium smegmatis (strain ATCC 700084 / mc(2)155)	MSMEG_6109	LpqG protein	0	NaN
A0R593	Mycolicibacterium smegmatis (strain ATCC 700084 / mc(2)155)	hpt	Hypoxanthine phosphoribosyltransferase	0	NaN
A0R595	Mycolicibacterium smegmatis (strain ATCC 700084 / mc(2)155)	MSMEG_6112	Uncharacterized protein	0	NaN
A0R5C4	Mycolicibacterium smegmatis (strain ATCC 700084 / mc(2)155)	MSMEG_6141	N-acyl-D-glutamate amidohydrolase	0	NaN
A0R5E2	Mycolicibacterium smegmatis (strain ATCC 700084 / mc(2)155)	MSMEG_6160	ATP-dependent rna helicase, dead/deah box family protein	0	NaN
A0R5G5	Mycolicibacterium smegmatis (strain ATCC 700084 / mc(2)155)	MSMEG_6184	Hydrolase, alpha/beta fold family protein	0	NaN
A0R5G6	Mycolicibacterium smegmatis (strain ATCC 700084 / mc(2)155)	MSMEG_6183	Serine protease	0	NaN
A0R5H1	Mycolicibacterium smegmatis (strain ATCC 700084 / mc(2)155)	MSMEG_6189	Transcriptional regulator, Crp/Fnr family protein	0	NaN
A0R5H5	Mycolicibacterium smegmatis (strain ATCC 700084 / mc(2)155)	MSMEG_6193	Anion-transporting ATPase	0	NaN
A0R5I0	Mycolicibacterium smegmatis (strain ATCC 700084 / mc(2)155)	MSMEG_6198	DNA-binding protein, putative	0	NaN
A0R5I4	Mycolicibacterium smegmatis (strain ATCC 700084 / mc(2)155)	MSMEG_6202	Secreted protein	0	NaN
A0R5I8	Mycolicibacterium smegmatis (strain ATCC 700084 / mc(2)155)	MSMEG_6207	Uncharacterized protein	0	NaN
A0R5K0	Mycolicibacterium smegmatis (strain ATCC 700084 / mc(2)155)	MSMEG_6219	ATPase family protein associated with various cellular activities (AAA)	0	NaN
A0R5K8	Mycolicibacterium smegmatis (strain ATCC 700084 / mc(2)155)	MSMEG_6227	Transcriptional regulator, PadR family protein	0	NaN
A0R5M0	Mycolicibacterium smegmatis (strain ATCC 700084 / mc(2)155)	MSMEG_6239	1,3-propanediol dehydrogenase	0	NaN
A0R5N7	Mycolicibacterium smegmatis (strain ATCC 700084 / mc(2)155)	asd	Aspartate-semialdehyde dehydrogenase	0	NaN
A0R5P1	Mycolicibacterium smegmatis (strain ATCC 700084 / mc(2)155)	glnT	Glutamine synthetase, type III	0	NaN
A0R5Q7	Mycolicibacterium smegmatis (strain ATCC 700084 / mc(2)155)	MSMEG_6276	Mur ligase family protein	0	NaN
A0R5Q8	Mycolicibacterium smegmatis (strain ATCC 700084 / mc(2)155)	MSMEG_6277	Cobyric acid synthase	0	NaN
A0R5R6	Mycolicibacterium smegmatis (strain ATCC 700084 / mc(2)155)	dnaX	DNA polymerase III subunit gamma/tau	0	NaN
A0R5R8	Mycolicibacterium smegmatis (strain ATCC 700084 / mc(2)155)	MSMEG_6288	Uncharacterized protein	0	NaN
A0R5S1	Mycolicibacterium smegmatis (strain ATCC 700084 / mc(2)155)	MSMEG_6291	D-amino-acid dehydrogenase	0	NaN
A0R5T0	Mycolicibacterium smegmatis (strain ATCC 700084 / mc(2)155)	MSMEG_6300	Transcriptional regulator, GntR family protein	0	NaN
A0R5T7	Mycolicibacterium smegmatis (strain ATCC 700084 / mc(2)155)	MSMEG_6307	Glutamine-binding periplasmic protein/glutamine transport system permease protein	0	NaN
A0R5U8	Mycolicibacterium smegmatis (strain ATCC 700084 / mc(2)155)	MSMEG_6319	Penicillin-binding protein, transpeptidase	0	NaN
A0R5V2	Mycolicibacterium smegmatis (strain ATCC 700084 / mc(2)155)	MSMEG_6322	Diacylglycerol O-acyltransferase	0	NaN
A0R5V9	Mycolicibacterium smegmatis (strain ATCC 700084 / mc(2)155)	MSMEG_6329	Uncharacterized protein	0	NaN
A0R5W6	Mycolicibacterium smegmatis (strain ATCC 700084 / mc(2)155)	MSMEG_6337	Phosphotransferase enzyme family protein	0	NaN
A0R5Y0	Mycolicibacterium smegmatis (strain ATCC 700084 / mc(2)155)	MSMEG_6353	Delta3,5-delta2,4-dienoyl-CoA isomerase	0	NaN
A0R5Y3	Mycolicibacterium smegmatis (strain ATCC 700084 / mc(2)155)	MSMEG_6356	Probable transcriptional regulator, AraC family protein, putative	0	NaN
A0R5Y9	Mycolicibacterium smegmatis (strain ATCC 700084 / mc(2)155)	MSMEG_6363	Cysteine desulfurase family protein	0	NaN
A0R5Z1	Mycolicibacterium smegmatis (strain ATCC 700084 / mc(2)155)	MSMEG_6366	O-antigen export system, ATP-binding protein	0	NaN
A0R625	Mycolicibacterium smegmatis (strain ATCC 700084 / mc(2)155)	MSMEG_6400	Probable conserved transmembrane protein	0	NaN
A0R633	Mycolicibacterium smegmatis (strain ATCC 700084 / mc(2)155)	MSMEG_6408	Acyltransferase family protein	0	NaN
A0R636	Mycolicibacterium smegmatis (strain ATCC 700084 / mc(2)155)	MSMEG_6411	Uncharacterized protein	0	NaN
A0R637	Mycolicibacterium smegmatis (strain ATCC 700084 / mc(2)155)	MSMEG_6412	Uncharacterized protein	0	NaN
A0R639	Mycolicibacterium smegmatis (strain ATCC 700084 / mc(2)155)	MSMEG_6414	Septum form domain-containing protein	0	NaN
A0R648	Mycolicibacterium smegmatis (strain ATCC 700084 / mc(2)155)	MSMEG_6423	Glycerophosphoryl diester phosphodiesterase family protein	0	NaN
A0R656	Mycolicibacterium smegmatis (strain ATCC 700084 / mc(2)155)	MSMEG_6431	Uncharacterized protein	0	NaN
A0R663	Mycolicibacterium smegmatis (strain ATCC 700084 / mc(2)155)	MSMEG_6438	Uncharacterized protein	0	NaN
A0R679	Mycolicibacterium smegmatis (strain ATCC 700084 / mc(2)155)	MSMEG_6454	Bac luciferase domain-containing protein	0	NaN
A0R684	Mycolicibacterium smegmatis (strain ATCC 700084 / mc(2)155)	MSMEG_6459	Ferredoxin-dependent glutamate synthase 1	0	NaN
A0R699	Mycolicibacterium smegmatis (strain ATCC 700084 / mc(2)155)	MSMEG_6474	Nucleoside-diphosphate-sugar epimerase	0	NaN
A0R6A2	Mycolicibacterium smegmatis (strain ATCC 700084 / mc(2)155)	msrA	Peptide methionine sulfoxide reductase MsrA	0	NaN
A0R6A3	Mycolicibacterium smegmatis (strain ATCC 700084 / mc(2)155)	MSMEG_6478	Putative cytochrome P450 135B1	0	NaN
A0R6A8	Mycolicibacterium smegmatis (strain ATCC 700084 / mc(2)155)	MSMEG_6483	Methyltransferase type 11	0	NaN
A0R6A9	Mycolicibacterium smegmatis (strain ATCC 700084 / mc(2)155)	MSMEG_6484	Glycosyl transferase	0	NaN
A0R6D7	Mycolicibacterium smegmatis (strain ATCC 700084 / mc(2)155)	MSMEG_6512	Acyl-CoA dehydrogenase domain protein	0	NaN
A0R6G7	Mycolicibacterium smegmatis (strain ATCC 700084 / mc(2)155)	MSMEG_6542	B12 binding domain protein	0	NaN
A0R6I2	Mycolicibacterium smegmatis (strain ATCC 700084 / mc(2)155)	MSMEG_6557	Dehydrogenase	0	NaN
A0R6J9	Mycolicibacterium smegmatis (strain ATCC 700084 / mc(2)155)	MSMEG_6575	Beta-lactamase	0	NaN
A0R6K1	Mycolicibacterium smegmatis (strain ATCC 700084 / mc(2)155)	MSMEG_6577	Methylmalonyl-CoA carboxyltransferase 12S subunit	0	NaN
A0R6L9	Mycolicibacterium smegmatis (strain ATCC 700084 / mc(2)155)	MSMEG_6595	Secreted protein	0	NaN
A0R6R0	Mycolicibacterium smegmatis (strain ATCC 700084 / mc(2)155)	MSMEG_6639	Transcriptional regulator, GntR family protein, putative	0	NaN
A0R6U3	Mycolicibacterium smegmatis (strain ATCC 700084 / mc(2)155)	MSMEG_6673	6-aminohexanoate-cyclic-dimer hydrolase	0	NaN
A0R6V5	Mycolicibacterium smegmatis (strain ATCC 700084 / mc(2)155)	gabT	4-aminobutyrate transaminase	0	NaN
A0R6Z5	Mycolicibacterium smegmatis (strain ATCC 700084 / mc(2)155)	MSMEG_6725	ABC transporter, ATP-binding protein	0	NaN
A0R701	Mycolicibacterium smegmatis (strain ATCC 700084 / mc(2)155)	MSMEG_6731	Transcriptional regulatory protein	0	NaN
A0R726	Mycolicibacterium smegmatis (strain ATCC 700084 / mc(2)155)	glpK	Glycerol kinase	0	NaN
A0R727	Mycolicibacterium smegmatis (strain ATCC 700084 / mc(2)155)	MSMEG_6757	Glycerol operon regulatory protein	0	NaN
A0R773	Mycolicibacterium smegmatis (strain ATCC 700084 / mc(2)155)	MSMEG_6804	Sugar ABC transporter substrate-binding protein	0	NaN
A0R785	Mycolicibacterium smegmatis (strain ATCC 700084 / mc(2)155)	MSMEG_6818	Dehydrogenase	0	NaN
A0R788	Mycolicibacterium smegmatis (strain ATCC 700084 / mc(2)155)	MSMEG_6822	Beta-lactamase	0	NaN
A0R7E4	Mycolicibacterium smegmatis (strain ATCC 700084 / mc(2)155)	MSMEG_6880	Hydrophobic amino acid ABC transporter, putative	0	NaN
A0R7F4	Mycolicibacterium smegmatis (strain ATCC 700084 / mc(2)155)	MSMEG_6892	Replicative DNA helicase	0	NaN
A0R7G5	Mycolicibacterium smegmatis (strain ATCC 700084 / mc(2)155)	MSMEG_6903	Transcriptional regulator, PadR family protein	0	NaN
A0R7H1	Mycolicibacterium smegmatis (strain ATCC 700084 / mc(2)155)	MSMEG_6911	ABC transporter, ATP-binding protein GluA	0	NaN
A0R7I3	Mycolicibacterium smegmatis (strain ATCC 700084 / mc(2)155)	MSMEG_6927	MutT/nudix family protein	0	NaN
A0R7J3	Mycolicibacterium smegmatis (strain ATCC 700084 / mc(2)155)	MSMEG_6938	ParB-like partition proteins	0	NaN
A0R7J4	Mycolicibacterium smegmatis (strain ATCC 700084 / mc(2)155)	MSMEG_6939	Soj family protein	0	NaN
A0R7J7	Mycolicibacterium smegmatis (strain ATCC 700084 / mc(2)155)	MSMEG_6942	Membrane protein OxaA	0	NaN
Q2YHI9	Mycolicibacterium smegmatis (strain ATCC 700084 / mc(2)155)	mmpS4	MmpS4	0	NaN
Q3L887	Mycolicibacterium smegmatis (strain ATCC 700084 / mc(2)155)	fadE5	Acyl-coA-dehydrogenase	0	NaN
